# Supplementary material for: Extracellular nanovesicles released from the commensal yeast Malassezia sympodialis are enriched in allergens and interact with cells in human skin
Source: Sci Rep. 2018 Jun 15;8:9182. doi: 10.1038/s41598-018-27451-9 (PMC6004016; doi:10.1038/s41598-018-27451-9)
Supplement: Supplementary file 3 — Table S1A and B [file 41598_2018_27451_MOESM3_ESM.xlsx]

## Sheet: WC & MalaEX iTRAQ
Table S1A. iTRAQ based quantitative proteomics to define MalaEx enriched proteins.											iTRAQ ratios to WC									Number of PSMs used to calculate iTRAQ ratios								t-test with correction for multiple testing in Gene-E to define MalaEx enriched proteins
											WC-R1	WC-R2	WC-R3	WC-R4	MalaEx-R1	MalaEx-R2	MalaEx-R3	MalaEx-R4		WC-R1	WC-R2	WC-R3	WC-R4	MalaEx-R1	MalaEx-R2	MalaEx-R3	MalaEx-R4
Protein accession	Description	Yeast homolog	Coverage	# Unique peptides	# Peptides	# PSMs	Protein error probability	q-value	PEP	MS1 precursor area	iTRAQ8plex_113	iTRAQ8plex_114	iTRAQ8plex_115	iTRAQ8plex_116	iTRAQ8plex_117	iTRAQ8plex_118	iTRAQ8plex_119	iTRAQ8plex_121	Nr of samples with iTRAQ quantification	iTRAQ8plex_113 - # quanted PSMs	iTRAQ8plex_114 - # quanted PSMs	iTRAQ8plex_115 - # quanted PSMs	iTRAQ8plex_116 - # quanted PSMs	iTRAQ8plex_117 - # quanted PSMs	iTRAQ8plex_118 - # quanted PSMs	iTRAQ8plex_119 - # quanted PSMs	iTRAQ8plex_121 - # quanted PSMs	T-Test	p-value	FDR(BH)	MalaEx/WC (log2)	FDR <0.1 & Fold MalaEx/WC >2
MSYG_0003-mRNA1	MSYG_0003-mRNA1 Similar to S.cerevisiae protein AIM6 (Putative protein of unknown function)	YDL237W	0.0285714	1	1	2	9.72179e-05	0	0.00148045	14584891	0.968937	1.04355	0.946055	1.05969	67.1872	158.412	63.4762	55.465	8	1	1	1	1	1	1	1	1	18.14	0.02857	0.06134	6.42853	1
MSYG_0004-mRNA1	MSYG_0004-mRNA1 Similar to S.cerevisiae protein MCM6 (Protein involved in DNA replication)	YGL201C	0.160947	8	8	18	8.71945e-32	0	0.00148045	2.33534e+07	1.07832	0.974104	0.963227	1.04284	0.557766	0.950863	0.622887	0.720912	8	10	10	10	10	7	4	4	3	-3.14	0	0	-0.48781	0
MSYG_0006-mRNA1	MSYG_0006-mRNA1 Similar to S.cerevisiae protein RRP7 (Essential protein involved in rRNA processing and ribosome biogenesis)	YCL031C	0.169139	6	6	14	3.69727e-34	0	0.00148045	5488204	0.885139	1.05083	1.0127	1.02824	1.11847	1.54355	0.534927	0.548695	8	7	6	6	6	2	2	1	1	-0.6067	0.4857	0.5929	-0.0947877	0
MSYG_0007-mRNA1	MSYG_0007-mRNA1 Similar to S.cerevisiae protein RSM24 (Mitochondrial ribosomal protein of the small subunit)	YDR175C	0.422311	7	7	23	7.42321e-36	0	0.00148045	1.41142e+07	1.16664	0.985897	0.915494	0.972376	2.0381	0.569779	0.494594	0.767809	8	12	11	12	11	7	3	1	3	-0.6515	0.5714	0.6743	-0.0475614	0
MSYG_0008-mRNA1	MSYG_0008-mRNA1 Similar to S.cerevisiae protein NNT1 (S-adenosylmethionine-dependent methyltransferase)	YLR285W	0.0548387	1	1	2	1.77791e-11	0	0.00148045	4644640	1.13624	0.970955	0.88232	1.07119	NA	NA	NA	NA	4	1	1	1	1	0	0	0	0					0
MSYG_0009-mRNA1	MSYG_0009-mRNA1 Similar to S.cerevisiae protein TIM50 (Essential component of the TIM23 complex)	YPL063W	0.386892	7	7	21	1.48282e-40	0	0.00148045	5761945	1.06765	0.962311	0.89846	1.05607	1.66141	1.50916	0.66073	1.66539	8	11	11	11	10	3	2	1	2	1.14	0.2857	0.3993	0.458563	0
MSYG_0010-mRNA1	MSYG_0010-mRNA1 Uncharacterized protein		0.272727	2	2	8	1.11198e-12	0	0.00148045	18684218	1.35969	0.869892	0.770047	1.0425	0.575093	0.319136	NA	NA	6	4	4	4	4	2	1	0	0					0
MSYG_0011-mRNA1	MSYG_0011-mRNA1 Similar to S.cerevisiae protein GOR1 (Glyoxylate reductase)	YNL274C	0.318059	9	9	26	3.75704e-57	0	0.00148045	1.52417e+07	1.06543	0.953746	1.00747	1.02028	0.248795	0.977873	NA	0.229632	7	12	12	12	12	7	1	0	1					0
MSYG_0014-mRNA1	MSYG_0014-mRNA1 Similar to S.cerevisiae protein TRS23 (Core component of transport protein particle (TRAPP) complexes I-III)	YDR246W	0.373134	3	3	5	3.2183e-19	0	0.00148045	5685753	0.917113	1.11917	1.01494	0.932175	1.45252	0.367074	0.399233	0.773344	8	3	3	3	3	2	1	1	1	-1.37	0.2571	0.3672	-0.418807	0
MSYG_0015-mRNA1	MSYG_0015-mRNA1 Similar to S.cerevisiae protein RPN9 (Non-ATPase regulatory subunit of the 26S proteasome)	YDR427W	0.531034	19	19	59	1.76409e-105	0	0.00148045	3.67583e+07	0.996728	1.04517	1.00568	0.939691	0.54492	0.450541	0.417866	0.305148	8	33	32	33	32	13	8	3	3	-7.03	0	0	-1.21887	0
MSYG_0016-mRNA1	MSYG_0016-mRNA1 Similar to S.cerevisiae protein ARC18 (Subunit of the ARP2/3 complex)	YLR370C	0.550562	8	8	27	1.41802e-43	0	0.00148045	3.56226e+07	1.13218	1.01632	1.00554	1.04742	0.358899	0.315121	1.36386	1.93906	8	12	9	12	8	4	3	2	1	-0.7569	0.4	0.5135	-0.00834432	0
MSYG_0017-mRNA1	MSYG_0017-mRNA1 Putative ATPase of the AAA family	YLL034C	0.158322	6	6	20	5.78685e-29	0	0.00148045	9.32446e+06	1.02141	1.0188	1.01278	0.970996	1.39208	1.19784	1.71463	1.41368	8	10	10	10	10	5	3	3	3	4.61	0.02857	0.06134	0.515572	0
MSYG_0019-mRNA1	MSYG_0019-mRNA1 Similar to S.cerevisiae protein CAR1 (Arginase~ catabolizes arginine to ornithine and urea)	YPL111W	0.29375	9	9	33	2.78197e-39	0	0.00148045	4.53865e+07	0.893334	1.02938	1.00493	0.972702	0.785161	0.678823	0.651303	0.567138	8	18	18	18	18	8	4	4	4	-5.15	0	0	-0.576462	0
MSYG_0020-mRNA1	MSYG_0020-mRNA1 Similar to S.cerevisiae protein IRC21 (Putative protein of unknown function)	YMR073C	0.0452261	1	1	2	0.00062156	0.000610141	0.0437821	355066	0.690844	1.27822	1.21334	0.739723	1.54704	4.23712	2.01347	0.87806	8	1	1	1	1	1	1	1	1	1.84	0.1143	0.1851	1.11698	0
MSYG_0021-mRNA1	MSYG_0021-mRNA1 Uncharacterized protein		0.0537353	1	1	2	9.46641e-07	0	0.00148045	2117478	0.92848	1.19417	0.952832	0.947392	1.648	NA	NA	NA	5	1	1	1	1	1	0	0	0					0
MSYG_0022-mRNA1	MSYG_0022-mRNA1 Similar to S.cerevisiae protein YGR266W (Protein of unknown function)	YGR266W	0.438475	25	25	78	3.06702e-107	0	0.00148045	2.45339e+07	1.03699	1.01839	0.983676	1.02529	0.764577	0.464783	0.389192	0.462472	8	47	47	47	47	26	17	12	14	-4.81	0	0	-0.942707	0
MSYG_0024-mRNA1	MSYG_0024-mRNA1 Similar to S.cerevisiae protein JJJ1 (Co-chaperone that stimulates the ATPase activity of Ssa1p)	YNL227C	0.164491	5	5	12	5.54891e-20	0	0.00148045	2.5214e+06	1.05568	1.102	0.887514	0.993273	3.21737	1.81652	2.5271	1.5382	8	6	6	6	6	4	2	2	3	4.5	0.02857	0.06134	1.18574	0
MSYG_0025-mRNA1	MSYG_0025-mRNA1 Uncharacterized protein		0.0314607	1	1	2	0.000257219	0	0.00148045	85835056	1.21047	0.961283	0.827143	1.08895	6.46602	2.71501	4.29972	1.67802	8	1	1	1	1	1	1	1	1	3.96	0.02857	0.06134	1.92208	0
MSYG_0026-mRNA1	MSYG_0026-mRNA1 Uncharacterized protein		0.735484	10	10	53	2.9954e-45	0	0.00148045	1.83596e+07	0.968321	0.965048	1.07863	0.996338	0.526316	0.730881	1.92813	2.80158	8	33	32	33	33	23	14	7	7	0.4596	0.6286	0.7235	0.581812	0
MSYG_0027-mRNA1	MSYG_0027-mRNA1 Uncharacterized protein		0.304348	2	2	6	5.81905e-13	0	0.00148045	5322800	1.0544	0.956287	0.948275	1.10484	0.889826	9.03897	1.10501	4.96585	8	3	2	2	2	2	2	2	2	1.64	0.2857	0.3993	1.99997	0
MSYG_0028-mRNA1	MSYG_0028-mRNA1 Uncharacterized protein		0.0562061	1	1	1	1.9391e-06	0	0.00148045	2595213	1.26233	1.03952	0.766003	1.05235	0.974541	NA	0.505953	NA	6	1	1	1	1	1	0	1	0					0
MSYG_0029-mRNA1	MSYG_0029-mRNA1 Similar to S.cerevisiae protein UGA2 (Succinate semialdehyde dehydrogenase)	YBR006W	0.502846	14	14	44	1.95731e-71	0	0.00148045	1.81586e+07	1.09643	0.694881	1.07307	1.13206	0.610851	0.554091	0.412722	0.433085	8	23	23	23	23	7	7	6	6	-4.57	0	0	-0.992267	0
MSYG_0031-mRNA1	MSYG_0031-mRNA1 Similar to S.cerevisiae protein SEC14 (Phosphatidylinositol/phosphatidylcholine transfer protein)	YMR079W	0.505128	12	12	70	7.72405e-74	0	0.00148045	19320504	0.968254	1.00199	1.00349	1.02381	0.585929	0.586183	0.740758	NA	7	37	37	37	37	16	6	1	0					0
MSYG_0032-mRNA1	MSYG_0032-mRNA1 Similar to S.cerevisiae protein ARD1 (Subunit of protein N-terminal acetyltransferase NatA)	YHR013C	0.509934	4	4	13	1.95119e-20	0	0.00148045	3280804	0.93605	1.09478	0.882887	1.03727	0.963962	0.472294	0.61506	0.923444	8	7	7	7	7	5	5	4	3	-1.82	0.1143	0.1851	-0.427227	0
MSYG_0033-mRNA1	MSYG_0033-mRNA1 Uncharacterized protein		0.101576	4	4	8	1.47095e-17	0	0.00148045	11583888	0.905767	1.03095	1.08792	0.946938	1.68384	0.943707	0.305654	0.413963	8	2	2	2	2	2	2	1	1	-1	0.3143	0.4292	-0.257059	0
MSYG_0036-mRNA1	MSYG_0036-mRNA1 Similar to S.cerevisiae protein EFM3 (S-adenosylmethionine-dependent methyltransferase)	YJR129C	0.0585106	1	1	4	1.73987e-08	0	0.00148045	1669301	0.91416	0.928367	0.963221	1.1859	0.23914	NA	0.348141	NA	6	2	2	2	2	1	0	1	0					0
MSYG_0037-mRNA1	MSYG_0037-mRNA1 Similar to S.cerevisiae protein MRM2 (Mitochondrial 2' O-ribose methyltransferase)	YGL136C	0.0730769	1	1	4	0.00168824	0.000895808	0.0561437	809499	0.8026	1.22338	0.974737	0.993645	0.337514	0.348413	0.412146	0.370841	8	2	2	2	2	2	2	2	2	-10.25	0	0	-1.44525	0
MSYG_0038-mRNA1	MSYG_0038-mRNA1 Similar to S.cerevisiae protein ITR1 (Myo-inositol transporter)	YDR497C	0.280967	13	13	41	1.0523e-75	0	0.00148045	2.43688e+07	1.08981	1.06502	0.983004	0.94069	0.507039	0.428579	0.507072	0.489811	8	22	22	22	22	10	9	3	6	-14.18	0	0	-1.04953	0
MSYG_0040-mRNA1	MSYG_0040-mRNA1 Putative GTPase	YPL093W	0.331933	20	20	45	6.98864e-82	0	0.00148045	1.37901e+07	1.03866	0.895433	0.94766	1.03742	0.60583	0.592431	0.478508	0.423027	8	27	27	27	27	15	8	7	6	-6.75	0	0	-0.929751	0
MSYG_0041-mRNA1	MSYG_0041-mRNA1 Uncharacterized protein		0.0605686	2	2	3	4.08624e-12	0	0.00148045	4428332	1.26236	0.985959	0.778521	1.08532	1.30024	0.541487	0.2916	0.659921	8	2	2	2	2	2	1	2	1	-1.58	0.1714	0.2613	-0.518058	0
MSYG_0043-mRNA1	MSYG_0043-mRNA1 Similar to S.cerevisiae protein PUT2 (Delta-1-pyrroline-5-carboxylate dehydrogenase)	YHR037W	0.636197	31	31	134	4.43191e-148	0	0.00148045	31221320	0.967325	0.998429	0.975562	1.0631	0.725651	0.653304	2.72304	1.86665	8	66	67	67	66	33	19	15	14	0.623	0.5429	0.6478	0.577403	0
MSYG_0044-mRNA1	MSYG_0044-mRNA1 Similar to S.cerevisiae protein BET3 (Core component of transport protein particle (TRAPP) complexes I-III)	YKR068C	0.307018	3	3	7	4.13095e-09	0	0.00148045	3.36488e+06	0.867396	1.13299	0.99628	0.968711	1.22558	0.431808	0.550403	0.61162	8	5	5	5	5	4	4	2	4	-1.81	0.1143	0.1851	-0.504608	0
MSYG_0045-mRNA1	MSYG_0045-mRNA1 Similar to S.cerevisiae protein AXL2 (Integral plasma membrane protein)	YIL140W	0.0722892	5	5	9	3.81588e-20	0	0.00148045	8.18356e+06	1.09127	0.850939	0.993126	1.07898	0.773713	0.783335	0.602215	0.825599	8	6	6	6	6	5	5	4	4	-3.29	0	0	-0.422336	0
MSYG_0046-mRNA1	MSYG_0046-mRNA1 Similar to S.cerevisiae protein GLE1 (Cytoplasmic nucleoporin required for polyadenylated mRNA export)	YDL207W	0.0373665	1	1	4	1.4247e-07	0	0.00148045	5331621	0.966236	0.978779	1.08756	0.946678	NA	NA	NA	NA	4	2	2	2	2	0	0	0	0					0
MSYG_0049-mRNA1	MSYG_0049-mRNA1 Similar to S.cerevisiae protein STE6 (Plasma membrane ATP-binding cassette (ABC) transporter)	YKL209C	0.0159744	1	1	2	8.43403e-09	0	0.00148045	8189080	NA	NA	NA	NA	NA	NA	NA	NA	0	NA	NA	NA	NA	NA	NA	NA	NA					0
MSYG_0050-mRNA1	MSYG_0050-mRNA1 Similar to S.cerevisiae protein NUP49 (FG-nucleoporin component of central core of the nuclear pore complex)	YGL172W	0.116631	6	6	17	5.33659e-31	0	0.00148045	4874377	0.916126	1.02625	1.00893	1.02648	1.65172	0.843076	0.685655	1.45037	8	9	9	9	9	6	4	5	3	0.4136	0.6857	0.7718	0.211268	0
MSYG_0052-mRNA1	MSYG_0052-mRNA1 Similar to S.cerevisiae protein YFL054C (Putative channel-like protein)	YFL054C	0.0618557	1	1	1	1.08158e-05	0	0.00148045	1437196	0.774558	1.16746	0.958282	1.08648	0.613471	NA	NA	NA	5	1	1	1	1	1	0	0	0					0
MSYG_0053-mRNA1	MSYG_0053-mRNA1 Similar to S.cerevisiae protein GCN2 (Protein kinase)	YDR283C	0.0735294	7	7	14	1.92312e-32	0	0.00148045	3094348	0.944964	1.18078	0.966473	0.951052	1.04354	0.547146	0.932649	0.671663	8	8	8	8	8	5	3	4	3	-1.67	0.1714	0.2613	-0.324186	0
MSYG_0054-mRNA1	MSYG_0054-mRNA1 Similar to S.cerevisiae protein YSC84 (Actin-binding protein)	YHR016C	0.179601	3	3	8	1.33834e-11	0	0.00148045	2.49533e+07	1.3211	0.911169	0.763171	1.04045	1.26331	NA	NA	NA	5	3	3	3	3	1	0	0	0					0
MSYG_0055-mRNA2	MSYG_0055-mRNA2 Similar to S.cerevisiae protein YMR178W (Protein of unknown function)	YMR178W	0.521875	8	8	26	2.29362e-55	0	0.00148045	1.75272e+07	1.05088	1.03667	1.00965	1.07632	0.668006	0.889531	0.80101	0.767415	8	16	15	16	13	3	4	5	4	-4.84	0	0	-0.3557	0
MSYG_0056-mRNA1	MSYG_0056-mRNA1 Similar to S.cerevisiae protein PCS60 (Oxalyl-CoA synthetase)	YBR222C	0.73975	30	30	153	4.685e-208	0	0.00148045	4.3671e+07	0.923743	1.10352	1.02303	0.93693	0.863949	0.811901	0.559786	0.761017	8	79	80	79	80	41	25	18	20	-2.83	0	0	-0.416648	0
MSYG_0057-mRNA1	MSYG_0057-mRNA1 ATP-dependent RNA helicase of the SFI superfamily	YMR080C	0.287056	12	12	24	4.04307e-55	0	0.00148045	8.83041e+06	0.991269	1.06171	0.97064	0.967608	0.77054	0.970427	0.645347	0.502964	8	14	14	14	14	8	7	5	5	-2.5	0.02857	0.06134	-0.469291	0
MSYG_0058-mRNA1	MSYG_0058-mRNA1 Similar to S.cerevisiae protein YJL163C (Putative protein of unknown function)	YJL163C	0.0223642	1	1	2	0.00254012	0.00118916	0.0691914	1701783	1.07912	1.07352	0.922096	0.974942	NA	NA	NA	NA	4	1	1	1	1	0	0	0	0					0
MSYG_0059-mRNA1	MSYG_0059-mRNA1 Similar to S.cerevisiae protein APL4 (Gamma-adaptin)	YPR029C	0.331318	21	21	62	5.26877e-102	0	0.00148045	4.36839e+07	0.994077	0.985358	0.950097	1.02625	0.353121	0.485278	0.362295	0.4139	8	35	35	35	35	20	10	8	10	-12.11	0	0	-1.30883	0
MSYG_0060-mRNA1	MSYG_0060-mRNA1 Similar to S.cerevisiae protein HYM1 (Component of the RAM signaling network)	YKL189W	0.117816	4	4	7	1.3239e-12	0	0.00148045	2.80645e+06	0.85629	1.17515	1.01464	0.958734	1.89238	0.773107	0.78626	0.859584	8	4	4	4	4	2	3	3	2	0.01122	0.9714	0.977	0.108132	0
MSYG_0062-mRNA1	MSYG_0062-mRNA1 Uncharacterized protein		0.020438	1	1	2	5.08385e-08	0	0.00148045	7823990	0.869454	1.09264	0.927213	1.11712	2.5846	NA	NA	NA	5	1	1	1	1	1	0	0	0					0
MSYG_0063-mRNA1	MSYG_0063-mRNA1 Similar to S.cerevisiae protein ABD1 (Methyltransferase)	YBR236C	0.147208	5	5	12	5.67192e-22	0	0.00148045	9414135	1.01468	0.986661	1.00033	0.998695	1.1589	0.894596	0.735846	0.936313	8	7	7	7	7	7	6	5	4	-0.9011	0.4571	0.568	-0.102506	0
MSYG_0064-mRNA1	MSYG_0064-mRNA1 Similar to S.cerevisiae protein ISM1 (Mitochondrial isoleucyl-tRNA synthetase)	YPL040C	0.0814524	3	3	6	5.28052e-18	0	0.00148045	4.75322e+06	0.932202	0.915334	1.06194	1.00349	2.10859	6.6771	8.14964	2.6443	8	3	3	3	3	3	2	2	1	4.32	0.02857	0.06134	2.29128	1
MSYG_0065-mRNA1	MSYG_0065-mRNA1 Uncharacterized protein		0.52	9	9	25	2.93221e-34	0	0.00148045	1.16728e+07	0.960865	0.984465	0.928389	1.04824	0.248072	0.370559	0.32141	NA	7	15	15	15	15	5	2	1	0					0
MSYG_0066-mRNA1	MSYG_0066-mRNA1 Similar to S.cerevisiae protein PER1 (Protein of the endoplasmic reticulum)	YCR044C	0.0244821	1	1	2	0.000218856	0	0.00148045	1265799	1.35636	0.861754	0.774306	1.12831	5.29474	1.71281	1.3248	2.62489	8	1	1	1	1	1	1	1	1	2.61	0.05714	0.1117	1.45381	0
MSYG_0067-mRNA1	MSYG_0067-mRNA1 Similar to S.cerevisiae protein HSH49 (U2-snRNP associated splicing factor)	YOR319W	0.152174	1	1	3	7.23619e-09	0	0.00148045	29043078	1.34907	0.806153	0.786958	1.16874	NA	0.615424	NA	0.470906	6	1	1	1	1	0	1	0	1					0
MSYG_0070-mRNA1	MSYG_0070-mRNA1 Similar to S.cerevisiae protein HXT15 (Protein of unknown function with similarity to hexose transporters)	YDL245C	0.135688	4	4	17	3.88389e-17	0	0.00148045	2.43339e+06	1.30711	0.957938	0.815748	1.03375	0.884318	0.379692	0.544747	0.406373	8	12	12	12	12	6	4	4	3	-3.07	0.02857	0.06134	-0.852608	0
MSYG_0073-mRNA1	MSYG_0073-mRNA1 Ribosomal 60S subunit protein L3	YOR063W	0.608696	28	28	197	4.38663e-136	0	0.00148045	6.51356e+07	0.872537	1.05873	1.09508	0.952415	0.809523	0.945598	0.669479	0.826968	8	109	107	110	108	62	40	35	36	-2.34	0.02857	0.06134	-0.298865	0
MSYG_0074-mRNA1	MSYG_0074-mRNA1 Uncharacterized protein		0.404651	9	9	112	6.32587e-42	0	0.00148045	4.97754e+07	1.03296	0.949496	0.961777	1.06378	1.21187	0.769662	0.631029	0.921019	8	55	53	55	53	30	23	18	18	-1.09	0.3143	0.4292	-0.17887	0
MSYG_0075-mRNA1	MSYG_0075-mRNA1 Similar to S.cerevisiae protein STH1 (ATPase component of the RSC chromatin remodeling complex)	YIL126W	0.405089	28	28	67	1.22117e-134	0	0.00148045	3.55998e+07	1.15022	0.926989	0.926917	1.04295	0.725135	0.864305	0.654227	1.02569	8	39	34	38	34	20	12	13	10	-2	0.08571	0.1541	-0.290994	0
MSYG_0077-mRNA1	MSYG_0077-mRNA1 Uncharacterized protein		0.0373626	1	1	2	0.000164634	0	0.00148045	1518517	1.3707	0.829764	0.801338	1.11268	0.847627	0.571912	0.487022	NA	7	1	1	1	1	1	1	1	0					0
MSYG_0079-mRNA1	MSYG_0079-mRNA1 Similar to S.cerevisiae protein GET3 (Guanine nucleotide exchange factor for Gpa1p)	YDL100C	0.50152	10	10	56	4.21176e-63	0	0.00148045	16271085	0.933565	1.09516	1.00818	0.981342	0.719809	1.46259	0.89986	0.597184	8	32	31	32	32	15	7	7	8	-0.7405	0.4286	0.5396	-0.120512	0
MSYG_0080-mRNA1	MSYG_0080-mRNA1 Similar to S.cerevisiae protein ARI1 (NADPH-dependent aldehyde reductase)	YGL157W	0.68661	24	24	91	3.69118e-132	0	0.00148045	3.17264e+07	1.15118	0.986683	1.06064	0.938272	0.609997	0.659382	0.530384	0.819694	8	52	52	53	51	26	17	14	12	-4.61	0	0	-0.610732	0
MSYG_0081-mRNA1	MSYG_0081-mRNA1 Similar to S.cerevisiae protein IRE1 (Serine-threonine kinase and endoribonuclease)	YHR079C	0.0597015	4	4	7	1.9137e-22	0	0.00148045	5.40303e+06	0.914969	1.08274	0.962612	1.05913	0.655827	2.43823	1.07541	1.11882	8	3	3	3	3	1	1	1	1	0.5876	0.6286	0.7235	0.402799	0
MSYG_0082-mRNA1	MSYG_0082-mRNA1 Similar to S.cerevisiae protein TRS31 (Core component of transport protein particle (TRAPP) complexes I-III)	YDR472W	0.307359	4	4	12	7.50756e-19	0	0.00148045	13738180	0.992752	1.10945	0.96612	0.952543	1.56576	NA	0.234044	NA	6	6	6	6	6	2	0	1	0					0
MSYG_0083-mRNA1	MSYG_0083-mRNA1 Similar to S.cerevisiae protein TIF5 (Translation initiation factor eIF5)	YPR041W	0.57619	19	19	41	4.65209e-96	0	0.00148045	2.34159e+07	0.988166	0.94351	1.05528	0.992743	0.331048	0.44041	0.336378	0.474123	8	25	25	24	25	17	10	6	6	-9.85	0	0	-1.33829	0
MSYG_0084-mRNA1	MSYG_0084-mRNA1 Similar to S.cerevisiae protein MSE1 (Mitochondrial glutamyl-tRNA synthetase)	YOL033W	0.0322581	2	2	4	9.94469e-06	0.000895808	0.0561437	2.89666e+06	1.04709	1.0461	0.996633	0.933565	0.538819	NA	0.366983	NA	6	2	2	2	2	1	0	1	0					0
MSYG_0085-mRNA1	MSYG_0085-mRNA1 Similar to S.cerevisiae protein PIM1 (ATP-dependent Lon protease)	YBL022C	0.116327	3	3	6	1.71197e-17	0	0.00148045	9.431e+06	0.848006	1.08307	1.05936	1.03885	0.732109	NA	0.779217	0.33653	7	3	3	3	3	2	0	2	2					0
MSYG_0087-mRNA1	MSYG_0087-mRNA1 Similar to S.cerevisiae protein ARF2 (ADP-ribosylation factor)	YDL137W	0.273196	3	4	15	4.44379e-16	0	0.00148045	88864718	0.814487	1.15454	1.09451	0.904853	2.96011	2.23445	3.10073	1.73136	8	4	4	4	4	4	3	3	3	5.76	0.02857	0.06134	1.32577	0
MSYG_0089-mRNA1	MSYG_0089-mRNA1 Similar to S.cerevisiae protein SEC15 (Essential 113 kDa subunit of the exocyst complex)	YGL233W	0.139031	6	6	12	2.23622e-27	0	0.00148045	1.05582e+06	0.93585	1.10326	1.02909	0.965673	0.363246	0.197975	0.258413	0.293996	8	8	8	8	8	3	2	2	2	-9.91	0	0	-1.84473	0
MSYG_0091-mRNA1	MSYG_0091-mRNA1 Similar to S.cerevisiae protein THS1 (Threonyl-tRNA synthetase)	YIL078W	0.221271	9	9	16	7.31629e-50	0	0.00148045	7092641	1.04723	1.00765	0.9953	0.985313	0.499314	0.57414	0.54076	0.490635	8	8	8	8	8	5	3	3	3	-16.8	0	0	-0.926283	0
MSYG_0092-mRNA1	MSYG_0092-mRNA1 Similar to S.cerevisiae protein SOL1 (Protein with a possible role in tRNA export)	YNR034W	0.498127	12	12	71	1.55254e-60	0	0.00148045	2.08288e+07	0.940343	0.978756	1.02895	1.03243	0.797573	0.508874	0.41379	0.482702	8	40	40	40	40	16	12	9	8	-4.36	0	0	-0.86057	0
MSYG_0093-mRNA1	MSYG_0093-mRNA1 Uncharacterized protein		0.230392	1	1	2	0.000226363	0	0.00148045	693059	1.21536	0.817671	0.810868	1.23469	1.26168	0.551865	0.396382	0.604435	8	1	1	1	1	1	1	1	1	-1.65	0.1714	0.2613	-0.507191	0
MSYG_0095-mRNA1	MSYG_0095-mRNA1 Similar to S.cerevisiae protein SKY1 (SR protein kinase (SRPK))	YMR216C	0.0928668	5	5	12	1.95709e-32	0	0.00148045	3530179	0.875221	1.04637	1.01706	1.03315	1.18626	0.524858	0.416317	0.776949	8	6	6	6	6	4	3	1	3	-1.67	0.2	0.2967	-0.461767	0
MSYG_0096-mRNA1	MSYG_0096-mRNA1 Similar to S.cerevisiae protein NIC96 (Linker nucleoporin component of the nuclear pore complex (NPC))	YFR002W	0.476085	30	30	91	1.95644e-156	0	0.00148045	2.80637e+07	0.963125	1.02332	1.00746	0.976312	1.20699	0.87362	0.976541	0.78718	8	48	48	48	48	35	23	16	16	-0.4834	0.6571	0.7483	-0.0572658	0
MSYG_0097-mRNA1	MSYG_0097-mRNA1 Enzyme that catalyzes the fourth step in the histidine pathway	YIL020C	0.151292	3	3	8	2.11785e-13	0	0.00148045	6593217	1.08886	0.955509	0.991317	1.00681	0.460766	1.37382	0.545043	0.438923	8	4	4	4	4	4	4	3	3	-1.79	0.1143	0.1851	-0.505044	0
MSYG_0098-mRNA1	MSYG_0098-mRNA1 Similar to S.cerevisiae protein CBP3 (Mitochondrial protein required for assembly of cytochrome bc1 complex)	YPL215W	0.516224	11	11	26	2.09991e-63	0	0.00148045	1.33518e+07	0.956224	1.09694	1.03034	0.969658	0.753064	0.585303	1.10312	0.808142	8	13	13	13	13	6	6	6	4	-1.83	0.1143	0.1851	-0.299725	0
MSYG_0099-mRNA1	MSYG_0099-mRNA1 Similar to S.cerevisiae protein SNF4 (Activating gamma subunit of the AMP-activated Snf1p kinase complex)	YGL115W	0.18018	4	4	8	2.40046e-33	0	0.00148045	1.08006e+06	0.842678	1.06126	0.988245	1.03255	1.83789	NA	NA	NA	5	4	4	4	4	2	0	0	0					0
MSYG_0100-mRNA1	MSYG_0100-mRNA1 Similar to S.cerevisiae protein MRPL17 (Mitochondrial ribosomal protein of the large subunit)	YNL252C	0.514925	8	8	17	1.81349e-45	0	0.00148045	3.06017e+07	0.852659	1.0886	1.11086	0.969921	0.856923	3.37325	0.358074	0.570133	8	8	8	8	8	3	2	3	3	-0.2707	0.8286	0.8875	0.366919	0
MSYG_0101-mRNA1	MSYG_0101-mRNA1 Similar to S.cerevisiae protein VMA13 (Subunit H of the V1 peripheral membrane domain of V-ATPase)	YPR036W	0.541322	18	18	71	3.06239e-126	0	0.00148045	45276088	1.01851	1.01109	1.00455	0.990201	0.594769	0.615668	1.02232	1.99878	8	34	33	36	33	11	7	7	5	-0.2769	0.9714	0.977	0.0811844	0
MSYG_0104-mRNA1	MSYG_0104-mRNA1 Similar to S.cerevisiae protein TRM11 (Catalytic subunit of adoMet-dependent tRNA methyltransferase complex)	YOL124C	0.0655738	1	1	1	2.66881e-05	0	0.00148045	1288705	1.23795	0.871417	0.967439	0.976211	0.98774	NA	0.532231	NA	6	1	1	1	1	1	0	1	0					0
MSYG_0105-mRNA1	MSYG_0105-mRNA1 Similar to S.cerevisiae protein DAD1 (Essential subunit of the Dam1 complex (aka DASH complex))	YDR016C	0.235955	1	1	2	1.07089e-07	0	0.00148045	3213211	0.82789	1.02352	0.951495	1.18258	NA	NA	NA	NA	4	1	1	1	1	0	0	0	0					0
MSYG_0106-mRNA1	MSYG_0106-mRNA1 Similar to S.cerevisiae protein HEL2 (RING finger ubiquitin ligase (E3))	YDR266C	0.127358	3	3	9	2.01444e-17	0	0.00148045	5.74161e+06	0.874374	1.16559	1.04474	0.903191	0.311255	0.721753	NA	0.296448	7	5	5	5	5	2	1	0	1					0
MSYG_0109-mRNA1	MSYG_0109-mRNA1 Similar to S.cerevisiae protein MPO1 (Protein involved in metabolism of phytosphingosine)	YGL010W	0.0607477	1	1	2	2.98867e-09	0	0.00148045	1630787	0.747873	1.27188	1.01362	0.945419	3.28359	NA	3.44211	NA	6	1	1	1	1	1	0	1	0					0
MSYG_0110-mRNA1	MSYG_0110-mRNA1 Similar to S.cerevisiae protein XPT1 (Xanthine-guanine phosphoribosyl transferase)	YJR133W	0.335878	9	9	32	8.74568e-40	0	0.00148045	2.57866e+07	0.979252	0.957073	1.03017	0.988925	0.671313	0.603524	0.340425	0.437027	8	17	17	17	17	8	6	7	2	-4.44	0	0	-0.962766	0
MSYG_0111-mRNA1	MSYG_0111-mRNA1 E1 alpha subunit of the pyruvate dehydrogenase (PDH) complex	YER178W	0.763285	26	26	98	7.15593e-140	0	0.00148045	8.18135e+07	1.25394	0.846691	0.857808	1.01357	0.801931	1.30099	0.515534	0.632587	8	58	58	58	58	29	14	12	12	-1.14	0.2286	0.3324	-0.299098	0
MSYG_0112-mRNA1	MSYG_0112-mRNA1 Similar to S.cerevisiae protein RPB9 (RNA polymerase II subunit B12.6)	YGL070C	0.302326	1	1	1	0.000286311	0.000308411	0.0269721	786142	1.18689	0.947175	0.950264	0.96926	40.4456	2.50188	21.1147	18.9448	8	1	1	1	1	1	1	1	1	4.37	0.02857	0.06134	4.37516	1
MSYG_0113-mRNA1	MSYG_0113-mRNA1 Similar to S.cerevisiae protein SHH4 (Putative alternate subunit of succinate dehydrogenase (SDH))	YLR164W	0.293785	4	4	53	3.2995e-25	0	0.00148045	25956956	0.909666	1.01958	1.03575	1.02625	1.43681	0.877898	0.738154	0.581196	8	27	27	27	27	13	11	13	10	-0.7727	0.4286	0.5396	-0.138417	0
MSYG_0114-mRNA1	MSYG_0114-mRNA1 Adenylosuccinate synthase	YNL220W	0.507901	14	14	53	1.07054e-84	0	0.00148045	38796752	1.13991	1.02062	0.988868	0.990935	1.07334	1.06103	0.473313	0.953879	8	27	24	27	23	12	6	7	7	-1	0.5143	0.6207	-0.167488	0
MSYG_0115-mRNA1	MSYG_0115-mRNA1 Similar to S.cerevisiae protein PRP31 (Splicing factor)	YGR091W	0.172745	4	4	7	5.16062e-20	0	0.00148045	4.44581e+06	0.945181	1.10667	1.00683	0.937563	0.588953	1.82535	1.5549	0.938374	8	4	4	4	4	3	2	1	2	0.4459	0.7429	0.8202	0.295013	0
MSYG_0116-mRNA1	MSYG_0116-mRNA1 NAD(+)-dependent glutamate synthase (GOGAT)	YDL171C	0.648649	113	113	571	0	0	0.00148045	2.11974e+08	1.03505	1.04822	0.990333	0.973576	1.02863	0.803131	1.10981	1.0236	8	305	304	308	298	133	90	70	72	-0.3747	0.8286	0.8875	-0.0126206	0
MSYG_0117-mRNA1	MSYG_0117-mRNA1 Similar to S.cerevisiae protein PDE1 (Low-affinity cyclic AMP phosphodiesterase)	YGL248W	0.297821	8	8	23	4.59941e-53	0	0.00148045	1.36528e+07	0.980268	1.11935	0.994354	0.975026	1.09525	1.28277	0.942707	0.480889	8	11	11	12	11	4	3	4	3	-0.5875	0.7429	0.8202	-0.0733893	0
MSYG_0119-mRNA1	MSYG_0119-mRNA1 Uncharacterized protein		0.172502	11	11	26	9.87269e-54	0	0.00148045	1.57859e+07	1.06154	1.05156	0.9159	1.01119	0.608955	0.521458	1.24904	1.22541	8	13	13	13	13	8	3	4	2	-0.8143	0.4	0.5135	-0.150058	0
MSYG_0121-mRNA1	MSYG_0121-mRNA1 Similar to S.cerevisiae protein SPT16 (Subunit of the heterodimeric FACT complex (Spt16p-Pob3p))	YGL207W	0.40208	18	18	40	9.62127e-75	0	0.00148045	1.11323e+07	1.32214	0.912809	0.917423	1.06646	1.0832	0.59517	1.23948	1.34965	8	24	22	24	22	20	11	8	7	-0.1109	0.9143	0.9437	0.0933918	0
MSYG_0122-mRNA1	MSYG_0122-mRNA1 Similar to S.cerevisiae protein RIP1 (Ubiquinol-cytochrome-c reductase)	YEL024W	0.404255	11	11	57	4.16885e-75	0	0.00148045	7.15359e+07	1.19138	0.896336	0.912304	1.04964	1.39849	0.920345	0.69128	0.985489	8	33	33	33	33	15	6	2	2	-0.2412	0.8571	0.907	-0.00158723	0
MSYG_0123-mRNA1	MSYG_0123-mRNA1 Protein involved in vitamin B6 biosynthesis	YMR096W	0.817629	18	18	88	1.71155e-100	0	0.00148045	5.61264e+07	1.01117	0.973494	0.990759	1.01722	1.17098	0.708773	0.899498	1.1655	8	43	41	45	41	20	13	11	11	-0.272	0.8571	0.907	-0.0200661	0
MSYG_0124-mRNA1	MSYG_0124-mRNA1 Similar to S.cerevisiae protein CYC8 (General transcriptional co-repressor)	YBR112C	0.211864	10	10	21	3.70034e-54	0	0.00148045	3.54212e+07	1.18067	0.935121	0.921216	1.04399	0.285125	0.474508	0.784816	0.407192	8	11	11	11	10	9	6	2	2	-3.67	0	0	-1.03531	0
MSYG_0125-mRNA1	MSYG_0125-mRNA1 Similar to S.cerevisiae protein OSH7 (Oxysterol-binding protein)	YHR001W	0.425693	14	14	55	5.32601e-62	0	0.00148045	3.78559e+07	0.9502	0.997575	1.0009	1.03987	0.564482	1.12442	1.20274	0.580326	8	31	30	31	30	20	12	9	11	-0.9715	0.4	0.5135	-0.204245	0
MSYG_0128-mRNA1	MSYG_0128-mRNA1 Similar to S.cerevisiae protein CDC50 (Endosomal protein that interacts with phospholipid flippase Drs2p)	YCR094W	0.136259	1	1	3	5.61579e-07	0	0.00148045	5601342	1.22246	0.829446	0.853287	1.1664	1.63591	NA	NA	0.549844	6	2	2	2	2	1	0	0	1					0
MSYG_0130-mRNA1	MSYG_0130-mRNA1 Similar to S.cerevisiae protein NSP1 (FG-nucleoporin component of central core of the nuclear pore complex)	YJL041W	0.163421	6	6	21	1.2246e-42	0	0.00148045	2.92085e+06	0.914744	0.885351	1.10985	1.03028	0.477165	0.624585	1.38298	0.58357	8	16	16	16	16	13	5	2	4	-1.41	0.1429	0.2221	-0.382561	0
MSYG_0132-mRNA1	MSYG_0132-mRNA1 Uncharacterized protein		0.75	7	7	50	1.50095e-31	0	0.00148045	6.19559e+07	1.03586	0.914173	0.837941	1.08563	0.821975	0.92401	0.980003	0.959413	8	32	32	32	32	16	14	12	10	-0.662	0.4857	0.5929	-0.118178	0
MSYG_0134-mRNA1	MSYG_0134-mRNA1 Similar to S.cerevisiae protein ARL1 (Soluble GTPase with a role in regulation of membrane traffic)	YBR164C	0.337017	2	2	5	3.09675e-08	0	0.00148045	5162686	0.888859	1.04069	0.994914	0.962997	0.321613	0.851996	0.498386	0.695165	8	3	3	3	3	1	1	1	2	-2.59	0	0	-0.756843	0
MSYG_0137-mRNA1	MSYG_0137-mRNA1 Similar to S.cerevisiae protein RCL1 (Endonuclease that cleaves pre-rRNA at site A2 for 18S rRNA biogenesis)	YOL010W	0.283379	7	7	15	4.39263e-46	0	0.00148045	3.99401e+07	0.884875	0.978498	0.967039	1.03085	1.64369	1.10884	0.792978	1.27142	8	7	7	7	7	5	3	3	4	1.22	0.2857	0.3993	0.268115	0
MSYG_0138-mRNA1	MSYG_0138-mRNA1 Similar to S.cerevisiae protein STR3 (Peroxisomal cystathionine beta-lyase)	YGL184C	0.433649	23	23	108	1.09991e-156	0	0.00148045	4.49403e+07	0.928311	1.02074	1.04234	0.974731	0.871388	0.520578	0.499532	0.613058	8	56	55	56	55	21	15	14	11	-3.75	0	0	-0.675445	0
MSYG_0139-mRNA1	MSYG_0139-mRNA1 O-acetyl homoserine-O-acetyl serine sulfhydrylase	YLR303W	0.482353	17	17	83	3.27317e-88	0	0.00148045	49047348	0.948099	0.96219	0.990833	1.09014	1.06281	0.699231	0.545509	0.761161	8	47	47	47	47	25	16	14	14	-2.05	0.08571	0.1541	-0.382368	0
MSYG_0140-mRNA1	MSYG_0140-mRNA1 Similar to S.cerevisiae protein COX5A (Subunit Va of cytochrome c oxidase)	YNL052W	0.726776	29	29	159	2.71971e-132	0	0.00148045	4.09651e+07	1.18201	0.907363	0.966866	0.95392	0.96276	0.611013	0.719217	0.750486	8	92	90	90	90	58	31	23	29	-2.57	0.05714	0.1117	-0.39428	0
MSYG_0141-mRNA1	MSYG_0141-mRNA1 Subunit beta of the cytosolic chaperonin Cct ring complex	YIL142W	0.664122	22	22	68	2.69788e-122	0	0.00148045	2.86067e+07	0.988877	1.06661	1.02042	0.949365	1.13345	0.572601	0.940904	0.714897	8	40	38	38	38	23	15	14	15	-1.4	0.2571	0.3672	-0.250744	0
MSYG_0143-mRNA1	MSYG_0143-mRNA1 Similar to S.cerevisiae protein SNO1 (Protein of unconfirmed function)	YMR095C	0.209205	1	1	2	5.27879e-10	0	0.00148045	1093950	0.864271	1.18926	1.0074	0.935626	0.346902	NA	NA	NA	5	1	1	1	1	1	0	0	0					0
MSYG_0144-mRNA1	MSYG_0144-mRNA1 Similar to S.cerevisiae protein CTR9 (Component of the Paf1p complex involved in transcription elongation)	YOL145C	0.232013	18	18	48	2.62789e-109	0	0.00148045	9.48351e+06	1.09843	1.02386	0.880576	1.05176	1.03559	0.796917	0.544859	0.554669	8	27	27	27	27	19	18	11	12	-2.21	0.05714	0.1117	-0.448096	0
MSYG_0145-mRNA1	MSYG_0145-mRNA1 Similar to S.cerevisiae protein SCL1 (Alpha 1 subunit of the 20S proteasome)	YGL011C	0.72963	10	11	62	3.83174e-68	0	0.00148045	13199788	1.01488	0.970367	1.03138	0.938461	1.9042	1.34733	0.881972	0.75032	8	29	28	29	28	14	10	6	4	0.6819	0.5714	0.6743	0.288012	0
MSYG_0146-mRNA1	MSYG_0146-mRNA1 Essential evolutionarily-conserved nucleolar protein	YLR197W	0.631985	18	19	86	4.72625e-98	0	0.00148045	38871444	1.032	0.965888	1.02658	0.998994	0.68061	0.491597	0.580424	0.444101	8	41	41	41	41	22	18	15	10	-6.5	0	0	-0.86464	0
MSYG_0147-mRNA1	MSYG_0147-mRNA1 Actin	YFL039C	0.68883	30	39	357	3.29519e-154	0	0.00148045	87507204	1.08677	0.944308	0.98209	1.01774	1.03863	0.72807	0.657181	0.624264	8	112	111	111	110	47	36	33	25	-2.52	0.08571	0.1541	-0.392066	0
MSYG_0148-mRNA1	MSYG_0148-mRNA1 Uncharacterized protein		0.0847458	1	1	2	9.01366e-05	0	0.00148045	1062796	1.21598	0.880109	0.864244	1.11234	1.41888	0.257314	0.753634	0.933638	8	1	1	1	1	1	1	1	1	-0.9285	0.4857	0.5929	-0.25005	0
MSYG_0150-mRNA1	MSYG_0150-mRNA1 Uncharacterized protein		0.105175	2	2	6	2.20856e-13	0	0.00148045	2932133	0.838694	1.15842	1.00643	1.00273	0.131754	3.39681	0.521213	0.324649	8	4	4	4	4	1	2	1	1	-0.9305	0.4	0.5135	0.129094	0
MSYG_0151-mRNA1	MSYG_0151-mRNA1 Similar to S.cerevisiae protein MRPS16 (Mitochondrial ribosomal protein of the small subunit)	YPL013C	0.186207	1	1	6	0.00724416	0.00350985	0.152244	795707	1.43636	0.975625	0.695404	1.06275	0.865245	NA	NA	NA	5	4	4	4	4	3	0	0	0					0
MSYG_0152-mRNA1	MSYG_0152-mRNA1 Uncharacterized protein		0.25	7	7	35	6.62208e-41	0	0.00148045	6.06066e+07	0.949719	1.09203	1.1221	0.893526	2.06423	5.07296	0.98531	1.19288	8	14	16	16	15	8	12	8	8	1.66	0.1143	0.1851	1.21962	0
MSYG_0153-mRNA1	MSYG_0153-mRNA1 Uncharacterized protein		0.285714	5	5	9	1.04979e-28	0	0.00148045	1.93436e+06	1.12715	0.807359	1.01281	1.0465	0.366938	1.26655	0.904743	NA	7	6	6	6	6	3	1	1	0					0
MSYG_0154-mRNA1	MSYG_0154-mRNA1 Similar to S.cerevisiae protein TSC11 (Subunit of TORC2 (Tor2p-Lst8p-Avo1-Avo2-Tsc11p-Bit61p))	YER093C	0.0238095	1	1	1	0.0206205	0.00980878	0.322181	880232	0.79157	1.35323	0.998899	0.8555	1.49041	1.21673	1.24018	0.864419	8	1	1	1	1	1	1	1	1	1.15	0.3143	0.4292	0.26656	0
MSYG_0155-mRNA1	MSYG_0155-mRNA1 Similar to S.cerevisiae protein EPS1 (ER protein with chaperone and co-chaperone activity)	YIL005W	0.149502	8	8	16	8.24323e-47	0	0.00148045	1.01852e+07	0.878992	1.0667	1.0465	0.989224	0.659554	0.717843	0.930754	0.690268	8	10	10	10	10	5	3	2	2	-3.27	0.02857	0.06134	-0.415798	0
MSYG_0156-mRNA1	MSYG_0156-mRNA1 Similar to S.cerevisiae protein MAM33 (Acidic protein of the mitochondrial matrix)	YIL070C	0.70412	15	15	76	8.27533e-102	0	0.00148045	2.72138e+07	1.33165	0.941169	0.897872	1.09177	0.836614	0.826981	0.592518	0.761927	8	34	32	34	28	13	6	5	4	-2.86	0	0	-0.406388	0
MSYG_0157-mRNA1	MSYG_0157-mRNA1 Uncharacterized protein		0.169231	4	4	10	1.87921e-18	0	0.00148045	3249454	0.771444	1.11063	1.19881	0.820835	0.46667	0.616206	0.842585	0.747652	8	5	5	5	4	3	3	2	2	-2.28	0.05714	0.1117	-0.581479	0
MSYG_0158-mRNA1	MSYG_0158-mRNA1 Similar to S.cerevisiae protein YEH2 (Steryl ester hydrolase)	YLR020C	0.145969	4	4	12	3.14545e-17	0	0.00148045	1.50518e+06	1.05355	1.04278	0.930385	1.02673	2.0677	1.76566	1.69168	1.47633	8	6	6	6	6	6	3	4	5	7.2	0.02857	0.06134	0.807637	0
MSYG_0159-mRNA1	MSYG_0159-mRNA1 Large subunit of carbamoyl phosphate synthetase	YJR109C	0.536942	46	49	170	3.67018e-250	0	0.00148045	1.10936e+08	0.94455	1.07788	0.984257	0.976767	0.616554	0.774599	0.512447	0.753855	8	85	84	85	84	47	30	26	22	-4.15	0	0	-0.589955	0
MSYG_0160-mRNA1	MSYG_0160-mRNA1 Similar to S.cerevisiae protein FUN12 (Translation initiation factor eIF5B)	YAL035W	0.400971	20	20	42	3.04946e-91	0	0.00148045	2.75723e+07	0.974527	1.03054	1.0128	0.984647	0.674791	0.517745	0.849942	0.711889	8	28	27	27	27	13	9	5	8	-3.76	0	0	-0.538279	0
MSYG_0161-mRNA1	MSYG_0161-mRNA1 Uncharacterized protein		0.474016	15	15	51	1.67664e-85	0	0.00148045	81249632	0.94746	1.01162	1.03702	0.977581	0.800345	0.85489	0.680519	0.336792	8	24	24	24	24	14	5	4	5	-2.12	0	0	-0.581786	0
MSYG_0162-mRNA1	MSYG_0162-mRNA1 Similar to S.cerevisiae protein YPR097W (Protein that contains a PX domain and binds phosphoinositides)	YPR097W	0.20766	15	15	30	9.74766e-76	0	0.00148045	1.74069e+07	1.07958	1.04815	0.935712	0.955935	1.18584	0.61799	0.61231	0.54134	8	16	16	16	16	10	7	8	5	-1.97	0.1143	0.1851	-0.43563	0
MSYG_0163-mRNA1	MSYG_0163-mRNA1 Similar to S.cerevisiae protein BNA3 (Kynurenine aminotransferase)	YJL060W	0.157563	5	5	12	1.00088e-14	0	0.00148045	6598854	1.02542	1.03223	1.00173	1.02239	0.19718	0.665248	1.53027	0.576336	8	7	6	7	6	5	2	1	3	-1.33	0.1143	0.1851	-0.430005	0
MSYG_0165-mRNA1	MSYG_0165-mRNA1 Similar to S.cerevisiae protein RPB4 (RNA polymerase II subunit B32)	YJL140W	0.590604	7	7	24	6.11861e-29	0	0.00148045	4.54089e+06	1.075	1.00369	1.02422	0.932218	0.522241	0.685632	0.610763	0.854317	8	13	13	13	13	8	6	2	5	-3.96	0	0	-0.581565	0
MSYG_0166-mRNA1	MSYG_0166-mRNA1 Similar to S.cerevisiae protein SWD3 (Essential subunit of the COMPASS (Set1C) complex)	YBR175W	0.102167	1	2	3	2.82883e-12	0	0.00148045	3769714	0.666413	1.06895	1.16132	1.01175	NA	NA	NA	NA	4	1	1	1	1	0	0	0	0					0
MSYG_0168-mRNA1	MSYG_0168-mRNA1 N-succinyl-5-aminoimidazole-4-carboxamide ribotide synthetase	YAR015W	0.514196	11	11	41	1.56263e-61	0	0.00148045	2.37761e+07	0.872225	1.01691	1.06824	0.968672	1.01408	1.58551	1.28792	1.78936	8	21	20	21	20	9	7	5	6	2.64	0.08571	0.1541	0.505093	0
MSYG_0169-mRNA1	MSYG_0169-mRNA1 Uncharacterized protein		0.334746	7	7	22	4.15127e-48	0	0.00148045	1.89457e+07	1.21734	0.946548	1.02028	0.897614	2.693	0.245865	NA	1.82907	7	11	11	11	11	2	1	0	1					0
MSYG_0170-mRNA1	MSYG_0170-mRNA1 Similar to S.cerevisiae protein LAS1 (Protein required for pre-rRNA processing at both ends of ITS2)	YKR063C	0.0309278	1	1	2	1.38948e-09	0	0.00148045	734543	1.1205	1.0533	0.954722	0.920468	0.361103	5.62698	1.31939	NA	7	1	1	1	1	1	1	1	0					0
MSYG_0171-mRNA1	MSYG_0171-mRNA1 Uncharacterized protein		0.0417266	1	1	1	0.00620269	0.00323228	0.143943	497752	1.02134	0.825998	1.16298	0.948502	0.76388	NA	NA	NA	5	1	1	1	1	1	0	0	0					0
MSYG_0172-mRNA1	MSYG_0172-mRNA1 Phosphatase and transcription/RNA-processing factor	YNL222W	0.1	3	3	8	1.00087e-12	0	0.00148045	2.11594e+07	1.20312	0.936602	0.931272	1.01345	0.590488	1.30888	2.00668	7.92056	8	4	4	4	4	4	2	2	1	1.12	0.3429	0.459	1.56397	0
MSYG_0173-mRNA1	MSYG_0173-mRNA1 Similar to S.cerevisiae protein VMS1 (Component of a Cdc48p-complex involved in protein quality control)	YDR049W	0.13066	7	7	14	8.51135e-30	0	0.00148045	15221823	1.04263	0.996907	0.881116	1.10069	1.44339	0.568373	1.1733	0.856606	8	8	8	8	8	5	4	4	4	-0.2411	0.8	0.8657	0.0149528	0
MSYG_0174-mRNA1	MSYG_0174-mRNA1 Uncharacterized protein		0.487245	9	9	41	2.51278e-61	0	0.00148045	2.72741e+07	0.886917	1.07118	1.04082	0.982699	1.3971	0.583163	0.660828	1.07964	8	19	20	20	20	8	5	5	2	-0.6128	0.5429	0.6478	-0.104413	0
MSYG_0176-mRNA1	MSYG_0176-mRNA1 Uncharacterized protein		0.0296053	1	1	5	4.48847e-05	0	0.00148045	1440665	0.8788	1.14233	0.991045	1.01113	4.49007	1.39222	3.31156	2.94784	8	3	3	3	3	3	3	3	3	4.03	0.02857	0.06134	1.6019	0
MSYG_0177-mRNA1	MSYG_0177-mRNA1 Similar to S.cerevisiae protein PCM1 (Essential N-acetylglucosamine-phosphate mutase)	YEL058W	0.419593	14	14	58	1.61702e-98	0	0.00148045	19079704	0.962576	0.936937	1.00518	1.03555	0.620751	0.413106	0.69767	0.593574	8	28	28	28	28	14	6	5	5	-4.73	0	0	-0.782706	0
MSYG_0178-mRNA1	MSYG_0178-mRNA1 Similar to S.cerevisiae protein ARP1 (Actin-related protein of the dynactin complex)	YHR129C	0.403805	9	9	34	8.73264e-38	0	0.00148045	39495424	0.868268	1.07242	1.01487	1.00838	1.17329	0.811602	0.736187	2.15091	8	17	17	17	17	10	10	7	5	0.4646	0.8	0.8657	0.284511	0
MSYG_0179-mRNA1	MSYG_0179-mRNA1 Similar to S.cerevisiae protein TRP3 (Indole-3-glycerol-phosphate synthase)	YKL211C	0.333771	13	13	38	1.33443e-63	0	0.00148045	4.31749e+07	0.87068	1.08151	1.01749	0.974493	0.938412	1.29151	1.47332	1.92181	8	20	19	20	19	8	7	1	1	2.09	0.1143	0.1851	0.491866	0
MSYG_0180-mRNA1	MSYG_0180-mRNA1 Similar to S.cerevisiae protein PRP19 (Splicing factor associated with the spliceosome)	YLL036C	0.334623	11	11	45	9.88817e-51	0	0.00148045	1.25402e+07	1.00062	1.03362	1.02709	1.01204	0.578599	0.27961	1.14891	0.442053	8	22	17	20	19	9	1	2	4	-2.17	0.1143	0.1851	-0.707706	0
MSYG_0181-mRNA1	MSYG_0181-mRNA1 Similar to S.cerevisiae protein SAC1 (Phosphatidylinositol phosphate (PtdInsP) phosphatase)	YKL212W	0.421133	20	20	63	5.68796e-96	0	0.00148045	77314780	1.0226	1.0272	1.00851	0.976296	0.747011	0.510782	0.774292	0.622536	8	36	36	36	36	20	14	6	6	-4.48	0	0	-0.591494	0
MSYG_0182-mRNA1	MSYG_0182-mRNA1 Similar to S.cerevisiae protein YLR290C (Putative protein of unknown function)	YLR290C	0.282895	7	7	14	1.82618e-47	0	0.00148045	2.24144e+06	1.31273	0.858158	0.925864	1.01366	0.373784	1.29069	0.915847	1.81367	8	9	9	9	9	7	1	4	2	-0.1969	0.8286	0.8875	0.135534	0
MSYG_0183-mRNA1	MSYG_0183-mRNA1 Similar to S.cerevisiae protein RPN2 (Subunit of the 26S proteasome)	YIL075C	0.50455	39	39	119	3.40825e-196	0	0.00148045	1.24821e+08	1.02936	0.982124	0.93615	1.05798	0.498798	0.965327	0.820845	1.08038	8	66	66	66	66	32	14	13	16	-1.23	0.2857	0.3993	-0.249244	0
MSYG_0184-mRNA1	MSYG_0184-mRNA1 Similar to S.cerevisiae protein GIM4 (Subunit of the heterohexameric cochaperone prefoldin complex)	YEL003W	0.608696	5	5	15	1.21984e-29	0	0.00148045	2.98286e+06	0.950383	1.05803	0.989842	1.01287	1.02403	0.824532	0.418108	0.304186	8	7	6	6	6	6	4	1	1	-1.96	0.08571	0.1541	-0.637748	0
MSYG_0185-mRNA1	MSYG_0185-mRNA1 Uncharacterized protein		0.727273	7	7	34	1.05679e-28	0	0.00148045	12156990	1.58287	0.831042	0.790525	0.999005	0.293888	0.578411	0.441	0.354902	8	19	18	19	18	6	8	6	5	-4.26	0	0	-1.26171	0
MSYG_0186-mRNA1	MSYG_0186-mRNA1 Noncatalytic subunit of a tRNA methyltransferase complex	YDL201W	0.479495	7	7	21	2.34628e-41	0	0.00148045	4467879	0.985609	1.08658	0.972208	1.05538	0.605384	0.650572	NA	0.636858	7	11	11	11	11	7	5	0	4					0
MSYG_0187-mRNA1	MSYG_0187-mRNA1 Similar to S.cerevisiae protein RPN8 (Essential non-ATPase regulatory subunit of the 26S proteasome)	YOR261C	0.326667	9	9	37	6.46637e-49	0	0.00148045	1.66991e+07	0.895589	1.08837	0.994952	1.04774	0.450234	0.382693	0.393699	0.356314	8	22	23	23	23	13	10	7	7	-14.45	0	0	-1.33739	0
MSYG_0188-mRNA1	MSYG_0188-mRNA1 Component of the TOM (translocase of outer membrane) complex	YNL070W	0.192308	2	2	15	5.09701e-07	0	0.00148045	13147720	0.990172	1.0468	0.99877	0.985343	0.550315	0.595063	0.369366	0.618343	8	9	9	9	9	2	1	2	1	-5.48	0	0	-0.907057	0
MSYG_0191-mRNA1	MSYG_0191-mRNA1 Similar to S.cerevisiae protein MBF1 (Transcriptional coactivator)	YOR298C-A	0.456954	1	1	2	1.71936e-07	0	0.00148045	10550990	1.17669	0.6563	1.02288	1.15079	0.54302	NA	NA	NA	5	2	2	2	2	1	0	0	0					0
MSYG_0193-mRNA1	MSYG_0193-mRNA1 Uncharacterized protein		0.219858	3	3	5	3.12425e-13	0	0.00148045	10604185	1.45333	0.823202	0.770577	1.13035	1.49903	0.746627	0.349186	0.628457	8	3	3	3	3	3	3	2	3	-1.08	0.2857	0.3993	-0.311461	0
MSYG_0195-mRNA1	MSYG_0195-mRNA1 Ribosomal 60S subunit protein L30	YGL030W	0.603604	7	7	27	2.68846e-30	0	0.00148045	3.01175e+07	0.85208	1.03678	1.08941	1.0057	0.681191	0.450457	2.45092	3.74678	8	14	14	14	14	8	5	4	2	0.5258	0.5714	0.6743	0.873684	0
MSYG_0196-mRNA1	MSYG_0196-mRNA1 Ribosomal 60S subunit protein L37A	YLR185W	0.213483	3	3	10	9.36549e-10	0	0.00148045	1.35405e+07	0.816691	1.12525	1.08276	0.895466	0.875285	0.511099	0.779689	0.522433	8	6	6	6	6	4	3	3	3	-2.52	0.02857	0.06134	-0.573195	0
MSYG_0197-mRNA1	MSYG_0197-mRNA1 Similar to S.cerevisiae protein RPL9A (Ribosomal 60S subunit protein L9A)	YGL147C	0.694301	17	18	108	1.05886e-109	0	0.00148045	4.42996e+07	0.892188	1.05809	1.03737	0.972769	0.568837	0.330149	0.563485	0.650941	8	54	54	54	54	33	10	8	12	-4.24	0	0	-0.920426	0
MSYG_0198-mRNA1	MSYG_0198-mRNA1 Similar to S.cerevisiae protein PCF11 (mRNA 3' end processing factor)	YDR228C	0.166078	5	5	16	7.065e-40	0	0.00148045	4.99857e+06	1.16656	1.0109	0.895223	1.00121	1.00859	0.712085	0.764106	1.17666	8	9	9	9	9	6	4	1	5	-0.9502	0.4	0.5135	-0.12759	0
MSYG_0199-mRNA1	MSYG_0199-mRNA1 Uncharacterized protein		0.114365	5	5	11	3.44974e-36	0	0.00148045	4315902	0.964702	1.0672	0.99194	1.00271	0.416619	0.400727	NA	NA	6	6	6	6	6	5	2	0	0					0
MSYG_0200-mRNA1	MSYG_0200-mRNA1 Uncharacterized protein		0.318376	8	8	21	1.95051e-51	0	0.00148045	5.73207e+06	0.955924	1.01913	1.04136	0.982906	1.22263	5.22058	1.22996	1.20833	8	12	12	12	12	7	2	4	3	1.55	0.02857	0.06134	1.1508	0
MSYG_0201-mRNA1	MSYG_0201-mRNA1 Similar to S.cerevisiae protein PEP4 (Vacuolar aspartyl protease (proteinase A))	YPL154C	0.388889	11	11	92	2.31829e-77	0	0.00148045	107461724	0.997928	1.09691	1.04135	0.983426	59.0412	138.638	55.5592	39.081	8	41	43	39	42	40	40	39	38	15.36	0.02857	0.06134	6.1914	1
MSYG_0203-mRNA1	MSYG_0203-mRNA1 Similar to S.cerevisiae protein NOP4 (Nucleolar protein)	YPL043W	0.0762712	1	1	4	4.1593e-05	0	0.00148045	25284768	1.0213	1.03764	0.859668	1.12964	1.09983	0.675283	0.673464	0.80789	8	2	2	2	2	1	2	2	2	-1.81	0.1143	0.1851	-0.296692	0
MSYG_0204-mRNA1	MSYG_0204-mRNA1 Isopentenyl diphosphate:dimethylallyl diphosphate isomerase	YPL117C	0.430328	8	8	35	3.82456e-38	0	0.00148045	88123774	1.01494	1.06253	0.937929	1.04115	0.482354	0.76133	0.645722	0.620636	8	18	16	18	16	7	6	3	4	-5.01	0	0	-0.672289	0
MSYG_0206-mRNA1	MSYG_0206-mRNA1 Similar to S.cerevisiae protein DEG1 (tRNA:pseudouridine synthase)	YFL001W	0.0193237	1	1	2	0.012983	0.00610701	0.229102	44445428	0.990337	1.01655	0.976623	1.02964	1.04759	0.542569	0.988	0.389214	8	1	1	1	1	1	1	1	1	-1.6	0.2857	0.3993	-0.430816	0
MSYG_0207-mRNA1	MSYG_0207-mRNA1 Similar to S.cerevisiae protein MTM1 (Mitochondrial protein of the mitochondrial carrier family)	YGR257C	0.0455581	1	1	2	3.80551e-10	0	0.00148045	562543	0.743494	1.31255	1.01631	0.908857	NA	NA	NA	NA	4	1	1	1	1	0	0	0	0					0
MSYG_0208-mRNA1	MSYG_0208-mRNA1 Similar to S.cerevisiae protein PHO91 (Low-affinity vacuolar phosphate transporter)	YNR013C	0.202749	10	10	29	2.38896e-52	0	0.00148045	1.0339e+07	0.977356	0.982482	0.969605	1.04167	1.41655	0.804205	0.616817	0.999438	8	14	14	14	14	10	9	5	7	-0.457	0.6571	0.7483	-0.0600184	0
MSYG_0209-mRNA1	MSYG_0209-mRNA1 Fimbrin~ actin-bundling protein	YDR129C	0.439935	21	21	76	2.82518e-95	0	0.00148045	2.89456e+07	1.02244	1.00035	0.986831	0.973394	0.625252	0.64159	0.50096	0.483526	8	43	43	43	43	18	9	7	8	-7.81	0	0	-0.829224	0
MSYG_0210-mRNA1	MSYG_0210-mRNA1 RNA-Dependent ATPase~ member of DExD/H-box family	YGL078C	0.348571	16	16	49	3.20352e-89	0	0.00148045	1.27574e+07	1.02163	0.935271	0.993307	1.04992	0.665619	0.668828	1.02623	0.758726	8	30	30	30	30	17	12	9	10	-2.53	0.08571	0.1541	-0.358728	0
MSYG_0211-mRNA1	MSYG_0211-mRNA1 Uncharacterized protein		0.155875	1	1	4	1.65367e-09	0	0.00148045	1270552	0.766648	1.12881	1.08368	0.973758	0.0151357	3.16707	NA	NA	6	2	2	2	2	1	1	0	0					0
MSYG_0212-mRNA1	MSYG_0212-mRNA1 Mitochondrial branched-chain amino acid (BCAA) aminotransferase	YHR208W	0.611111	21	21	84	1.15072e-89	0	0.00148045	4.03289e+07	0.885393	1.0981	1.06712	0.935932	0.526432	0.648758	0.317081	0.589047	8	45	45	46	44	19	9	8	8	-4.06	0	0	-0.942503	0
MSYG_0213-mRNA1	MSYG_0213-mRNA1 Uncharacterized protein		0.0970464	2	2	7	3.29992e-14	0	0.00148045	2.45997e+06	0.85875	1.18711	1.00016	0.972246	2.67245	0.307893	0.691588	0.985426	8	3	2	2	2	1	2	1	1	-0.3146	0.6286	0.7235	0.219512	0
MSYG_0214-mRNA1	MSYG_0214-mRNA1 Protein component of the small (40S) ribosomal subunit	YLR388W	0.321429	4	4	19	1.10605e-08	0.000895808	0.0561437	10127673	0.79078	1.05687	1.10142	0.99324	0.503003	0.640929	0.386557	0.633857	8	12	12	12	12	7	10	8	6	-4.37	0	0	-0.886069	0
MSYG_0215-mRNA1	MSYG_0215-mRNA1 Similar to S.cerevisiae protein NAT2 (Protein of unknown function)	YGR147C	0.302083	4	4	8	2.63962e-15	0	0.00148045	12709400	1.04588	1.01731	0.867496	1.12415	0.333802	6.73209	3.68133	18.1185	8	5	5	5	5	3	2	2	1	1.46	0.1429	0.2221	2.85129	0
MSYG_0216-mRNA1	MSYG_0216-mRNA1 Similar to S.cerevisiae protein YBT1 (Transporter of the ATP-binding cassette (ABC) family)	YLL048C	0.131369	5	11	26	8.79364e-20	0	0.00148045	7568639	0.88794	0.947276	0.893712	1.0679	0.244624	NA	1.62827	NA	6	3	3	3	3	1	0	1	0					0
MSYG_0219-mRNA1	MSYG_0219-mRNA1 Similar to S.cerevisiae protein YBT1 (Transporter of the ATP-binding cassette (ABC) family)	YLL048C	0.0950135	2	8	24	1.17414e-06	0.000308411	0.0269721	1.32779e+06	0.74607	1.17783	1.08085	0.949251	0.380989	0.317463	NA	NA	6	2	2	2	2	2	1	0	0					0
MSYG_0220-mRNA1	MSYG_0220-mRNA1 Similar to S.cerevisiae protein CDC39 (Component of the CCR4-NOT1 core complex)	YCR093W	0.26569	35	35	79	1.12138e-181	0	0.00148045	6.60361e+07	0.934951	1.05341	0.972495	1.0349	0.684893	0.435178	0.510496	0.495291	8	42	42	42	42	22	24	12	14	-6.46	0	0	-0.911955	0
MSYG_0221-mRNA1	MSYG_0221-mRNA1 Similar to S.cerevisiae protein MCD4 (Protein involved in GPI anchor synthesis)	YKL165C	0.0550373	5	5	10	1.04114e-20	0	0.00148045	1.78832e+07	0.893454	1.07379	1.0002	1.05774	1.18821	1.23497	1.69983	1.17692	8	5	5	5	5	4	4	1	2	2.73	0.02857	0.06134	0.405975	0
MSYG_0222-mRNA1	MSYG_0222-mRNA1 Similar to S.cerevisiae protein CMK1 (Calmodulin-dependent protein kinase)	YFR014C	0.358904	8	8	25	1.14812e-43	0	0.00148045	2.71525e+07	0.8657	0.964301	1.07537	1.06235	1.04967	0.850626	1.41589	0.974535	8	13	13	13	13	9	9	5	6	0.5383	0.7714	0.8418	0.101219	0
MSYG_0223-mRNA1	MSYG_0223-mRNA1 Similar to S.cerevisiae protein DOT1 (Nucleosomal histone H3-Lys79 methylase)	YDR440W	0.0415945	1	1	2	2.4578e-16	0	0.00148045	1103177	1.30427	0.988429	0.706463	1.13837	4.94545	1.18661	1.40256	2.47259	8	1	1	1	1	1	1	1	1	2.14	0.05714	0.1117	1.32297	0
MSYG_0225-mRNA1	MSYG_0225-mRNA1 Similar to S.cerevisiae protein MGT1 (DNA repair methyltransferase (6-O-methylguanine-DNA methylase))	YDL200C	0.0725806	1	1	2	0.000589642	0.000610141	0.0437821	18221720	0.791046	1.03054	1.18427	0.919765	0.497174	0.292507	NA	0.436103	7	1	1	1	1	1	1	0	1					0
MSYG_0226-mRNA1	MSYG_0226-mRNA1 Uncharacterized protein		0.283489	4	4	11	2.86097e-23	0	0.00148045	1955306	0.972712	1.01673	1.09755	0.949089	0.503557	1.35254	0.319934	0.382723	8	6	6	6	6	2	3	1	3	-1.95	0.1143	0.1851	-0.644556	0
MSYG_0227-mRNA1	MSYG_0227-mRNA1 Similar to S.cerevisiae protein MSF1 (Mitochondrial phenylalanyl-tRNA synthetase)	YPR047W	0.386728	12	12	46	3.10813e-69	0	0.00148045	8312667	0.875084	1.0517	1.05647	1.00666	1.05298	0.547802	0.571277	0.617406	8	26	26	26	26	13	5	5	2	-2.48	0.08571	0.1541	-0.520009	0
MSYG_0228-mRNA1	MSYG_0228-mRNA1 Uncharacterized protein		0.389706	9	9	21	9.12487e-47	0	0.00148045	9.21754e+06	0.9219	0.970593	1.07167	0.9881	1.52937	0.748156	0.947437	0.744809	8	9	9	9	9	6	4	3	5	-0.2326	0.8857	0.9264	-0.0109432	0
MSYG_0229-mRNA1	MSYG_0229-mRNA1 Similar to S.cerevisiae protein YLR352W (Putative protein of unknown function with similarity to F-box proteins)	YLR352W	0.145768	5	5	10	8.32105e-24	0	0.00148045	6551229	0.940177	1.14411	0.969399	1.01173	0.832558	0.678666	0.486967	0.35999	8	5	5	5	5	1	2	1	1	-3.12	0	0	-0.762326	0
MSYG_0231-mRNA1	MSYG_0231-mRNA1 Similar to S.cerevisiae protein BFR2 (Component of the SSU and 90S preribosomes)	YDR299W	0.235756	5	5	9	8.83271e-31	0	0.00148045	1.44703e+06	1.1435	1.02323	0.959021	1.00977	0.691372	0.580751	0.451064	0.603739	8	5	5	5	5	3	2	2	1	-6.06	0	0	-0.781575	0
MSYG_0232-mRNA1	MSYG_0232-mRNA1 Similar to S.cerevisiae protein PRP3 (Splicing factor)	YDR473C	0.120229	3	3	8	4.45808e-22	0	0.00148045	2.68578e+06	0.862595	1.06722	1.02158	0.97543	0.724484	0.436091	0.274	0.733965	8	5	5	5	5	2	2	1	1	-2.78	0	0	-0.883275	0
MSYG_0233-mRNA1	MSYG_0233-mRNA1 Karyopherin alpha homolog	YNL189W	0.384899	12	12	48	6.43246e-70	0	0.00148045	1.44822e+07	0.882118	1.07068	0.97756	1.00434	0.501491	0.335307	0.444613	0.518688	8	28	28	28	28	20	8	8	9	-7.42	0	0	-1.15192	0
MSYG_0235-mRNA1	MSYG_0235-mRNA1 Similar to S.cerevisiae protein TCB3 (Cortical ER protein involved in ER-plasma membrane tethering)	YML072C	0.502837	41	41	115	1.92643e-211	0	0.00148045	4.19045e+07	1.17562	0.956597	0.969478	1.0195	0.43305	0.853706	0.560525	0.479407	8	65	63	64	64	34	19	12	11	-3.85	0	0	-0.781722	0
MSYG_0236-mRNA1	MSYG_0236-mRNA1 Uncharacterized protein		0.559846	12	12	70	2.07267e-46	0	0.00148045	24114104	1.24808	0.882136	0.920122	1.01429	0.596882	0.689792	0.606232	0.343081	8	41	41	41	40	23	10	8	6	-3.58	0	0	-0.839088	0
MSYG_0237-mRNA1	MSYG_0237-mRNA1 Uncharacterized protein		0.201835	11	11	20	5.08081e-52	0	0.00148045	9.96908e+06	1.14184	1.06076	0.947597	1.03284	1.64329	0.968182	0.893774	0.761834	8	10	9	10	9	7	6	6	6	-0.1318	0.9143	0.9437	0.0932507	0
MSYG_0240-mRNA1	MSYG_0240-mRNA1 Uncharacterized protein		0.28866	4	4	14	8.88002e-24	0	0.00148045	1.55532e+07	1.0473	1.00313	1.01154	0.982613	1.49392	0.921881	0.536812	0.65205	8	6	6	6	6	4	3	2	1	-0.8594	0.2857	0.3993	-0.150137	0
MSYG_0242-mRNA1	MSYG_0242-mRNA1 Similar to S.cerevisiae protein YOR283W (Phosphatase with a broad substrate specificity)	YOR283W	0.502242	5	5	13	2.80326e-31	0	0.00148045	7.72609e+06	1.27839	0.944232	1.02277	0.988291	0.915533	0.527233	0.689178	0.316467	8	5	5	6	5	2	2	1	2	-2.6	0	0	-0.708154	0
MSYG_0243-mRNA1	MSYG_0243-mRNA1 Uncharacterized protein		0.0844444	1	1	2	1.60943e-12	0	0.00148045	377486	1.22956	0.892067	0.849017	1.1095	2.41476	2.3694	NA	NA	6	1	1	1	1	1	1	0	0					0
MSYG_0244-mRNA1	MSYG_0244-mRNA1 Uncharacterized protein		0.270492	4	4	15	3.8786e-21	0	0.00148045	2.58329e+07	1.42539	0.814813	0.787653	1.08779	0.892864	0.431789	0.519314	0.557269	8	10	10	10	10	4	6	2	5	-2.63	0.05714	0.1117	-0.736222	0
MSYG_0246-mRNA1	MSYG_0246-mRNA1 Similar to S.cerevisiae protein LTO1 (Essential protein that forms a complex with Rli1p and Yae1p)	YNL260C	0.139825	5	5	13	2.58707e-33	0	0.00148045	2.21755e+06	1.35683	0.968468	0.881395	1.05563	0.400675	0.953547	0.723606	0.605392	8	7	6	7	6	1	2	2	2	-2.44	0.02857	0.06134	-0.576035	0
MSYG_0248-mRNA1	MSYG_0248-mRNA1 Similar to S.cerevisiae protein SVF1 (Protein with a potential role in cell survival pathways)	YDR346C	0.279817	8	8	29	1.53536e-61	0	0.00148045	29768448	1.04052	0.99211	0.965344	0.993196	1.12339	0.986543	0.512931	1.09113	8	16	16	16	16	11	5	4	4	-0.6298	0.8857	0.9264	-0.107027	0
MSYG_0249-mRNA1	MSYG_0249-mRNA1 Similar to S.cerevisiae protein SBH2 (Ssh1p-Sss1p-Sbh2p complex component)	YER019C-A	0.206186	3	3	5	5.73875e-13	0	0.00148045	4.50855e+06	1.36481	0.840556	0.742565	1.17971	0.403466	1.23415	0.916438	NA	7	2	2	2	2	2	1	1	0					0
MSYG_0251-mRNA1	MSYG_0251-mRNA1 Uncharacterized protein		0.136253	3	3	6	4.82195e-11	0	0.00148045	10505964	1.30192	0.908721	0.917642	1.01123	NA	0.720025	0.458256	0.559861	7	3	3	3	3	0	2	1	2					0
MSYG_0252-mRNA1	MSYG_0252-mRNA1 Uncharacterized protein		0.0514139	2	2	6	3.7081e-13	0	0.00148045	1.08371e+07	0.472035	1.41314	1.52969	0.402726	1.76342	0.947174	1.05313	1.64045	8	3	3	3	3	1	2	1	1	1.26	0.2857	0.3993	0.434073	0
MSYG_0253-mRNA1	MSYG_0253-mRNA1 Uncharacterized protein		0.102071	3	3	10	9.97529e-13	0	0.00148045	2753299	1.10856	0.985857	0.960853	0.945382	1.15128	0.568805	0.344777	5.81993	8	5	5	5	5	3	4	3	1	0.1136	0.8857	0.9264	0.979072	0
MSYG_0254-mRNA1	MSYG_0254-mRNA1 Uncharacterized protein		0.0186667	1	1	2	0.0148249	0.00667332	0.244294	2133556	0.789326	1.05926	1.10109	0.997252	1.60231	0.688276	0.617859	0.526578	8	1	1	1	1	1	1	1	1	-0.9046	0.4	0.5135	-0.21968	0
MSYG_0255-mRNA1	MSYG_0255-mRNA1 Phosphomannomutase	YFL045C	0.716981	14	14	58	5.42207e-70	0	0.00148045	22205538	0.908183	1.05445	1.04088	0.983462	0.799267	0.652016	0.534277	0.580469	8	37	37	37	37	18	16	12	15	-4.81	0	0	-0.640463	0
MSYG_0256-mRNA1	MSYG_0256-mRNA1 Uncharacterized protein		0.267399	6	6	10	1.34291e-35	0	0.00148045	9750197	1.11162	0.93843	0.846149	1.09555	0.777922	1.59072	2.50648	2.58589	8	7	7	7	7	7	6	4	4	1.84	0.1429	0.2221	0.899371	0
MSYG_0257-mRNA1	MSYG_0257-mRNA1 Similar to S.cerevisiae protein CAF40 (Component of the CCR4-NOT transcriptional complex)	YNL288W	0.0909091	2	2	7	7.19801e-08	0	0.00148045	808948	0.927228	1.04545	0.982681	1.06517	0.24473	0.501759	0.465424	0.372222	8	4	4	4	4	3	3	2	1	-5.88	0	0	-1.3363	0
MSYG_0259-mRNA1	MSYG_0259-mRNA1 Similar to S.cerevisiae protein NPC2 (Functional homolog of human NPC2/He1)	YDL046W	0.195238	3	3	5	7.84239e-24	0	0.00148045	1538663	1.20224	0.970671	0.896469	0.988308	1.34598	1.17388	1.15743	1.09412	8	3	3	3	3	3	3	1	2	2.16	0.1143	0.1851	0.254411	0
MSYG_0260-mRNA1	MSYG_0260-mRNA1 Similar to S.cerevisiae protein RIO2 (Essential serine kinase involved in the processing of 20S pre-rRNA)	YNL207W	0.119403	3	3	6	8.1863e-20	0	0.00148045	6.54967e+06	0.97479	1.00748	0.96093	1.0714	0.69589	1.59009	0.817555	0.296511	8	3	3	3	3	3	2	2	1	-0.9579	0.4571	0.568	-0.234448	0
MSYG_0262-mRNA1	MSYG_0262-mRNA1 Uncharacterized protein		0.116814	1	1	2	4.19899e-06	0	0.00148045	1330162	1.01132	1.08612	1.10248	0.795843	NA	NA	NA	NA	4	1	1	1	1	0	0	0	0					0
MSYG_0264-mRNA1	MSYG_0264-mRNA1 Alpha 7 subunit of the 20S proteasome	YOR362C	0.596774	13	13	48	3.93395e-76	0	0.00148045	1.74905e+07	1.06977	0.945343	0.989687	0.978499	1.19675	1.20808	1.70689	1.00176	8	27	26	27	26	9	8	2	5	2.02	0.05714	0.1117	0.354307	0
MSYG_0265-mRNA1	MSYG_0265-mRNA1 Similar to S.cerevisiae protein SNP1 (Component of U1 snRNP required for mRNA splicing via spliceosome)	YIL061C	0.229102	3	3	10	6.97704e-12	0	0.00148045	1.90015e+06	1.25234	0.860112	0.865144	1.03648	0.352553	1.78767	0.490716	0.322938	8	5	5	5	5	3	1	2	1	-1.4	0.1429	0.2221	-0.437389	0
MSYG_0267-mRNA1	MSYG_0267-mRNA1 Similar to S.cerevisiae protein VPS28 (Component of the ESCRT-I complex)	YPL065W	0.190265	1	1	2	4.37804e-06	0	0.00148045	2794348	0.992218	1.02976	0.972287	1.02155	0.464897	NA	NA	NA	5	1	1	1	1	1	0	0	0					0
MSYG_0271-mRNA1	MSYG_0271-mRNA1 Similar to S.cerevisiae protein ROK1 (RNA-dependent ATPase)	YGL171W	0.251386	5	5	14	5.76727e-26	0	0.00148045	1.65451e+07	1.10588	0.866458	0.977596	1.10343	0.900201	0.322832	0.429275	0.292639	8	8	8	8	8	4	2	4	2	-3.21	0.02857	0.06134	-1.04027	0
MSYG_0272-mRNA1	MSYG_0272-mRNA1 Similar to S.cerevisiae protein SGD1 (Essential nuclear protein)	YLR336C	0.0479376	3	3	13	1.50275e-24	0	0.00148045	1.60693e+06	0.980996	1.05458	0.997117	0.984562	1.57697	0.871977	0.85892	1.22337	8	7	7	7	7	3	3	1	2	0.5993	0.5714	0.6743	0.179907	0
MSYG_0273-mRNA1	MSYG_0273-mRNA1 Similar to S.cerevisiae protein YPF1 (Intramembrane aspartyl protease of the perinuclear ER membrane)	YKL100C	0.0989848	3	3	7	2.50027e-12	0	0.00148045	4644446	0.961808	1.01027	0.936626	1.11016	1.66187	0.799208	1.07029	0.520213	8	4	4	4	4	4	4	2	3	-0.3155	0.6857	0.7718	0.0184876	0
MSYG_0274-mRNA1	MSYG_0274-mRNA1 D-ribulose-5-phosphate 3-epimerase	YJL121C	0.377358	6	6	22	2.06876e-38	0	0.00148045	8899709	1.08092	0.991667	0.924337	1.07119	0.426415	0.684029	0.546814	0.57107	8	11	11	11	11	6	3	3	4	-5.9	0	0	-0.844039	0
MSYG_0275-mRNA1	MSYG_0275-mRNA1 Similar to S.cerevisiae protein CDC40 (Pre-mRNA splicing factor)	YDR364C	0.36227	11	11	21	1.65941e-51	0	0.00148045	2.15441e+07	1.03768	1.01062	0.926527	1.01116	1.4165	1.38992	0.854812	0.653895	8	12	12	12	12	5	6	3	3	0.1481	1	1	0.109406	0
MSYG_0276-mRNA1	MSYG_0276-mRNA1 Similar to S.cerevisiae protein RRS1 (Essential protein that binds ribosomal protein L11)	YOR294W	0.25	5	5	10	1.38914e-34	0	0.00148045	4.64366e+06	1.09372	0.901272	0.884224	1.13925	0.446662	0.357671	NA	0.389899	7	6	6	6	6	4	1	0	1					0
MSYG_0277-mRNA1	MSYG_0277-mRNA1 Uncharacterized protein		0.0479846	1	1	2	8.93564e-08	0	0.00148045	3494361	1.01597	0.982518	1.01614	0.991614	0.987423	NA	NA	NA	5	1	1	1	1	1	0	0	0					0
MSYG_0278-mRNA1	MSYG_0278-mRNA1 Similar to S.cerevisiae protein ARL3 (ARF-like small GTPase of the RAS superfamily)	YPL051W	0.0776256	1	1	2	1.11741e-10	0	0.00148045	4725845	1.06975	0.963774	0.97811	1.0127	0.897831	NA	NA	NA	5	1	1	1	1	1	0	0	0					0
MSYG_0279-mRNA1	MSYG_0279-mRNA1 Uncharacterized protein		0.763926	40	41	198	3.09019e-237	0	0.00148045	4.89388e+07	1.14781	0.975479	0.912402	1.01655	1.24621	1.16943	0.626215	1.27413	8	100	101	102	101	43	25	24	19	0.1603	0.9143	0.9437	0.109692	0
MSYG_0282-mRNA1	MSYG_0282-mRNA1 Similar to S.cerevisiae protein PPZ1 (Serine/threonine protein phosphatase Z~ isoform of Ppz2p)	YML016C	0.395248	12	13	37	2.11121e-70	0	0.00148045	53440583	0.921905	1.06768	0.995799	0.990306	0.996539	0.692077	0.609038	0.208223	8	18	18	18	18	9	5	1	1	-1.78	0.08571	0.1541	-0.674685	0
MSYG_0283-mRNA1	MSYG_0283-mRNA1 Similar to S.cerevisiae protein CAF16 (Part of evolutionarily-conserved CCR4-NOT regulatory complex)	YFL028C	0.15534	3	3	5	2.3255e-23	0	0.00148045	5999368	0.927306	1.06174	1.0262	1.00211	NA	2.30215	NA	NA	5	3	3	3	3	0	1	0	0					0
MSYG_0284-mRNA1	MSYG_0284-mRNA1 Similar to S.cerevisiae protein UTP7 (Nucleolar protein)	YER082C	0.246711	9	9	17	8.12356e-59	0	0.00148045	12130545	1.10527	0.890591	0.981751	0.989312	1.2516	1.08396	0.723622	0.946669	8	9	9	9	9	6	8	5	3	-0.05676	0.9429	0.9622	0.00210815	0
MSYG_0287-mRNA1	MSYG_0287-mRNA1 Similar to S.cerevisiae protein RNA15 (Component of the cleavage and polyadenylation factor I (CF I))	YGL044C	0.425447	11	11	27	2.31905e-58	0	0.00148045	8.89489e+06	1.2556	0.877458	0.861527	1.1256	1.6535	1.45706	0.62439	0.899382	8	15	12	13	12	8	6	2	4	0.2429	0.8286	0.8875	0.212358	0
MSYG_0290-mRNA1	MSYG_0290-mRNA1 Uncharacterized protein		0.307971	3	3	6	2.19536e-14	0	0.00148045	1.35593e+07	1.29003	0.928572	0.932059	1.00786	0.14302	1.49974	0.884776	1.09307	8	3	3	3	3	1	1	1	1	-0.7915	0.7429	0.8202	-0.143771	0
MSYG_0291-mRNA1	MSYG_0291-mRNA1 Similar to S.cerevisiae protein PBY1 (Putative tubulin tyrosine ligase associated with P-bodies)	YBR094W	0.044186	2	2	4	1.40183e-07	0	0.00148045	1.5061e+06	0.932448	1.01796	0.991219	1.05622	0.0191021	0.255748	NA	NA	6	2	2	2	2	1	1	0	0					0
MSYG_0293-mRNA1	MSYG_0293-mRNA1 Similar to S.cerevisiae protein NOP9 (Essential subunit of U3-containing 90S preribosome)	YJL010C	0.274052	10	10	27	1.65536e-65	0	0.00148045	11328951	0.892047	1.09296	1.02575	0.955581	4.70015	2.40279	2.27668	2.98648	8	14	14	14	14	6	3	4	4	6.43	0.02857	0.06134	1.62832	0
MSYG_0294-mRNA1	MSYG_0294-mRNA1 Arginosuccinate synthetase	YOL058W	0.76	32	32	144	4.64312e-134	0	0.00148045	107294452	1.05958	0.989128	0.998954	0.983141	1.08485	0.675516	0.742023	0.801148	8	75	76	76	76	45	39	28	31	-2.07	0.1143	0.1851	-0.275991	0
MSYG_0296-mRNA1	MSYG_0296-mRNA1 Synthase subunit of trehalose-6-P synthase/phosphatase complex	YBR126C	0.229446	8	8	16	1.1533e-33	0	0.00148045	3.59808e+06	0.872261	1.06776	1.02619	1.00526	1.52431	1.19795	0.791003	1.37103	8	9	9	9	9	4	3	3	3	1.2	0.2571	0.3672	0.288148	0
MSYG_0297-mRNA1	MSYG_0297-mRNA1 Uncharacterized protein		0.121457	1	1	2	7.36774e-07	0	0.00148045	6555688	0.94098	1.00332	0.89263	1.18365	NA	NA	NA	NA	4	1	1	1	1	0	0	0	0					0
MSYG_0299-mRNA1	MSYG_0299-mRNA1 Similar to S.cerevisiae protein IFA38 (Microsomal beta-keto-reductase)	YBR159W	0.276074	8	8	47	2.09955e-47	0	0.00148045	2.53618e+07	0.900652	1.0998	1.00704	0.97342	1.65604	1.47251	1.12717	1.498	8	26	26	26	26	17	15	13	12	3.92	0.02857	0.06134	0.524498	0
MSYG_0300-mRNA1	MSYG_0300-mRNA1 Similar to S.cerevisiae protein QNS1 (Glutamine-dependent NAD(+) synthetase)	YHR074W	0.0811321	6	6	17	7.59583e-35	0	0.00148045	3896802	0.943666	1.08471	0.975838	1.02967	0.27315	NA	0.320233	0.370945	7	8	8	8	8	4	0	1	1					0
MSYG_0303-mRNA1	MSYG_0303-mRNA1 Similar to S.cerevisiae protein KEL1 (Protein required for proper cell fusion and cell morphology)	YHR158C	0.28318	24	24	52	4.15764e-121	0	0.00148045	3.33445e+07	1.20518	0.898566	0.922045	1.0034	1.04594	0.685278	0.97598	0.97011	8	31	31	31	31	20	17	9	10	-0.8391	0.4857	0.5929	-0.121351	0
MSYG_0304-mRNA1	MSYG_0304-mRNA1 Subunit of heteropentameric Replication factor C (RF-C)	YOL094C	0.230539	3	3	7	7.0984e-07	0.000895808	0.0561437	5.84785e+06	1.11947	0.970621	0.923545	1.04791	0.333603	0.38933	NA	0.427794	7	3	3	3	3	2	1	0	1					0
MSYG_0306-mRNA1	MSYG_0306-mRNA1 Similar to S.cerevisiae protein IZH1 (Membrane protein involved in zinc ion homeostasis)	YDR492W	0.0771277	2	2	2	0.0003291	0.00723911	0.258729	2.70964e+06	0.791627	1.15274	0.947152	1.09993	0.426342	0.600061	0.411214	NA	7	1	1	1	1	1	1	1	0					0
MSYG_0307-mRNA1	MSYG_0307-mRNA1 Similar to S.cerevisiae protein PDX3 (Pyridoxine (pyridoxamine) phosphate oxidase)	YBR035C	0.227092	4	4	12	1.56582e-32	0	0.00148045	8951666	1.15224	0.875133	0.933538	1.06284	2.37391	1.08527	1.78284	1.11838	8	6	6	6	6	1	1	2	1	2.05	0.1143	0.1851	0.669118	0
MSYG_0308-mRNA1	MSYG_0308-mRNA1 Similar to S.cerevisiae protein FMP32 (Putative assembly factor for cytochrome c oxidase)	YFL046W	0.346535	7	7	19	9.54446e-25	0	0.00148045	2.05089e+07	0.959205	0.994217	1.04441	0.988191	0.475734	0.379692	0.436301	0.314429	8	11	11	10	11	6	7	3	4	-10	0	0	-1.31639	0
MSYG_0309-mRNA1	MSYG_0309-mRNA1 Similar to S.cerevisiae protein GTR1 (Cytoplasmic GTPase)	YML121W	0.250674	4	4	12	4.37926e-26	0	0.00148045	1530116	0.855211	1.12365	1.05726	0.895552	0.800811	0.587668	0.85586	0.943951	8	8	8	8	8	7	3	2	2	-1.8	0.1143	0.1851	-0.327217	0
MSYG_0311-mRNA1	MSYG_0311-mRNA1 Uncharacterized protein		0.59584	30	30	118	9.32335e-167	0	0.00148045	36825002	1.06089	0.982362	0.966562	1.04767	0.463483	0.667645	0.884678	0.833346	8	68	68	68	68	32	17	12	13	-2.59	0	0	-0.489467	0
MSYG_0312-mRNA1	MSYG_0312-mRNA1 Uncharacterized protein		0.270042	4	4	15	3.87544e-34	0	0.00148045	3.92265e+06	1.39918	0.738958	0.877756	1.16825	0.736997	0.248899	0.495894	0.425622	8	9	8	9	9	2	1	2	3	-3.11	0	0	-1.06838	0
MSYG_0313-mRNA1	MSYG_0313-mRNA1 Similar to S.cerevisiae protein ESS1 (Peptidylprolyl-cis/trans-isomerase (PPIase))	YJR017C	0.597633	8	8	24	1.73363e-48	0	0.00148045	1.31223e+07	1.30628	0.959638	0.943082	0.986558	1.11086	1.12005	0.797951	0.861983	8	11	8	9	7	7	6	5	3	-0.6669	0.5143	0.6207	-0.0399172	0
MSYG_0314-mRNA1	MSYG_0314-mRNA1 Uncharacterized protein		0.131579	1	1	2	5.87815e-05	0	0.00148045	895313	0.828832	1.03053	1.04538	1.06031	1.68817	8.22706	1.45718	0.860567	8	1	1	1	1	1	1	1	1	1.49	0.1143	0.1851	1.6127	0
MSYG_0316-mRNA1	MSYG_0316-mRNA1 Uncharacterized protein		0.303538	20	20	67	2.33735e-122	0	0.00148045	3.31058e+07	0.999521	1.08425	0.993267	0.991271	0.889177	1.38179	1.53924	1.47823	8	35	35	35	34	22	17	14	14	1.87	0.1429	0.2221	0.402842	0
MSYG_0317-mRNA1	MSYG_0317-mRNA1 Mitochondrial NADP-specific isocitrate dehydrogenase	YDL066W	0.660287	28	28	168	2.34588e-150	0	0.00148045	4.4964e+07	0.904774	1.05113	1.03628	0.974711	0.544493	0.578721	0.597061	0.692802	8	98	98	98	98	58	36	26	27	-8.11	0	0	-0.729126	0
MSYG_0318-mRNA1	MSYG_0318-mRNA1 Similar to S.cerevisiae protein ORT1 (Ornithine transporter of the mitochondrial inner membrane)	YOR130C	0.0692771	2	2	4	8.88464e-10	0	0.00148045	1.07314e+06	0.863768	1.10421	1.0462	0.965181	1.76704	1.02887	NA	NA	6	2	2	2	2	1	1	0	0					0
MSYG_0319-mRNA1	MSYG_0319-mRNA1 Uncharacterized protein		0.153846	2	2	5	1.7379e-15	0	0.00148045	3324814	1.0987	0.979495	0.904028	1.06652	1.42244	0.828039	NA	NA	6	3	3	3	3	2	2	0	0					0
MSYG_0320-mRNA1	MSYG_0320-mRNA1 Uncharacterized protein		0.0533333	2	2	4	6.49568e-11	0	0.00148045	813895	0.910909	1.07807	0.980533	1.03209	1.2192	1.22349	0.461044	0.348183	8	2	2	2	2	2	2	1	1	-1.08	0.4	0.5135	-0.298707	0
MSYG_0324-mRNA1	MSYG_0324-mRNA1 Similar to S.cerevisiae protein ADH6 (NADPH-dependent medium chain alcohol dehydrogenase)	YMR318C	0.384181	14	14	81	5.59938e-68	0	0.00148045	4.63099e+07	0.952138	0.973634	1.03113	1.05729	0.373039	0.900135	0.615856	0.951194	8	44	43	44	43	13	10	7	9	-1.88	0	0	-0.493995	0
MSYG_0325-mRNA1	MSYG_0325-mRNA1 Uncharacterized protein		0.202247	2	2	4	3.28352e-08	0	0.00148045	2.10307e+07	0.969003	0.890182	1.02876	1.09661	0.332905	0.456523	NA	NA	6	3	3	3	3	2	1	0	0					0
MSYG_0326-mRNA1	MSYG_0326-mRNA1 Similar to S.cerevisiae protein NCE103 (Carbonic anhydrase)	YNL036W	0.512712	10	10	25	2.04159e-57	0	0.00148045	2.15793e+07	1.05748	0.895141	1.07447	1.01606	0.569491	0.844028	0.365222	0.56156	8	16	15	16	16	7	5	3	4	-3.34	0	0	-0.773306	0
MSYG_0327-mRNA1	MSYG_0327-mRNA1 Similar to S.cerevisiae protein UNG1 (Uracil-DNA glycosylase)	YML021C	0.30618	4	4	9	3.19314e-25	0	0.00148045	1.3838e+06	1.13619	0.942457	0.809155	1.15577	0.198933	0.462575	0.252626	0.278269	8	5	5	5	5	3	1	1	1	-6.41	0	0	-1.74613	0
MSYG_0328-mRNA1	MSYG_0328-mRNA1 Similar to S.cerevisiae protein YUH1 (Ubiquitin C-terminal hydrolase)	YJR099W	0.23348	2	2	11	2.56154e-18	0	0.00148045	1900094	1.2366	1.00486	0.827211	1.0209	0.671732	NA	0.782884	NA	6	7	7	7	7	4	0	2	0					0
MSYG_0329-mRNA1	MSYG_0329-mRNA1 Uncharacterized protein		0.256674	9	9	18	4.11349e-49	0	0.00148045	6.17823e+06	0.903682	1.0867	1.04418	0.969704	0.475698	0.425068	0.593129	0.494283	8	10	10	10	10	4	4	2	2	-8.78	0	0	-1.00855	0
MSYG_0330-mRNA1	MSYG_0330-mRNA1 Similar to S.cerevisiae protein TMA20 (Protein of unknown function that associates with ribosomes)	YER007C-A	0.648241	7	7	19	8.70853e-24	0	0.00148045	3.11326e+06	0.82004	1.03625	1.06728	0.992358	0.506073	1.16784	0.492342	0.391844	8	11	10	11	11	8	8	6	6	-2.09	0.1143	0.1851	-0.644926	0
MSYG_0331-mRNA1	MSYG_0331-mRNA1 Uncharacterized protein		0.566879	25	25	77	1.26404e-141	0	0.00148045	25091910	1.07554	0.978566	0.963498	0.968144	0.821622	1.63765	1.05486	1.16554	8	41	41	41	41	25	16	12	13	0.8984	0.4857	0.5929	0.226404	0
MSYG_0332-mRNA1	MSYG_0332-mRNA1 Similar to S.cerevisiae protein LSG1 (Putative GTPase involved in 60S ribosomal subunit biogenesis)	YGL099W	0.377778	14	14	26	2.25053e-73	0	0.00148045	4254727	1.0543	0.988344	0.972597	1.08364	1.09862	0.870449	0.758219	0.498548	8	15	14	15	14	8	9	7	7	-1.65	0.1143	0.1851	-0.310329	0
MSYG_0333-mRNA1	MSYG_0333-mRNA1 Similar to S.cerevisiae protein UTP25 (Nucleolar protein)	YIL091C	0.251156	9	9	25	2.73926e-60	0	0.00148045	9138534	1.0743	0.983347	0.949344	1.00683	1.22981	0.688367	0.672824	0.528539	8	11	11	11	11	6	3	1	3	-1.67	0.1143	0.1851	-0.358666	0
MSYG_0334-mRNA1	MSYG_0334-mRNA1 Uncharacterized protein		0.162953	6	6	13	3.44982e-22	0	0.00148045	1.21188e+07	0.972308	0.992455	0.993679	0.985962	0.605508	0.763852	0.442867	0.458786	8	7	7	7	7	5	4	2	1	-4.5	0	0	-0.816664	0
MSYG_0335-mRNA1	MSYG_0335-mRNA1 Similar to S.cerevisiae protein SHO1 (Transmembrane osmosensor for filamentous growth and HOG pathways)	YER118C	0.277228	7	7	36	5.7303e-37	0	0.00148045	25006308	1.21421	1.06846	0.858804	1.0111	0.139114	0.528569	0.656618	0.465794	8	19	19	19	19	7	5	1	2	-2.75	0	0	-1.15996	0
MSYG_0336-mRNA1	MSYG_0336-mRNA1 Similar to S.cerevisiae protein COX4 (Subunit IV of cytochrome c oxidase)	YGL187C	0.611842	11	11	70	1.56562e-67	0	0.00148045	1.22253e+08	1.20306	0.87229	0.8218	1.11317	2.44654	2.8476	2.82766	4.3265	8	35	35	35	35	10	8	6	6	7.29	0.02857	0.06134	1.63788	0
MSYG_0337-mRNA1	MSYG_0337-mRNA1 Uncharacterized protein		0.0365297	1	1	2	0.0117086	0.00553015	0.213074	5869162	1.02958	1.10703	0.967595	0.928034	0.659286	0.393891	0.266223	0.566292	8	1	1	1	1	1	1	1	1	-3.96	0	0	-1.08491	0
MSYG_0338-mRNA1	MSYG_0338-mRNA1 Similar to S.cerevisiae protein IMG2 (Mitochondrial ribosomal protein of the large subunit)	YCR071C	0.350649	2	2	4	4.53574e-07	0	0.00148045	9734140	1.11697	1.0619	0.853147	1.03934	1.12199	0.264698	0.333578	0.238185	8	3	3	3	3	3	1	1	1	-2.62	0.1143	0.1851	-1.03029	0
MSYG_0339-mRNA1	MSYG_0339-mRNA1 Subunit of the Sec61p translocation complex (Sec61p-Sss1p-Sbh1p)	YDR086C	0.4	5	5	15	9.65407e-14	0	0.00148045	7177517	1.16843	0.976693	0.953863	0.968602	0.666086	0.734165	0.716086	0.833919	8	9	9	9	9	6	3	3	3	-4.8	0	0	-0.43916	0
MSYG_0340-mRNA1	MSYG_0340-mRNA1 Ribosomal 60S subunit protein L35A	YDL191W	0.365854	8	8	74	1.14346e-27	0	0.00148045	23212853	0.948553	1.04643	1.00694	0.988884	0.86957	0.825322	0.557083	0.610654	8	50	50	50	47	31	22	23	24	-3.13	0	0	-0.482659	0
MSYG_0341-mRNA1	MSYG_0341-mRNA1 Similar to S.cerevisiae protein CDC42 (Small rho-like GTPase)	YLR229C	0.212435	3	4	11	7.46132e-13	0	0.00148045	10165601	0.917017	0.974917	1.06185	1.00477	0.946583	0.699148	0.873523	0.311185	8	5	5	5	5	1	2	1	1	-1.63	0.02857	0.06134	-0.498975	0
MSYG_0342-mRNA1	MSYG_0342-mRNA1 Uncharacterized protein		0.180939	4	4	8	1.91135e-39	0	0.00148045	2819980	1.36957	0.939737	0.789415	1.03124	3.28284	1.88755	2.33497	3.11609	8	4	4	4	4	2	2	2	1	5.43	0.02857	0.06134	1.40891	0
MSYG_0343-mRNA1	MSYG_0343-mRNA1 Uncharacterized protein		0.08	2	2	3	4.09983e-10	0	0.00148045	158831	1.06316	1.05527	0.92517	1.00026	3.80941	1.58763	4.72509	2.85252	8	2	2	2	2	2	2	1	1	4.57	0.02857	0.06134	1.69762	0
MSYG_0344-mRNA1	MSYG_0344-mRNA1 Similar to S.cerevisiae protein NPL4 (Substrate-recruiting cofactor of the Cdc48p-Npl4p-Ufd1p segregase)	YBR170C	0.0760518	2	2	4	5.08135e-18	0	0.00148045	1.57786e+06	1.212	0.928115	0.945764	0.972136	1.43981	1.2062	0.829281	0.750293	8	2	2	2	2	1	1	1	1	0.06607	0.9429	0.9622	0.0791494	0
MSYG_0345-mRNA1	MSYG_0345-mRNA1 Similar to S.cerevisiae protein CLD1 (Mitochondrial cardiolipin-specific phospholipase)	YGR110W	0.186099	4	4	7	1.04183e-26	0	0.00148045	1.08839e+06	1.04243	1.01625	0.92466	0.969119	1.12737	NA	0.665798	NA	6	3	3	3	3	1	0	1	0					0
MSYG_0346-mRNA1	MSYG_0346-mRNA1 Uncharacterized protein		0.384615	7	7	17	3.53333e-33	0	0.00148045	6.25494e+06	0.973316	1.06481	0.986651	0.976273	1.93509	1.34988	0.842234	1.61445	8	9	9	9	9	5	4	4	3	1.76	0.1429	0.2221	0.521468	0
MSYG_0347-mRNA1	MSYG_0347-mRNA1 Similar to S.cerevisiae protein HAP5 (Subunit of the Hap2p/3p/4p/5p CCAAT-binding complex)	YOR358W	0.414773	4	4	7	1.09502e-16	0	0.00148045	5.98774e+06	0.990281	0.953537	1.03425	1.00464	0.587275	0.413895	0.476296	0.536994	8	4	4	4	4	3	3	3	2	-8.87	0	0	-0.989608	0
MSYG_0348-mRNA1	MSYG_0348-mRNA1 Similar to S.cerevisiae protein UAF30 (Subunit of UAF (upstream activation factor) complex)	YOR295W	0.293532	5	5	14	2.45704e-14	0	0.00148045	3178594	0.903406	0.867831	1.09228	1.11224	0.74983	0.442982	0.409805	0.321873	8	7	7	7	7	5	3	1	1	-4.07	0	0	-1.05552	0
MSYG_0351-mRNA1	MSYG_0351-mRNA1 Subunit of the prohibitin complex (Phb1p-Phb2p)	YGR132C	0.809524	18	18	80	5.43371e-90	0	0.00148045	42813808	0.948515	0.969895	0.980159	1.08035	0.625302	0.556357	0.408422	1.3364	8	35	37	37	37	20	10	10	12	-1.61	0.1143	0.1851	-0.450834	0
MSYG_0352-mRNA1	MSYG_0352-mRNA1 Uncharacterized protein		0.493243	16	16	290	2.37139e-72	0	0.00148045	5.13185e+07	1.17765	0.863237	0.921816	1.09046	0.70036	0.55695	0.599368	0.549962	8	183	182	182	182	133	106	83	94	-5.69	0	0	-0.73298	0
MSYG_0353-mRNA1	MSYG_0353-mRNA1 Similar to S.cerevisiae protein TDA10 (ATP-binding protein of unknown function)	YGR205W	0.0582192	1	1	2	8.95186e-05	0	0.00148045	1746264	1.28822	1.09082	0.743915	1.01268	NA	NA	NA	NA	4	1	1	1	1	0	0	0	0					0
MSYG_0354-mRNA1	MSYG_0354-mRNA1 Similar to S.cerevisiae protein RIM1 (ssDNA-binding protein essential for mitochondrial genome maintenance)	YCR028C-A	0.568345	6	6	32	6.88654e-36	0	0.00148045	3.99453e+07	1.17688	0.910412	0.96085	1.00831	0.939692	1.44794	0.868059	1.35113	8	16	16	16	16	8	6	5	5	0.7707	0.4571	0.568	0.203772	0
MSYG_0355-mRNA1	MSYG_0355-mRNA1 Similar to S.cerevisiae protein YAH1 (Ferredoxin of the mitochondrial matrix)	YPL252C	0.0481172	3	3	8	6.67756e-07	0.000895808	0.0561437	3.5577e+06	1.2104	0.907568	0.909378	1.02132	1.39283	1.16134	1.93444	1.19655	8	4	4	4	4	3	2	1	2	2.4	0.08571	0.1541	0.507203	0
MSYG_0356-mRNA1	MSYG_0356-mRNA1 Similar to S.cerevisiae protein COQ5 (2-hexaprenyl-6-methoxy-1~4-benzoquinone methyltransferase)	YML110C	0.514793	10	10	29	2.10431e-55	0	0.00148045	25885223	0.912354	1.13739	0.893642	1.07306	1.13734	0.37945	0.804436	0.591074	8	13	14	13	14	5	1	1	2	-1.64	0.1143	0.1851	-0.457843	0
MSYG_0357-mRNA1	MSYG_0357-mRNA1 Uncharacterized protein		0.458716	1	1	1	5.15465e-05	0	0.00148045	453817	0.907604	1.29825	1.03783	0.765656	0.668962	NA	0.710994	0.800862	7	1	1	1	1	1	0	1	1					0
MSYG_0358-mRNA1	MSYG_0358-mRNA1 Similar to S.cerevisiae protein INP52 (Polyphosphatidylinositol phosphatase)	YNL106C	0.20202	4	4	17	1.27892e-26	0	0.00148045	3828110	1.44288	0.814359	0.937493	0.975	1.99041	0.805923	0.767276	1.47525	8	10	8	10	9	8	5	6	4	0.4983	0.6857	0.7718	0.333097	0
MSYG_0359-mRNA1	MSYG_0359-mRNA1 Hypothetical protein		0.0391304	1	1	2	0.000617478	0.000610141	0.0437821	3331896	1.05993	0.995392	0.904196	1.0826	0.709738	NA	0.442943	NA	6	1	1	1	1	1	0	1	0					0
MSYG_0360-mRNA1	MSYG_0360-mRNA1 Uncharacterized protein		0.0773067	2	2	8	6.5205e-13	0	0.00148045	2.28321e+06	1.12211	0.990955	0.877472	1.07498	0.376463	0.684109	0.622084	0.801815	8	4	4	4	4	1	3	1	1	-3.05	0	0	-0.687061	0
MSYG_0361-mRNA1	MSYG_0361-mRNA1 M. sympodialis allergen Mala s 13	YGR209C	0.850467	9	9	37	2.44162e-53	0	0.00148045	1.77946e+07	0.556961	1.39079	1.38656	0.552539	4.01161	3.03812	2.36921	1.96851	8	21	21	21	21	17	13	12	13	3.72	0.02857	0.06134	1.50937	0
MSYG_0362-mRNA1	MSYG_0362-mRNA1 Uncharacterized protein		0.652033	36	36	141	2.51365e-210	0	0.00148045	4.95792e+07	0.952818	1.08511	1.07652	0.889114	0.707395	0.69098	0.876362	0.635518	8	81	81	81	81	40	28	18	18	-3.85	0	0	-0.458854	0
MSYG_0363-mRNA1	MSYG_0363-mRNA1 Similar to S.cerevisiae protein BUD22 (Protein required for rRNA maturation and ribosomal subunit biogenesis)	YMR014W	0.0395062	1	1	3	3.82917e-07	0	0.00148045	NA	1.18471	0.884509	0.782313	1.20717	7.05055	3.77814	3.38179	6.58597	8	3	3	3	3	2	2	2	1	7.37	0.02857	0.06134	2.37826	1
MSYG_0364-mRNA1	MSYG_0364-mRNA1 Similar to S.cerevisiae protein NOP7 (Component of several different pre-ribosomal particles)	YGR103W	0.345622	15	15	48	8.45035e-75	0	0.00148045	3.91057e+07	1.11662	0.959624	0.936735	1.07873	0.894277	0.817025	0.432715	0.514141	8	26	25	26	26	14	11	6	8	-2.61	0	0	-0.589573	0
MSYG_0365-mRNA1	MSYG_0365-mRNA1 Similar to S.cerevisiae protein MSL1 (U2B component of U2 snRNP)	YIR009W	0.496094	8	8	16	6.00523e-45	0	0.00148045	4.40601e+06	1.42839	0.813729	0.701598	1.1106	0.892708	0.568179	0.528748	0.772987	8	10	10	10	10	6	3	2	2	-1.82	0.1143	0.1851	-0.533962	0
MSYG_0366-mRNA1	MSYG_0366-mRNA1 Fumarase	YPL262W	0.582329	25	25	157	1.74678e-140	0	0.00148045	74615232	1.01695	0.989575	1.01184	1.019	0.8616	0.578071	0.491328	0.600758	8	86	85	86	84	43	25	24	20	-4.12	0	0	-0.659861	0
MSYG_0368-mRNA1	MSYG_0368-mRNA1 Similar to S.cerevisiae protein RSM22 (Mitochondrial ribosomal protein of the small subunit)	YKL155C	0.0564103	2	2	4	9.00046e-09	0	0.00148045	2.37843e+06	0.806124	1.21221	1.03666	0.924965	0.636686	0.726055	0.379201	0.461411	8	2	2	2	2	1	2	2	1	-3.57	0	0	-0.860299	0
MSYG_0369-mRNA1	MSYG_0369-mRNA1 Uncharacterized protein		0.0483871	1	1	1	6.60997e-09	0	0.00148045	329370	1.15286	0.836757	0.718355	1.38037	NA	0.642109	NA	NA	5	1	1	1	1	0	1	0	0					0
MSYG_0371-mRNA1	MSYG_0371-mRNA1 Uncharacterized protein		0.519231	10	10	31	4.35825e-42	0	0.00148045	23227066	1.08406	0.996102	1.04192	0.938859	1.13701	0.867852	0.765753	1.01758	8	16	15	15	15	10	4	3	6	-0.8599	0.4286	0.5396	-0.0784882	0
MSYG_0372-mRNA1	MSYG_0372-mRNA1 Similar to S.cerevisiae protein RRB1 (Nuclear protein involved in early steps of ribosome biogenesis)	YMR131C	0.287425	6	6	19	1.03816e-46	0	0.00148045	6.33049e+06	1.00205	0.989033	1.00058	0.97927	0.569504	0.518785	0.392943	0.405498	8	11	11	11	11	7	4	1	3	-8.27	0	0	-1.08411	0
MSYG_0373-mRNA1	MSYG_0373-mRNA1 Similar to S.cerevisiae protein ADE5~7 (Enzyme of the 'de novo' purine nucleotide biosynthetic pathway)	YGL234W	0.710127	33	33	119	3.36163e-225	0	0.00148045	2.76222e+07	1.07945	0.996406	0.964384	1.03285	0.771884	0.478091	0.542822	0.459069	8	60	60	61	60	23	11	7	11	-5.09	0	0	-0.828879	0
MSYG_0374-mRNA1	MSYG_0374-mRNA1 Similar to S.cerevisiae protein ITR2 (Myo-inositol transporter)	YOL103W	0.0624465	4	4	12	1.84725e-32	0	0.00148045	1912845	1.13671	1.00993	0.88062	1.0591	2.0748	1.26797	0.838377	1.13962	8	6	6	6	6	3	2	1	2	1.09	0.3714	0.4892	0.411634	0
MSYG_0377-mRNA1	MSYG_0377-mRNA1 Similar to S.cerevisiae protein MRPL1 (Mitochondrial ribosomal protein of the large subunit)	YDR116C	0.403955	10	10	30	1.68096e-45	0	0.00148045	9034389	1.12072	0.979589	0.987841	0.979979	1.62768	1.02396	0.879913	1.32383	8	17	17	17	17	11	8	9	7	1.07	0.3429	0.459	0.279584	0
MSYG_0378-mRNA1	MSYG_0378-mRNA1 Uncharacterized protein		0.191136	2	2	4	1.87488e-06	0	0.00148045	1983883	1.18695	0.964161	1.05783	0.821904	0.817408	3.97346	2.12037	0.919359	8	2	2	2	2	1	1	1	1	1.22	0.4	0.5135	0.969123	0
MSYG_0381-mRNA1	MSYG_0381-mRNA1 Adenine phosphoribosyltransferase	YML022W	0.376344	6	6	20	8.46423e-29	0	0.00148045	8.00192e+06	0.990972	0.917979	1.00393	1.0291	0.514723	0.501325	0.364103	NA	7	10	10	11	10	7	4	2	0					0
MSYG_0382-mRNA1	MSYG_0382-mRNA1 Uncharacterized protein		0.0585242	1	1	2	2.94734e-09	0	0.00148045	916950	1.33205	0.804122	0.711759	1.27629	NA	NA	2.25562	NA	5	1	1	1	1	0	0	1	0					0
MSYG_0384-mRNA1	MSYG_0384-mRNA1 Uncharacterized protein		0.345345	6	6	13	1.13592e-44	0	0.00148045	6135064	1.22356	0.908719	0.779609	1.1355	0.417976	2.85363	0.579226	NA	7	6	6	6	6	3	1	2	0					0
MSYG_0385-mRNA1	MSYG_0385-mRNA1 Similar to S.cerevisiae protein ATM1 (Mitochondrial inner membrane ATP-binding cassette (ABC) transporter)	YMR301C	0.361507	15	15	40	2.32074e-86	0	0.00148045	4.53704e+07	1.03621	0.996357	0.973298	1.04783	0.471249	0.714112	0.617881	0.499591	8	22	22	22	22	14	8	6	6	-5.93	0	0	-0.79659	0
MSYG_0386-mRNA1	MSYG_0386-mRNA1 Uncharacterized protein		0.638122	23	23	119	2.09193e-124	0	0.00148045	24331200	1.06188	0.859651	0.967845	1.06574	0.60835	0.672208	0.691101	0.54379	8	63	63	63	63	27	24	15	16	-6.1	0	0	-0.669184	0
MSYG_0387-mRNA1	MSYG_0387-mRNA1 Uncharacterized protein		0.15566	3	3	10	5.51191e-19	0	0.00148045	3.05741e+06	1.4712	0.751385	0.855355	0.988957	0.754433	0.941544	0.636694	0.546731	8	5	5	5	5	4	2	2	2	-1.78	0.1143	0.1851	-0.474231	0
MSYG_0388-mRNA1	MSYG_0388-mRNA1 Similar to S.cerevisiae protein PKP1 (Mitochondrial protein kinase)	YIL042C	0.319202	7	7	23	7.94566e-56	0	0.00148045	2.00189e+07	0.99533	1.09886	0.97946	0.978993	0.565201	1.25366	0.492303	1.20601	8	12	11	11	11	7	8	2	3	-0.9223	0.4	0.5135	-0.185581	0
MSYG_0389-mRNA1	MSYG_0389-mRNA1 Similar to S.cerevisiae protein VTI1 (Protein involved in cis-Golgi membrane traffic)	YMR197C	0.434978	8	8	33	5.54372e-44	0	0.00148045	9.16598e+06	1.38501	0.928135	0.882031	0.951469	0.511909	0.603965	0.776096	0.595257	8	19	19	19	19	10	5	8	4	-3.75	0	0	-0.685462	0
MSYG_0390-mRNA1	MSYG_0390-mRNA1 Similar to S.cerevisiae protein RSA4 (WD-repeat protein involved in ribosome biogenesis)	YCR072C	0.172007	6	6	13	7.30649e-46	0	0.00148045	2.26918e+06	1.21411	0.888978	0.891894	1.07522	1.12334	2.02495	1.26268	2.09554	8	8	8	8	8	7	2	3	2	2.48	0.05714	0.1117	0.701885	0
MSYG_0393-mRNA1	MSYG_0393-mRNA1 Uncharacterized protein		0.243935	7	7	12	9.07783e-26	0	0.00148045	20438866	0.900891	1.00835	0.954737	1.05583	2.15734	3.95552	1.21559	0.884628	8	7	7	7	7	3	2	4	4	1.74	0.1429	0.2221	1.03792	0
MSYG_0394-mRNA1	MSYG_0394-mRNA1 Ubiquitin-conjugating enzyme	YDR177W	0.611111	7	7	26	9.12617e-44	0	0.00148045	1.63806e+07	0.84635	1.02747	0.9879	1.05144	0.497536	0.915957	1.11386	0.590984	8	14	14	14	14	8	2	2	4	-1.42	0.2571	0.3672	-0.359222	0
MSYG_0395-mRNA1	MSYG_0395-mRNA1 Similar to S.cerevisiae protein PCS60 (Oxalyl-CoA synthetase)	YBR222C	0.644612	22	22	97	1.19853e-114	0	0.00148045	3.99039e+07	1.04445	0.927009	0.944877	1.06351	1.22851	0.899664	0.923857	0.579298	8	48	48	48	48	23	15	13	12	-0.7824	0.4857	0.5929	-0.139503	0
MSYG_0396-mRNA1	MSYG_0396-mRNA1 Similar to S.cerevisiae protein YKL151C (NADHX dehydratase)	YKL151C	0.407767	8	8	26	6.34058e-52	0	0.00148045	1.00861e+07	1.2027	0.890229	0.886321	1.06917	0.855778	0.478076	0.352802	0.268655	8	13	13	13	13	7	5	2	2	-3.15	0	0	-1.0326	0
MSYG_0397-mRNA1	MSYG_0397-mRNA1 Uncharacterized protein		0.450346	15	15	32	1.83546e-72	0	0.00148045	8110442	1.11447	0.994569	0.993445	0.983655	0.763372	0.852007	0.704861	0.366456	8	20	19	20	19	13	7	5	4	-2.42	0	0	-0.574167	0
MSYG_0398-mRNA1	MSYG_0398-mRNA1 Uncharacterized protein		0.283186	1	1	2	2.38008e-08	0	0.00148045	4049017	1.45597	0.901618	0.764094	1.02613	0.675	0.569943	0.594235	NA	7	1	1	1	1	1	1	1	0					0
MSYG_0399-mRNA1	MSYG_0399-mRNA1 Similar to S.cerevisiae protein CDD1 (Cytidine deaminase)	YLR245C	0.0705128	1	1	2	1.35109e-05	0	0.00148045	138786	0.729324	1.08572	1.12627	0.989899	0.0962495	NA	NA	NA	5	1	1	1	1	1	0	0	0					0
MSYG_0400-mRNA1	MSYG_0400-mRNA1 Similar to S.cerevisiae protein OXP1 (5-oxoprolinase)	YKL215C	0.661499	38	38	140	3.00209e-240	0	0.00148045	3.20712e+07	1.0517	0.969704	0.986296	0.99518	0.885168	0.786179	0.545705	0.525743	8	68	68	68	67	44	26	16	17	-3.06	0	0	-0.544353	0
MSYG_0401-mRNA1	MSYG_0401-mRNA1 Similar to S.cerevisiae protein COX23 (Protein that functions in mitochondrial copper homeostasis)	YHR116W	0.544304	1	1	2	6.00126e-05	0	0.00148045	63467528	0.784548	0.910405	0.890253	1.39408	0.191276	0.474169	0.484813	0.437538	8	1	1	1	1	1	1	1	1	-3.74	0	0	-1.33297	0
MSYG_0402-mRNA1	MSYG_0402-mRNA1 Similar to S.cerevisiae protein LST8 (Protein required for the transport of Gap1p)	YNL006W	0.422414	8	8	24	1.87846e-51	0	0.00148045	1.17579e+07	0.981571	1.03912	0.847868	1.07833	1.08159	0.466804	0.419077	0.582301	8	12	12	12	12	4	4	3	2	-2.32	0.1143	0.1851	-0.649632	0
MSYG_0403-mRNA1	MSYG_0403-mRNA1 Uncharacterized protein		0.212987	7	7	17	4.4643e-41	0	0.00148045	8242529	0.971917	1.04883	0.951478	1.00868	1.98528	7.15949	NA	3.35301	7	9	9	9	9	3	2	0	1					0
MSYG_0404-mRNA1	MSYG_0404-mRNA1 Similar to S.cerevisiae protein YMC1 (Putative mitochondrial inner membrane transporter)	YPR058W	0.691781	17	17	69	3.57595e-81	0	0.00148045	3.62394e+07	0.905878	1.02354	1.05321	0.987476	1.02362	0.687159	0.517198	0.590021	8	35	35	35	34	16	15	13	12	-2.48	0.08571	0.1541	-0.505331	0
MSYG_0405-mRNA1	MSYG_0405-mRNA1 Uncharacterized protein		0.38141	6	6	22	9.35516e-38	0	0.00148045	11491522	1.15665	0.985287	0.918661	1.01784	1.07486	0.517439	0.402674	0.335906	8	12	11	12	11	3	3	1	2	-2.55	0.08571	0.1541	-0.779125	0
MSYG_0406-mRNA1	MSYG_0406-mRNA1 Similar to S.cerevisiae protein CCP1 (Mitochondrial cytochrome-c peroxidase)	YKR066C	0.604905	24	24	163	4.28387e-133	0	0.00148045	8.3124e+07	0.925717	0.972875	1.07346	0.983806	0.929773	0.64191	0.739372	0.491061	8	91	91	92	91	42	23	19	19	-2.7	0.02857	0.06134	-0.513484	0
MSYG_0408-mRNA1	MSYG_0408-mRNA1 GDP dissociation inhibitor	YER136W	0.775056	26	26	109	9.75573e-141	0	0.00148045	67124980	0.916925	0.997233	1.01887	1.02344	0.563135	0.759286	0.634511	0.56328	8	61	60	60	60	35	19	11	13	-6.1	0	0	-0.666455	0
MSYG_0409-mRNA1	MSYG_0409-mRNA1 Similar to S.cerevisiae protein FAP7 (Essential NTPase required for small ribosome subunit synthesis)	YDL166C	0.304545	1	1	2	0.000597465	0.000610141	0.0437821	7455132	0.891006	0.956666	1.01259	1.11808	0.566827	0.291477	0.29213	NA	7	1	1	1	1	1	1	1	0					0
MSYG_0410-mRNA1	MSYG_0410-mRNA1 Similar to S.cerevisiae protein MRPL22 (Mitochondrial ribosomal protein of the large subunit)	YNL177C	0.190813	4	5	13	1.45401e-14	0	0.00148045	1.13339e+07	0.983996	0.997527	1.11826	0.938161	0.0247	0.442543	0.964579	0.856448	8	5	5	5	5	3	4	1	1	-1.38	0.02857	0.06134	-0.805743	0
MSYG_0411-mRNA1	MSYG_0411-mRNA1 Similar to S.cerevisiae protein ALD5 (Mitochondrial aldehyde dehydrogenase)	YER073W	0.425573	16	16	43	3.95323e-88	0	0.00148045	47633988	1.13107	0.961795	0.976889	0.977958	0.700742	0.640984	0.491292	0.352149	8	22	22	22	22	12	5	3	5	-4.07	0	0	-0.872257	0
MSYG_0412-mRNA1	MSYG_0412-mRNA1 Peptidyl-prolyl cis-trans isomerase (cyclophilin) of the ER	YDR304C	0.776119	17	17	104	1.99109e-79	0	0.00148045	1.18796e+08	0.82847	1.01372	1.09592	1.03432	0.908699	2.86617	1.01667	0.710378	8	59	59	59	59	32	42	28	25	0.543	0.8286	0.8875	0.459937	0
MSYG_0413-mRNA1	MSYG_0413-mRNA1 Similar to S.cerevisiae protein BEM2 (Rho GTPase activating protein (RhoGAP))	YER155C	0.352538	15	15	45	7.75163e-65	0	0.00148045	1.74325e+07	0.933455	1.06018	1.01811	0.972292	1.28442	1.24788	0.843156	0.965055	8	22	21	23	21	12	8	4	7	0.678	0.4857	0.5929	0.117864	0
MSYG_0414-mRNA1	MSYG_0414-mRNA1 Similar to S.cerevisiae protein GIM5 (Subunit of the heterohexameric cochaperone prefoldin complex)	YML094W	0.190789	1	1	4	1.68708e-06	0	0.00148045	894189	0.861624	1.05099	1.11571	0.929637	4.07462	5.37354	4.15344	1.88888	8	2	2	2	2	2	2	2	2	5.58	0.02857	0.06134	1.95331	0
MSYG_0415-mRNA1	MSYG_0415-mRNA1 Similar to S.cerevisiae protein CPR6 (Peptidyl-prolyl cis-trans isomerase (cyclophilin))	YLR216C	0.353247	6	7	40	6.74485e-43	0	0.00148045	1.06458e+07	1.01512	0.988645	1.03542	1.01279	0.735303	7.61959	1.76051	1.54824	8	19	19	19	19	15	6	7	5	1.37	0.1429	0.2221	1.54395	0
MSYG_0416-mRNA1	MSYG_0416-mRNA1 Similar to S.cerevisiae protein AGX1 (Alanine:glyoxylate aminotransferase (AGT))	YFL030W	0.448454	11	11	60	1.37095e-66	0	0.00148045	57472315	0.959409	0.997451	1.03356	1.008	0.687449	0.711924	0.629943	0.718608	8	32	31	32	30	16	7	6	6	-11.14	0	0	-0.541658	0
MSYG_0417-mRNA1	MSYG_0417-mRNA1 Similar to S.cerevisiae protein EFM2 (S-adenosylmethionine-dependent methyltransferase)	YBR271W	0.13012	3	3	6	3.27002e-22	0	0.00148045	4165864	1.18718	1.15157	0.813143	0.862757	20.0567	13.9996	14.0916	18.719	8	3	3	3	3	2	1	1	1	20.81	0.02857	0.06134	4.06322	1
MSYG_0418-mRNA1	MSYG_0418-mRNA1 Similar to S.cerevisiae protein ARC35 (Subunit of the ARP2/3 complex)	YNR035C	0.550162	15	15	45	1.10154e-62	0	0.00148045	3.56064e+07	1.03741	1.01834	1.00881	1.01609	0.637286	0.855146	0.485057	0.867671	8	26	26	26	26	15	9	9	7	-2.81	0	0	-0.491491	0
MSYG_0419-mRNA1	MSYG_0419-mRNA1 Similar to S.cerevisiae protein GEP4 (Mitochondrial phosphatidylglycerophosphatase (PGP phosphatase))	YHR100C	0.131991	3	3	7	1.49047e-12	0	0.00148045	7769909	1.04122	0.911196	0.950777	1.06797	0.586045	1.42485	0.642294	0.508199	8	4	4	4	4	3	2	2	2	-1.35	0.1429	0.2221	-0.339442	0
MSYG_0420-mRNA1	MSYG_0420-mRNA1 Uncharacterized protein		0.205882	2	2	6	2.22806e-12	0	0.00148045	5.28596e+06	1.11935	0.899911	0.853605	1.22865	0.163685	NA	NA	NA	5	3	3	3	3	1	0	0	0					0
MSYG_0421-mRNA1	MSYG_0421-mRNA1 Similar to S.cerevisiae protein SKI2 (Ski complex component and putative RNA helicase)	YLR398C	0.201315	11	13	26	3.14452e-54	0	0.00148045	4.48341e+06	0.96439	1.02288	1.0061	0.955796	0.935434	0.499738	0.657955	0.795805	8	13	13	13	13	8	5	5	3	-2.5	0	0	-0.469464	0
MSYG_0422-mRNA1	MSYG_0422-mRNA1 Uncharacterized protein		0.0391517	1	1	2	8.33464e-08	0	0.00148045	2772463	1.12836	0.992571	0.981816	0.935827	NA	NA	NA	NA	4	1	1	1	1	0	0	0	0					0
MSYG_0424-mRNA1	MSYG_0424-mRNA1 Uncharacterized protein		0.193258	7	7	23	3.19918e-32	0	0.00148045	19484060	1.0553	0.964495	0.996625	1.00199	0.328733	0.55735	0.505171	0.761835	8	12	11	11	11	7	6	4	4	-3.82	0	0	-0.893592	0
MSYG_0425-mRNA1	MSYG_0425-mRNA1 Similar to S.cerevisiae protein SLA2 (Adaptor protein that links actin to clathrin and endocytosis)	YNL243W	0.484995	41	41	127	1.07689e-204	0	0.00148045	1.82527e+07	1.1326	0.969142	0.953053	1.06343	0.743301	0.702972	0.511466	0.659588	8	75	74	75	72	39	21	14	17	-5.01	0	0	-0.611906	0
MSYG_0426-mRNA1	MSYG_0426-mRNA1 Similar to S.cerevisiae protein RRP5 (RNA binding protein involved in synthesis of both 18S and 5.8S rRNAs)	YMR229C	0.245661	26	26	60	2.11264e-133	0	0.00148045	20543073	1.08308	0.968207	1.00264	0.963201	0.695047	0.935735	0.643587	0.729936	8	35	33	36	33	25	12	10	14	-3.51	0	0	-0.412969	0
MSYG_0428-mRNA1	MSYG_0428-mRNA1 Similar to S.cerevisiae protein SRF1 (Regulator of phospholipase D (Spo14p))	YDL133W	0.0353261	1	1	2	5.35703e-06	0	0.00148045	408107	0.930386	1.08667	0.995826	0.990177	2.1802	NA	1.27318	0.986257	7	2	2	2	2	2	0	2	1					0
MSYG_0431-mRNA1	MSYG_0431-mRNA1 Similar to S.cerevisiae protein AAT2 (Cytosolic aspartate aminotransferase involved in nitrogen metabolism)	YLR027C	0.568075	21	21	134	5.65972e-126	0	0.00148045	4.69717e+07	0.913408	1.06206	1.02074	1.01358	1.00902	0.72879	0.772194	0.752444	8	73	69	72	69	35	25	23	21	-2.62	0.02857	0.06134	-0.294047	0
MSYG_0432-mRNA1	MSYG_0432-mRNA1 Similar to S.cerevisiae protein RAV1 (Subunit of RAVE complex (Rav1p~ Rav2p~ Skp1p))	YJR033C	0.0472868	3	3	6	9.18654e-17	0	0.00148045	2898811	0.794132	1.0012	1.06008	0.996185	0.27324	NA	0.145607	0.162291	7	3	3	3	3	2	0	1	1					0
MSYG_0433-mRNA1	MSYG_0433-mRNA1 Similar to S.cerevisiae protein YPR147C (Putative protein of unknown function)	YPR147C	0.139466	2	2	4	1.10247e-13	0	0.00148045	658328	0.897751	1.10246	1.0432	0.943593	1.86686	0.533646	1.06499	1.07658	8	2	2	2	2	2	1	1	1	0.1526	0.8	0.8657	0.183355	0
MSYG_0434-mRNA1	MSYG_0434-mRNA1 Similar to S.cerevisiae protein FMP30 (Protein with a role in maintaining mitochondrial morphology)	YPL103C	0.0668203	2	2	4	9.62116e-15	0	0.00148045	5.72576e+06	1.03479	0.989805	0.969895	1.02691	NA	NA	NA	NA	4	2	2	2	2	0	0	0	0					0
MSYG_0435-mRNA1	MSYG_0435-mRNA1 Similar to S.cerevisiae protein SEC3 (Subunit of the exocyst complex)	YER008C	0.150888	6	6	17	3.46486e-39	0	0.00148045	2.17323e+07	0.973576	1.00317	0.995305	1.06596	1.57548	1.55319	0.819248	0.455272	8	7	7	7	7	4	3	2	2	-0.1067	0.9714	0.977	0.13855	0
MSYG_0436-mRNA1	MSYG_0436-mRNA1 Uncharacterized protein		0.34608	11	11	30	3.02929e-69	0	0.00148045	2.58496e+07	1.01719	1.08747	0.997875	1.01414	0.706941	0.782152	0.827236	0.686859	8	14	13	14	14	11	6	4	5	-6.71	0	0	-0.413505	0
MSYG_0437-mRNA1	MSYG_0437-mRNA1 Uncharacterized protein		0.240566	7	7	15	1.38718e-27	0	0.00148045	9.96895e+06	0.839872	1.10518	1.05643	1.00206	0.677326	0.588178	0.94176	0.623011	8	9	9	9	9	8	5	5	5	-2.96	0.02857	0.06134	-0.499058	0
MSYG_0439-mRNA1	MSYG_0439-mRNA1 Similar to S.cerevisiae protein HNT3 (DNA 5' AMP hydrolase involved in DNA repair)	YOR258W	0.101504	2	2	4	1.47836e-09	0	0.00148045	4.6911e+06	1.34622	0.861136	0.852994	1.05765	0.591436	0.868263	0.472721	0.670006	8	3	3	3	3	3	1	2	1	-2.8	0.05714	0.1117	-0.620143	0
MSYG_0440-mRNA1	MSYG_0440-mRNA1 Uncharacterized protein		0.101806	3	3	5	3.3751e-18	0	0.00148045	1.76832e+06	1.13449	0.991643	0.95451	0.979127	2.98059	0.931219	1.14866	1.1507	8	3	3	3	3	2	2	2	2	1.19	0.3143	0.4292	0.634865	0
MSYG_0442-mRNA1	MSYG_0442-mRNA1 Similar to S.cerevisiae protein IES1 (Subunit of the INO80 chromatin remodeling complex)	YFL013C	0.239888	4	4	7	4.75153e-31	0	0.00148045	5296262	1.05017	1.09213	0.876585	1.11511	1.53062	0.421161	1.62254	2.3816	8	5	5	5	5	3	1	1	1	0.5235	0.6286	0.7235	0.574326	0
MSYG_0443-mRNA1	MSYG_0443-mRNA1 Similar to S.cerevisiae protein YLR419W (Putative helicase with limited sequence similarity to human Rb protein)	YLR419W	0.242692	15	15	31	3.72434e-89	0	0.00148045	10748339	0.960036	1.03612	0.969875	0.968083	0.502654	1.01137	0.552439	0.455707	8	16	16	16	16	5	2	2	2	-2.76	0.08571	0.1541	-0.665338	0
MSYG_0444-mRNA1	MSYG_0444-mRNA1 Similar to S.cerevisiae protein YPR127W (Putative pyridoxine 4-dehydrogenase)	YPR127W	0.717647	21	21	74	1.12007e-91	0	0.00148045	15578145	0.908417	0.957657	1.03682	1.04993	0.894519	0.781634	1.09282	1.36606	8	44	43	43	43	21	17	9	10	0.1923	0.8857	0.9264	0.0478994	0
MSYG_0449-mRNA1	MSYG_0449-mRNA1 Uncharacterized protein		0.0780985	1	1	2	2.6129e-10	0	0.00148045	4234308	0.787768	1.30506	0.920088	0.998683	NA	NA	NA	NA	4	1	1	1	1	0	0	0	0					0
MSYG_0450-mRNA1	MSYG_0450-mRNA1 Similar to S.cerevisiae protein PTM1 (Protein of unknown function)	YKL039W	0.115453	5	5	10	2.31949e-22	0	0.00148045	1399582	1.00416	0.974508	0.921789	1.04842	1.23601	1.08881	1.33916	1.41897	8	6	6	6	6	6	4	4	4	3.92	0.02857	0.06134	0.345668	0
MSYG_0453-mRNA1	MSYG_0453-mRNA1 RNA polymerase II second largest subunit B150	YOR151C	0.296575	23	23	57	7.1268e-124	0	0.00148045	6.3496e+07	0.979317	1.00387	0.980854	1.0402	0.825231	0.534578	0.831661	0.792149	8	33	33	33	33	24	13	13	13	-2.89	0	0	-0.422937	0
MSYG_0454-mRNA1	MSYG_0454-mRNA1 Uncharacterized protein		0.213068	12	12	32	1.08548e-85	0	0.00148045	21162597	1.14044	0.981849	0.877572	1.08647	1.68307	1.68375	1.00685	1.01322	8	19	19	19	19	9	8	6	5	1.57	0.2286	0.3324	0.42945	0
MSYG_0457-mRNA1	MSYG_0457-mRNA1 Similar to S.cerevisiae protein LAT1 (Dihydrolipoamide acetyltransferase component (E2) of the PDC)	YNL071W	0.603376	27	27	106	2.21609e-111	0	0.00148045	2.54042e+07	1.20864	0.882583	0.861157	1.01804	0.732128	0.740432	0.537746	0.670805	8	67	66	67	67	38	25	19	20	-3.63	0	0	-0.577169	0
MSYG_0458-mRNA1	MSYG_0458-mRNA1 Uncharacterized protein		0.136	5	5	11	1.40939e-36	0	0.00148045	1992924	0.823328	1.1493	1.07933	0.982795	1.72613	1.39332	1.62548	1.17545	8	6	6	6	6	3	3	2	3	3.38	0.02857	0.06134	0.565687	0
MSYG_0459-mRNA1	MSYG_0459-mRNA1 Similar to S.cerevisiae protein LTV1 (Component of the GSE complex)	YKL143W	0.196899	4	4	10	1.53651e-29	0	0.00148045	5.89531e+06	1.18231	0.958154	0.792678	1.14184	1.39233	1.37183	0.981828	0.903584	8	5	5	5	5	4	2	2	4	0.8669	0.4571	0.568	0.217099	0
MSYG_0460-mRNA1	MSYG_0460-mRNA1 Similar to S.cerevisiae protein CSL4 (Exosome non-catalytic core component)	YNL232W	0.383562	5	5	12	1.34123e-33	0	0.00148045	11136064	1.19567	0.915938	0.834674	1.13584	1.97769	0.656884	1.25834	0.916803	8	6	6	6	6	5	4	3	3	0.3672	0.7143	0.797	0.265953	0
MSYG_0462-mRNA1	MSYG_0462-mRNA1 Similar to S.cerevisiae protein GAT2 (Protein containing GATA family zinc finger motifs)	YMR136W	0.0419162	1	1	1	0.000609394	0.000610141	0.0437821	NA	1.19009	1.04967	0.828768	1.02328	2.42376	1.57401	0.98439	0.849312	8	1	1	1	1	1	1	1	1	1.1	0.3714	0.4892	0.543859	0
MSYG_0463-mRNA1	MSYG_0463-mRNA1 Similar to S.cerevisiae protein APE4 (Cytoplasmic aspartyl aminopeptidase with possible vacuole function)	YHR113W	0.373984	6	6	20	5.58053e-45	0	0.00148045	7.17189e+06	0.870675	1.06266	1.06073	1.0076	1.90933	1.36457	1.43605	1.20511	8	10	10	10	10	4	4	3	3	3.51	0.02857	0.06134	0.564392	0
MSYG_0464-mRNA1	MSYG_0464-mRNA1 Similar to S.cerevisiae protein SAD1 (Conserved zinc-finger domain protein involved in pre-mRNA splicing)	YFR005C	0.450185	10	10	21	6.21779e-64	0	0.00148045	6.40319e+07	1.02286	1.10234	0.881012	0.980837	0.76677	0.607215	0.549828	1.11323	8	11	11	11	11	6	4	4	3	-1.88	0.1143	0.1851	-0.397334	0
MSYG_0466-mRNA1	MSYG_0466-mRNA1 Similar to S.cerevisiae protein TNA1 (High affinity nicotinic acid plasma membrane permease)	YGR260W	0.0819048	3	3	7	1.51583e-10	0	0.00148045	540058	1.09165	0.930878	0.968137	1.00128	1.92736	1.34238	1.39773	1.4597	8	5	5	5	5	4	4	4	4	4.73	0.02857	0.06134	0.615222	0
MSYG_0467-mRNA1	MSYG_0467-mRNA1 Similar to S.cerevisiae protein YBL095W (Putative protein of unknown function)	YBL095W	0.394137	8	8	33	1.21311e-40	0	0.00148045	3.67113e+07	0.83581	1.07579	1.05596	0.96963	1.16834	2.33863	1.62496	2.27977	8	17	17	17	17	11	6	6	6	3.46	0.02857	0.06134	0.889803	0
MSYG_0468-mRNA1	MSYG_0468-mRNA1 Similar to S.cerevisiae protein YBR220C (Putative protein of unknown function)	YBR220C	0.236559	8	8	24	1.63789e-41	0	0.00148045	36088855	0.915576	1.02647	1.0723	1.01378	1.06849	0.890508	2.13574	1.08443	8	13	13	13	13	8	5	3	6	0.9842	0.4286	0.5396	0.37272	0
MSYG_0469-mRNA1	MSYG_0469-mRNA1 Beta-isopropylmalate dehydrogenase (IMDH)	YCL018W	0.571429	22	22	112	3.77772e-112	0	0.00148045	81787808	0.895817	1.0524	1.01667	0.977858	0.771412	0.64978	0.587646	0.543127	8	58	58	58	58	34	19	14	18	-5.31	0	0	-0.648391	0
MSYG_0470-mRNA1	MSYG_0470-mRNA1 Uncharacterized protein		0.216346	7	7	19	5.13181e-41	0	0.00148045	4672392	1.31929	0.918041	0.820632	1.06186	1.23509	4.44144	0.472474	0.595795	8	10	10	10	10	5	3	5	5	0.1849	0.9429	0.9622	0.753776	0
MSYG_0471-mRNA1	MSYG_0471-mRNA1 Uncharacterized protein		0.154709	4	4	9	1.11191e-28	0	0.00148045	12071656	0.967234	0.990444	1.11892	0.97112	1.1781	0.654748	0.844587	0.323617	8	5	5	5	5	4	3	1	2	-1.44	0.2	0.2967	-0.414534	0
MSYG_0474-mRNA1	MSYG_0474-mRNA1 Member of the DRG family of GTP-binding proteins	YAL036C	0.404199	10	10	25	1.74883e-44	0	0.00148045	6014222	1.0132	0.904575	1.01331	1.1012	1.48658	0.602557	0.625392	0.548937	8	13	12	13	12	9	8	5	6	-1.28	0.1714	0.2613	-0.293593	0
MSYG_0475-mRNA1	MSYG_0475-mRNA1 Similar to S.cerevisiae protein MAM3 (Protein required for normal mitochondrial morphology)	YOL060C	0.249578	6	6	12	2.66388e-29	0	0.00148045	10180131	1.2248	0.897403	0.848358	1.11044	3.03711	3.10956	1.89051	1.78016	8	8	8	8	8	2	2	1	1	4.95	0.02857	0.06134	1.29533	0
MSYG_0476-mRNA1	MSYG_0476-mRNA1 Similar to S.cerevisiae protein URM1 (Ubiquitin-like protein involved in thiolation of cytoplasmic tRNAs)	YIL008W	0.342857	3	3	4	6.23944e-06	0.000895808	0.0561437	3.11551e+06	1.0885	1.07015	0.941875	0.946318	1.2634	1.17764	0.585585	0.471419	8	2	2	2	2	2	2	2	1	-0.9253	0.4	0.5135	-0.193453	0
MSYG_0477-mRNA1	MSYG_0477-mRNA1 Similar to S.cerevisiae protein RSN1 (Membrane protein of unknown function)	YMR266W	0.375571	25	25	73	2.81627e-102	0	0.00148045	2.81005e+07	0.945158	0.911126	0.99014	1.09491	0.92967	0.630574	0.63944	0.667636	8	48	48	49	48	29	21	14	14	-3.29	0.02857	0.06134	-0.480297	0
MSYG_0478-mRNA1	MSYG_0478-mRNA1 Similar to S.cerevisiae protein YDL114W (Putative short-chain dehydrogenase/reductase)	YDL114W	0.0447154	2	2	4	3.38959e-11	0	0.00148045	630338	0.973419	1.00547	0.99172	1.0345	0.906696	0.653311	1.06936	0.725002	8	2	2	2	2	2	2	1	1	-1.75	0.1429	0.2221	-0.253961	0
MSYG_0479-mRNA1	MSYG_0479-mRNA1 Mitochondrial peroxiredoxin with thioredoxin peroxidase activity	YBL064C	0.255507	2	2	4	3.42573e-05	0.000895808	0.0561437	2.46147e+07	0.75776	1.47209	0.93884	0.848627	0.529013	0.500148	0.347043	NA	7	2	2	2	2	2	1	1	0					0
MSYG_0480-mRNA1	MSYG_0480-mRNA1 Uncharacterized protein		0.885542	30	30	645	1.12465e-176	0	0.00148045	267593600	0.787773	0.86411	0.945502	1.32513	0.860485	0.598724	0.793215	0.740075	8	357	357	361	356	181	121	116	106	-1.89	0.08571	0.1541	-0.418649	0
MSYG_0484-mRNA1	MSYG_0484-mRNA1 Uncharacterized protein		0.208333	2	2	3	2.16326e-07	0	0.00148045	1.31053e+07	1.36433	0.794336	0.895437	1.03425	0.784657	NA	NA	0.474458	6	1	1	1	1	1	0	0	1					0
MSYG_0486-mRNA1	MSYG_0486-mRNA1 Uncharacterized protein		0.267559	5	5	13	7.86503e-23	0	0.00148045	2.66026e+07	1.03457	0.972579	0.969441	1.06095	0.355177	1.22509	0.406921	0.451566	8	6	6	6	6	3	2	1	1	-2.26	0.1143	0.1851	-0.713855	0
MSYG_0487-mRNA1	MSYG_0487-mRNA1 Similar to S.cerevisiae protein RPC40 (RNA polymerase subunit AC40)	YPR110C	0.59697	12	12	37	1.83151e-60	0	0.00148045	26637578	0.994696	1.02431	0.997838	0.993576	0.661008	0.624367	0.382947	0.694065	8	20	20	20	20	12	9	7	6	-4.03	0	0	-0.759754	0
MSYG_0489-mRNA1	MSYG_0489-mRNA1 Similar to S.cerevisiae protein REG1 (Regulatory subunit of type 1 protein phosphatase Glc7p)	YDR028C	0.0557692	1	1	2	0.0127928	0.00581954	0.22126	20542340	1.18207	0.874977	1.01481	0.959054	0.414082	NA	NA	NA	5	1	1	1	1	1	0	0	0					0
MSYG_0490-mRNA1	MSYG_0490-mRNA1 Similar to S.cerevisiae protein EMC1 (Member of conserved endoplasmic reticulum membrane complex)	YCL045C	0.323944	21	21	53	1.84039e-93	0	0.00148045	1.61023e+07	0.937987	1.0438	1.08157	0.964539	0.761413	0.858138	0.540591	0.699034	8	29	27	28	27	22	13	11	10	-3.43	0	0	-0.4844	0
MSYG_0491-mRNA1	MSYG_0491-mRNA1 Similar to S.cerevisiae protein ABP1 (Actin-binding protein of the cortical actin cytoskeleton)	YCR088W	0.204437	13	13	46	8.68345e-60	0	0.00148045	6.64459e+07	0.941495	0.976551	1.03209	0.977305	1.06132	0.905341	1.50995	1.44975	8	28	28	28	28	17	10	11	9	1.64	0.2286	0.3324	0.300523	0
MSYG_0492-mRNA1	MSYG_0492-mRNA1 Uncharacterized protein		0.107961	4	4	10	2.47682e-35	0	0.00148045	1.33085e+06	1.09367	1.05599	0.942187	0.938318	4.25121	2.62014	2.26251	4.4576	8	5	5	5	5	3	4	4	2	6.71	0.02857	0.06134	1.76463	0
MSYG_0493-mRNA1	MSYG_0493-mRNA1 Similar to S.cerevisiae protein NOC2 (Protein involved in ribosome biogenesis)	YOR206W	0.392966	13	13	33	6.84859e-64	0	0.00148045	4.45888e+07	0.936282	1.08527	0.998562	0.994021	0.89246	0.482293	0.409628	0.448875	8	18	18	18	18	7	6	4	5	-3.55	0	0	-0.840851	0
MSYG_0494-mRNA1	MSYG_0494-mRNA1 Similar to S.cerevisiae protein UBP6 (Ubiquitin-specific protease)	YFR010W	0.592	16	16	64	3.62173e-116	0	0.00148045	2.17301e+07	0.962626	0.991351	0.948256	1.05668	1.05294	0.726512	0.924707	1.26368	8	31	31	31	31	17	7	8	9	-0.1418	0.8286	0.8875	-0.0116441	0
MSYG_0495-mRNA1	MSYG_0495-mRNA1 Similar to S.cerevisiae protein MIG3 (Transcriptional regulator)	YER028C	0.0324324	1	1	2	0.00013695	0	0.00148045	2029756	0.914986	1.2038	0.969495	0.92892	2.81518	1.80482	0.795593	NA	7	1	1	1	1	1	1	1	0					0
MSYG_0496-mRNA1	MSYG_0496-mRNA1 Uncharacterized protein		0.425899	11	11	39	2.21474e-76	0	0.00148045	8803510	1.24739	0.967658	0.818215	1.12566	0.505224	0.837507	0.875636	2.0747	8	20	21	21	21	6	6	3	2	-0.3003	0.7429	0.8202	0.102008	0
MSYG_0497-mRNA1	MSYG_0497-mRNA1 Similar to S.cerevisiae protein SDP1 (Stress-inducible dual-specificity MAP kinase phosphatase)	YIL113W	0.126095	3	3	4	2.03657e-15	0	0.00148045	1531293	1.24759	0.952209	0.914772	0.960283	NA	NA	NA	NA	4	1	1	1	1	0	0	0	0					0
MSYG_0498-mRNA1	MSYG_0498-mRNA1 Uncharacterized protein		0.0272109	3	3	5	5.25211e-18	0	0.00148045	3323177	1.11969	0.989744	0.932893	1.00886	1.11805	1.68305	0.642073	1.24776	8	3	3	3	3	3	2	1	2	0.4494	0.6857	0.7718	0.229877	0
MSYG_0499-mRNA1	MSYG_0499-mRNA1 Uncharacterized protein		0.406977	1	1	8	1.0539e-08	0	0.00148045	2517552	0.890298	0.926915	0.860967	1.32212	0.946102	1.05338	NA	0.927673	7	4	4	4	4	1	1	0	1					0
MSYG_0500-mRNA1	MSYG_0500-mRNA1 Similar to S.cerevisiae protein PAP2 (Non-canonical poly(A) polymerase)	YOL115W	0.115917	3	3	12	1.15437e-24	0	0.00148045	4086479	0.933701	1.08724	0.939299	1.05163	0.805102	3.9851	NA	NA	6	6	6	6	6	2	1	0	0					0
MSYG_0502-mRNA1	MSYG_0502-mRNA1 Similar to S.cerevisiae protein PAN3 (Essential subunit of the Pan2p-Pan3p poly(A)-ribonuclease complex)	YKL025C	0.188235	7	7	21	1.48306e-40	0	0.00148045	8.90961e+06	0.971097	1.1173	0.950067	0.996212	2.45809	0.933653	0.579788	0.838339	8	11	11	11	11	10	9	5	7	0.06669	1	1	0.265999	0
MSYG_0503-mRNA1	MSYG_0503-mRNA1 Uncharacterized protein		0.0889749	1	1	2	3.31325e-13	0	0.00148045	2202696	1.12213	0.907451	0.826807	1.20778	NA	NA	NA	NA	4	1	1	1	1	0	0	0	0					0
MSYG_0504-mRNA1	MSYG_0504-mRNA1 Similar to S.cerevisiae protein FRK1 (Protein kinase of unknown cellular role)	YPL141C	0.374888	30	30	83	2.19269e-167	0	0.00148045	37638434	1.04988	1.0052	0.941932	1.04811	0.923558	0.799462	0.644713	0.622436	8	51	50	51	50	27	23	15	16	-3.26	0	0	-0.419773	0
MSYG_0505-mRNA1	MSYG_0505-mRNA1 Similar to S.cerevisiae protein ODC2 (Mitochondrial inner membrane transporter)	YOR222W	0.380328	10	10	28	1.29668e-43	0	0.00148045	8.22771e+06	0.930314	1.05617	1.00538	0.966014	0.582748	0.603772	0.90764	0.808204	8	14	14	14	13	11	8	7	6	-2.91	0	0	-0.462772	0
MSYG_0506-mRNA1	MSYG_0506-mRNA1 Uncharacterized protein		0.0843137	1	1	3	7.40426e-08	0	0.00148045	1487322	1.28492	0.891607	0.849661	1.06537	NA	NA	3.18703	4.07702	6	2	2	2	2	0	0	1	1					0
MSYG_0507-mRNA1	MSYG_0507-mRNA1 Similar to S.cerevisiae protein VPS45 (Protein of the Sec1p/Munc-18 family)	YGL095C	0.107813	5	5	9	3.0938e-31	0	0.00148045	2.87593e+07	0.85709	1.07443	1.00911	1.01026	1.63693	1.02165	1.9498	2.26306	8	5	5	5	5	5	3	1	1	2.88	0.05714	0.1117	0.780612	0
MSYG_0508-mRNA1	MSYG_0508-mRNA1 Similar to S.cerevisiae protein PEX14 (Central component of the peroxisomal importomer complex)	YGL153W	0.390335	7	7	21	1.49454e-54	0	0.00148045	16792605	1.22133	0.986042	0.940065	0.967384	0.654003	1.01166	0.88022	0.831063	8	12	12	12	12	6	2	1	3	-1.87	0.08571	0.1541	-0.24428	0
MSYG_0509-mRNA1	MSYG_0509-mRNA1 Similar to S.cerevisiae protein RPB11 (RNA polymerase II subunit B12.5)	YOL005C	0.228395	1	1	1	4.85975e-06	0	0.00148045	2170713	0.897089	1.19785	1.08375	0.808252	NA	NA	NA	NA	4	1	1	1	1	0	0	0	0					0
MSYG_0511-mRNA1	MSYG_0511-mRNA1 Similar to S.cerevisiae protein HRP1 (Subunit of cleavage factor I)	YOL123W	0.322816	3	3	7	4.65034e-13	0	0.00148045	2.6128e+06	1.53873	0.797972	0.838776	0.96076	0.283479	0.830296	NA	0.410274	7	3	3	3	3	3	1	0	1					0
MSYG_0512-mRNA1	MSYG_0512-mRNA1 Similar to S.cerevisiae protein YOR296W (Putative protein of unknown function)	YOR296W	0.0302795	3	3	5	9.76039e-13	0	0.00148045	2195896	1.05113	1.08219	0.929099	0.980658	1.95981	0.847661	0.744013	0.940847	8	2	2	2	2	2	2	2	2	0.1309	0.9714	0.977	0.167464	0
MSYG_0513-mRNA1	MSYG_0513-mRNA1 Similar to S.cerevisiae protein RFT1 (Membrane protein required for translocation of Man5GlcNac2-PP-Dol)	YBL020W	0.0604915	2	2	4	7.4392e-09	0	0.00148045	3.75232e+06	1.02324	1.12599	0.891106	1.00978	1.42168	0.672698	0.940396	1.05059	8	2	2	2	2	2	1	1	1	-0.1434	0.8286	0.8875	0.0304644	0
MSYG_0517-mRNA1	MSYG_0517-mRNA1 Similar to S.cerevisiae protein HOG1 (Mitogen-activated protein kinase involved in osmoregulation)	YLR113W	0.539726	11	12	35	4.66976e-57	0	0.00148045	4.11101e+07	0.971954	0.982126	1.01243	1.0062	0.655578	1.06437	0.777402	0.744445	8	17	18	19	18	8	6	4	6	-2.13	0.1143	0.1851	-0.303209	0
MSYG_0518-mRNA1	MSYG_0518-mRNA1 Uncharacterized protein		0.294118	14	14	35	6.77945e-88	0	0.00148045	3275798	1.05515	0.987666	0.891682	1.00441	0.980681	1.30858	1.10885	0.649751	8	18	18	18	18	8	6	4	6	-0.01536	0.9429	0.9622	0.0171589	0
MSYG_0519-mRNA1	MSYG_0519-mRNA1 Similar to S.cerevisiae protein RCF1 (Cytochrome c oxidase subunit)	YML030W	0.565934	9	9	17	3.37556e-39	0	0.00148045	14900333	1.13589	0.903481	0.916073	1.08367	0.526146	0.514132	0.530444	0.635202	8	12	12	12	12	9	5	5	5	-7.95	0	0	-0.858616	0
MSYG_0523-mRNA1	MSYG_0523-mRNA1 Similar to S.cerevisiae protein RPN9 (Non-ATPase regulatory subunit of the 26S proteasome)	YDR427W	0.380829	11	11	38	5.1742e-67	0	0.00148045	3.13356e+07	0.867028	1.08591	1.02014	1.01376	0.838941	0.715764	0.910914	0.790511	8	19	19	19	19	11	6	7	4	-2.91	0.02857	0.06134	-0.296842	0
MSYG_0524-mRNA1	MSYG_0524-mRNA1 Similar to S.cerevisiae protein ALO1 (D-Arabinono-1~4-lactone oxidase)	YML086C	0.166124	7	7	21	5.02984e-39	0	0.00148045	5.72283e+06	0.846191	1.06208	1.07444	0.94612	0.29871	0.791128	2.43221	1.35327	8	11	10	11	10	7	3	3	3	-0.0896	0.9143	0.9437	0.285498	0
MSYG_0525-mRNA1	MSYG_0525-mRNA1 Similar to S.cerevisiae protein PDI1 (Protein disulfide isomerase)	YCL043C	0.76834	36	36	170	2.30234e-161	0	0.00148045	7.29383e+07	1.08797	1.03242	1.00416	0.953322	1.03431	0.548064	0.931111	0.710552	8	93	91	94	91	42	27	16	21	-1.81	0.1143	0.1851	-0.311134	0
MSYG_0526-mRNA1	MSYG_0526-mRNA1 Similar to S.cerevisiae protein CDC24 (Guanine nucleotide exchange factor for Cdc42p)	YAL041W	0.145455	7	7	13	1.52001e-39	0	0.00148045	1.54203e+07	0.945984	1.19588	0.977914	0.879933	1.51398	0.824404	0.321088	0.816134	8	7	7	7	7	2	2	1	1	-0.8347	0.5143	0.6207	-0.202734	0
MSYG_0527-mRNA1	MSYG_0527-mRNA1 Glyceraldehyde-3-phosphate dehydrogenase (GAPDH)~ isozyme 1	YJL052W	0.875	35	35	498	5.94534e-177	0	0.00148045	188586528	1.13821	0.908558	1.01573	0.980099	0.797646	1.03199	0.773738	0.669873	8	270	267	268	270	125	85	67	71	-2.17	0.08571	0.1541	-0.289276	0
MSYG_0528-mRNA1	MSYG_0528-mRNA1 Similar to S.cerevisiae protein SKI6 (Exosome non-catalytic core component)	YGR195W	0.261029	2	2	4	2.64209e-16	0	0.00148045	3662220	1.30764	0.898566	0.771953	1.13647	1.13565	NA	NA	NA	5	2	2	2	2	1	0	0	0					0
MSYG_0531-mRNA1	MSYG_0531-mRNA1 Similar to S.cerevisiae protein RPN10 (Non-ATPase base subunit of the 19S RP of the 26S proteasome)	YHR200W	0.590296	12	12	25	4.14971e-58	0	0.00148045	1.95164e+07	1.29527	0.932433	0.810704	1.0873	1.21002	0.336418	1.01056	0.717071	8	16	15	16	15	8	3	4	3	-1.07	0.3429	0.459	-0.288916	0
MSYG_0532-mRNA1	MSYG_0532-mRNA1 Similar to S.cerevisiae protein POP2 (RNase of the DEDD superfamily)	YNR052C	0.321429	6	6	16	1.47577e-43	0	0.00148045	6.14103e+06	0.893301	1.04096	1.0131	1.02106	0.965661	0.909102	1.30925	NA	7	9	9	9	9	3	1	1	0					0
MSYG_0533-mRNA1	MSYG_0533-mRNA1 Similar to S.cerevisiae protein CDC34 (Ubiquitin-conjugating enzyme (E2))	YDR054C	0.233918	2	2	6	8.67279e-11	0	0.00148045	2150632	0.849674	1.12612	1.00494	1.03009	0.392927	1.50301	0.743247	0.423018	8	3	3	3	3	2	2	1	1	-1.32	0.2286	0.3324	-0.385433	0
MSYG_0535-mRNA1	MSYG_0535-mRNA1 Similar to S.cerevisiae protein IFM1 (Mitochondrial translation initiation factor 2)	YOL023W	0.186262	7	7	17	7.38957e-31	0	0.00148045	9.96897e+06	0.943908	1.03786	1.10434	0.964033	0.474103	0.271507	NA	NA	6	8	8	8	7	4	1	0	0					0
MSYG_0536-mRNA1	MSYG_0536-mRNA1 Part of the heteromeric co-chaperone GimC/prefoldin complex	YGR078C	0.340659	3	3	6	3.13864e-12	0	0.00148045	3.69565e+06	0.851777	1.09484	0.958033	1.07042	0.550084	0.271845	0.263712	0.352003	8	3	3	3	3	2	1	1	1	-5.89	0	0	-1.47629	0
MSYG_0537-mRNA1	MSYG_0537-mRNA1 Uncharacterized protein		0.451613	7	7	48	1.29806e-33	0	0.00148045	1.86977e+07	0.983264	0.975059	1.01374	0.961183	0.432915	0.737322	0.673323	0.664233	8	24	23	23	23	13	9	5	7	-3.92	0	0	-0.673582	0
MSYG_0539-mRNA1	MSYG_0539-mRNA1 Similar to S.cerevisiae protein EMI1 (Non-essential protein of unknown function)	YDR512C	0.157534	1	1	2	6.29852e-05	0	0.00148045	484583	0.924978	1.09447	0.954753	1.0378	0.114108	NA	NA	NA	5	2	2	2	2	1	0	0	0					0
MSYG_0541-mRNA1	MSYG_0541-mRNA1 Second-largest subunit of RNA polymerase III	YOR207C	0.117181	8	8	15	3.77043e-36	0	0.00148045	2809710	1.20292	0.904506	0.90523	1.053	1.58947	0.909521	1.00201	1.63589	8	9	9	9	9	7	7	6	6	1.23	0.2857	0.3993	0.360894	0
MSYG_0542-mRNA1	MSYG_0542-mRNA1 Similar to S.cerevisiae protein NIF3 (Protein of unknown function)	YGL221C	0.493056	5	5	12	2.65761e-41	0	0.00148045	6946847	0.998971	1.08111	0.958674	0.960629	0.479836	0.681046	1.40602	0.529376	8	6	6	6	6	3	2	2	1	-1.44	0.1429	0.2221	-0.369465	0
MSYG_0543-mRNA1	MSYG_0543-mRNA1 Similar to S.cerevisiae protein YMR027W (Putative protein of unknown function)	YMR027W	0.663984	34	34	161	1.0909e-157	0	0.00148045	74166124	0.951866	0.998256	0.993983	1.03406	0.844492	0.658572	0.555725	0.622352	8	92	91	92	92	42	38	27	28	-4.51	0	0	-0.577152	0
MSYG_0544-mRNA1	MSYG_0544-mRNA1 Similar to S.cerevisiae protein YET3 (Protein of unknown function)	YDL072C	0.533333	14	14	69	6.34871e-66	0	0.00148045	59897110	1.20669	0.867665	0.922282	1.00781	0.733148	0.585068	0.883541	0.570589	8	43	42	43	43	26	13	9	11	-2.99	0.02857	0.06134	-0.528892	0
MSYG_0547-mRNA1	MSYG_0547-mRNA1 Dihydrolipoamide dehydrogenase	YFL018C	0.698413	37	37	203	3.77446e-164	0	0.00148045	6.02934e+07	1.09745	0.951808	0.960711	1.01222	0.881275	0.666833	0.846522	0.539897	8	122	121	122	119	60	40	40	40	-2.81	0	0	-0.446872	0
MSYG_0548-mRNA1	MSYG_0548-mRNA1 Hypothetical protein		0.166667	1	1	2	1.65279e-05	0	0.00148045	935282	1.69021	0.734943	0.760056	0.996392	1.12341	NA	0.619535	0.705081	7	1	1	1	1	1	0	1	1					0
MSYG_0549-mRNA1	MSYG_0549-mRNA1 Type 2A-related serine-threonine phosphatase	YDL047W	0.560976	9	9	33	3.23264e-61	0	0.00148045	31594952	1.31296	0.914214	0.838758	1.02642	1.14184	1.31729	0.520778	0.762541	8	18	17	18	17	7	6	5	6	-0.5935	0.6	0.6999	-0.0960161	0
MSYG_0550-mRNA1	MSYG_0550-mRNA1 Uncharacterized protein		0.580153	6	6	24	2.3826e-36	0	0.00148045	15187693	0.844031	1.0097	1.05236	0.990126	0.354758	0.312482	0.960957	0.316934	8	15	15	15	15	10	4	2	1	-2.97	0.02857	0.06134	-1.04013	0
MSYG_0551-mRNA1	MSYG_0551-mRNA1 Uncharacterized protein		0.0419162	1	1	4	0.0108754	0.00495799	0.197034	560004	0.822546	1.00928	1.05847	1.06841	16.8006	8.51617	4.44987	6.78201	8	2	2	2	2	2	2	1	1	7.42	0.02857	0.06134	3.19175	1
MSYG_0552-mRNA1	MSYG_0552-mRNA1 Similar to S.cerevisiae protein PCT1 (Cholinephosphate cytidylyltransferase)	YGR202C	0.188525	5	5	11	4.36392e-19	0	0.00148045	8785374	0.889839	0.999346	1.04189	0.95951	0.321121	0.434301	1.28514	1.65919	8	6	6	6	6	4	3	2	2	-0.679	0.4571	0.568	-0.112573	0
MSYG_0553-mRNA1	MSYG_0553-mRNA1 Uncharacterized protein		0.0746269	1	1	2	1.98003e-06	0	0.00148045	1453788	1.04858	1.03758	0.89203	1.06841	NA	NA	NA	NA	4	1	1	1	1	0	0	0	0					0
MSYG_0554-mRNA1	MSYG_0554-mRNA1 Uncharacterized protein		0.329915	7	7	16	8.50031e-56	0	0.00148045	8.69483e+06	1.05453	0.97826	0.977993	0.936994	1.83397	2.10247	1.79377	1.31142	8	8	8	8	8	5	4	4	3	5.5	0.02857	0.06134	0.815912	0
MSYG_0555-mRNA1	MSYG_0555-mRNA1 Similar to S.cerevisiae protein RPN3 (Essential non-ATPase regulatory subunit of the 26S proteasome lid)	YER021W	0.645338	28	28	93	1.11875e-162	0	0.00148045	8363563	0.970532	1.04752	0.918666	1.01301	0.77231	0.994358	0.753963	1.12972	8	53	53	53	53	30	21	16	16	-0.9004	0.3429	0.459	-0.131964	0
MSYG_0556-mRNA1	MSYG_0556-mRNA1 Similar to S.cerevisiae protein NUT2 (Subunit of the RNA polymerase II mediator complex)	YPR168W	0.176471	1	1	4	3.41848e-08	0	0.00148045	21442530	0.941457	1.08273	1.02598	0.947976	NA	0.278613	NA	NA	5	2	2	2	2	0	1	0	0					0
MSYG_0557-mRNA1	MSYG_0557-mRNA1 Similar to S.cerevisiae protein MRD1 (Essential conserved small ribosomal subunit (40s) synthesis factor)	YPR112C	0.0994898	4	4	9	1.55578e-15	0	0.00148045	4.04792e+06	1.06766	0.894235	0.982856	1.00217	0.184641	1.07197	4.76399	0.336478	8	4	3	3	3	2	2	2	1	-0.3789	0.7714	0.8418	0.668365	0
MSYG_0559-mRNA1	MSYG_0559-mRNA1 Mitochondrial inner membrane citrate transporter	YBR291C	0.491639	10	10	30	7.82514e-42	0	0.00148045	1.68834e+07	0.833632	1.0969	1.05797	0.98069	0.558112	0.581472	0.571169	0.516132	8	17	17	17	17	10	7	6	7	-8.65	0	0	-0.844973	0
MSYG_0560-mRNA1	MSYG_0560-mRNA1 High-mobility group (HMG) protein	YBR089C-A	0.229167	1	1	4	3.26255e-07	0	0.00148045	6893831	0.67157	0.963916	1.14122	1.12715	11.9566	4.27477	0.370447	0.344472	8	2	2	2	2	2	1	1	1	0.5725	0.5429	0.6478	2.0829	0
MSYG_0561-mRNA1	MSYG_0561-mRNA1 Similar to S.cerevisiae protein SMD3 (Core Sm protein Sm D3)	YLR147C	0.241935	3	3	11	9.52586e-24	0	0.00148045	1.23509e+07	1.14553	0.95721	0.973668	0.973422	0.82103	1.53069	1.46224	NA	7	5	5	5	5	4	3	2	0					0
MSYG_0562-mRNA1	MSYG_0562-mRNA1 Alpha 3 subunit of the 20S proteasome	YGR135W	0.700758	10	10	34	3.34029e-68	0	0.00148045	2.8881e+07	1.04132	0.965874	1.00501	0.978515	0.435939	1.00505	NA	NA	6	17	17	17	17	3	1	0	0					0
MSYG_0563-mRNA1	MSYG_0563-mRNA1 Similar to S.cerevisiae protein TEF4 (Gamma subunit of translational elongation factor eEF1B)	YKL081W	0.670762	26	26	204	1.11594e-134	0	0.00148045	1.01018e+08	1.04318	1.01088	0.999315	1.00359	1.1409	0.636362	0.572258	0.634922	8	106	100	106	101	40	27	22	23	-2.21	0.1143	0.1851	-0.422536	0
MSYG_0565-mRNA1	MSYG_0565-mRNA1 Similar to S.cerevisiae protein TAH18 (Conserved NAPDH-dependent diflavin reductase)	YPR048W	0.192246	6	6	14	8.44041e-31	0	0.00148045	7.8442e+06	0.980531	1.05505	0.973381	1.01859	0.251501	0.788607	3.6765	0.546882	8	7	7	7	7	3	1	2	1	-0.4189	0.5714	0.6743	0.39602	0
MSYG_0566-mRNA1	MSYG_0566-mRNA1 Similar to S.cerevisiae protein COX9 (Subunit VIIa of cytochrome c oxidase (Complex IV))	YDL067C	0.241379	3	3	23	1.40063e-05	0.00294441	0.134847	18706580	1.07552	0.955233	1.00414	1.04287	1.34127	0.753107	0.782886	0.717862	8	17	17	17	17	13	10	11	13	-1.08	0.3143	0.4292	-0.153956	0
MSYG_0567-mRNA1	MSYG_0567-mRNA1 Similar to S.cerevisiae protein MAP1 (Methionine aminopeptidase)	YLR244C	0.452096	11	11	22	5.67744e-50	0	0.00148045	1.33041e+07	1.35356	0.865046	0.885389	1.10517	0.633845	0.323673	0.455874	0.430619	8	13	13	13	13	7	4	6	3	-4.83	0	0	-1.11715	0
MSYG_0568-mRNA1	MSYG_0568-mRNA1 Similar to S.cerevisiae protein PAN6 (Pantothenate synthase)	YIL145C	0.341108	10	10	21	1.36628e-46	0	0.00148045	2.23252e+07	1.07059	0.903156	1.01197	0.989601	0.801963	1.72361	1.12901	0.788237	8	10	10	10	10	7	6	5	5	0.3195	0.8571	0.907	0.151477	0
MSYG_0569-mRNA1	MSYG_0569-mRNA1 Similar to S.cerevisiae protein VPS21 (Endosomal Rab family GTPase)	YOR089C	0.682692	18	18	54	1.56697e-91	0	0.00148045	44130378	1.02148	0.960332	1.02512	0.991167	0.638186	0.823796	0.510928	0.524123	8	36	36	36	36	23	15	13	10	-4.38	0	0	-0.679785	0
MSYG_0570-mRNA1	MSYG_0570-mRNA1 Uncharacterized protein		0.165385	1	1	2	0.000371221	0.000308411	0.0269721	10906564	0.937488	1.08695	0.977585	1.00669	1.66851	2.04516	0.762324	0.990564	8	1	1	1	1	1	1	1	1	1.03	0.3714	0.4892	0.450633	0
MSYG_0574-mRNA1	MSYG_0574-mRNA1 Similar to S.cerevisiae protein COX6 (Subunit VI of cytochrome c oxidase (Complex IV))	YHR051W	0.6	10	10	107	5.72831e-60	0	0.00148045	86656216	0.899229	1.03143	0.998142	1.06103	0.667732	0.688045	0.684951	0.590882	8	59	59	59	59	34	21	16	18	-8.18	0	0	-0.604054	0
MSYG_0575-mRNA1	MSYG_0575-mRNA1 Similar to S.cerevisiae protein COQ8 (Protein required for ubiquinone biosynthesis and respiratory growth)	YGL119W	0.206675	11	11	24	2.56496e-55	0	0.00148045	3.32054e+07	0.998162	1.02492	1.07592	0.92489	0.702235	1.01835	0.735124	0.435235	8	11	10	11	10	10	4	5	5	-2.1	0.05714	0.1117	-0.468459	0
MSYG_0576-mRNA1	MSYG_0576-mRNA1 Uncharacterized protein		0.650943	22	22	92	3.55277e-127	0	0.00148045	1.79069e+07	0.909211	0.960325	1.0631	1.02003	1.05229	0.525108	0.583083	1.00582	8	54	54	54	54	26	17	11	14	-1.46	0.2857	0.3993	-0.3372	0
MSYG_0577-mRNA1	MSYG_0577-mRNA1 Essential component of the Arp2/3 complex	YDL029W	0.43401	15	15	48	7.30878e-66	0	0.00148045	1.49384e+07	0.904768	1.05942	1.05003	0.962319	0.535488	0.574645	0.434564	0.374523	8	26	26	26	26	16	11	8	6	-7.06	0	0	-1.05948	0
MSYG_0578-mRNA1	MSYG_0578-mRNA1 Similar to S.cerevisiae protein RTF1 (Subunit of RNAPII-associated chromatin remodeling Paf1 complex)	YGL244W	0.141414	4	4	10	3.83121e-12	0	0.00148045	3.01538e+06	1.28877	0.880602	0.908374	1.02912	3.56408	1.10713	0.644209	1.44551	8	6	6	6	6	3	4	3	3	0.845	0.5143	0.6207	0.757222	0
MSYG_0579-mRNA1	MSYG_0579-mRNA1 Similar to S.cerevisiae protein PUS1 (tRNA:pseudouridine synthase)	YPL212C	0.162651	5	5	10	3.67494e-35	0	0.00148045	18969994	0.800437	1.13174	1.13727	0.898713	0.643812	0.621931	0.880253	1.07167	8	5	5	5	5	3	2	1	2	-1.43	0.1714	0.2613	-0.313986	0
MSYG_0580-mRNA1	MSYG_0580-mRNA1 Similar to S.cerevisiae protein HLJ1 (Co-chaperone for Hsp40p)	YMR161W	0.381238	7	7	19	8.77755e-33	0	0.00148045	16995792	1.09306	0.997487	1.03152	0.939834	1.02319	0.888467	0.771092	0.83779	8	10	10	10	10	9	7	7	6	-2.18	0.05714	0.1117	-0.184205	0
MSYG_0581-mRNA1	MSYG_0581-mRNA1 Similar to S.cerevisiae protein CDC4 (F-box protein required for both the G1/S and G2/M phase transitions)	YFL009W	0.0549828	4	4	8	7.51077e-11	0	0.00148045	1.65581e+06	0.918787	1.03878	0.998374	1.03944	0.946537	0.63066	0.554265	0.690516	8	4	4	4	4	3	3	2	2	-3.12	0.02857	0.06134	-0.503294	0
MSYG_0582-mRNA1	MSYG_0582-mRNA1 Similar to S.cerevisiae protein CTR3 (High-affinity copper transporter of the plasma membrane)	YLR411W	0.0421053	1	1	4	6.69302e-06	0	0.00148045	7751708	2.69004	0.22057	0.36743	1.15218	0.805952	0.416253	NA	0.453825	7	2	2	2	2	1	1	0	1					0
MSYG_0583-mRNA1	MSYG_0583-mRNA1 Uncharacterized protein		0.0676606	3	3	6	4.08975e-18	0	0.00148045	1.39883e+06	0.986519	1.18029	1.00141	0.915895	2.58438	0.861285	1.1036	1.12425	8	2	3	3	2	1	1	1	1	0.9673	0.4857	0.5929	0.504242	0
MSYG_0584-mRNA1	MSYG_0584-mRNA1 Similar to S.cerevisiae protein CDC55 (Non-essential regulatory subunit B of protein phosphatase 2A (PP2A))	YGL190C	0.324	12	12	44	4.73522e-63	0	0.00148045	2.59126e+07	1.03815	0.986734	0.961797	1.04934	0.621044	0.586166	1.03828	0.584615	8	24	24	24	24	13	9	4	5	-2.74	0.08571	0.1541	-0.499145	0
MSYG_0585-mRNA1	MSYG_0585-mRNA1 Uncharacterized protein		0.154616	5	5	15	3.49049e-22	0	0.00148045	2.87988e+06	1.22488	0.968705	0.935426	0.995499	0.845242	3.36084	NA	3.12648	7	9	8	9	9	1	2	0	1					0
MSYG_0586-mRNA1	MSYG_0586-mRNA1 Similar to S.cerevisiae protein LSM7 (Lsm (Like Sm) protein)	YNL147W	0.488189	6	6	20	8.51821e-20	0	0.00148045	2.06081e+07	0.952129	0.962909	1.00246	1.05829	0.726852	0.245893	0.370922	0.476981	8	12	12	12	12	4	4	4	3	-3.75	0	0	-1.13555	0
MSYG_0587-mRNA1	MSYG_0587-mRNA1 Similar to S.cerevisiae protein ERV41 (Protein localized to COPII-coated vesicles)	YML067C	0.215347	5	5	11	2.09106e-30	0	0.00148045	4.91388e+06	1.39889	0.866685	0.792378	1.09115	1.50528	0.571732	0.253009	0.804451	8	6	6	6	6	2	3	3	1	-1.14	0.2857	0.3993	-0.351777	0
MSYG_0589-mRNA1	MSYG_0589-mRNA1 Similar to S.cerevisiae protein PTC7 (Type 2C serine/threonine protein phosphatase (PP2C))	YHR076W	0.45679	8	8	19	2.9735e-39	0	0.00148045	4.43393e+06	1.28101	0.918684	0.856231	1.0708	0.850878	0.765953	0.472601	0.538052	8	11	12	12	12	5	5	4	3	-2.82	0	0	-0.606318	0
MSYG_0590-mRNA1	MSYG_0590-mRNA1 Similar to S.cerevisiae protein JAC1 (Specialized J-protein that functions in Fe-S cluster biogenesis)	YGL018C	0.0772358	3	3	12	1.19168e-07	0	0.00148045	772525	0.790077	1.11107	1.08742	0.956066	0.283542	0.54539	1.59742	0.578876	8	8	8	8	8	6	4	2	4	-1.27	0.2571	0.3672	-0.412525	0
MSYG_0592-mRNA1	MSYG_0592-mRNA1 Similar to S.cerevisiae protein NUP100 (FG-nucleoporin component of central core of the nuclear pore complex)	YKL068W	0.156545	18	18	36	3.77398e-92	0	0.00148045	10555936	1.01343	0.981699	0.997016	0.989132	0.455208	0.507821	0.403787	0.38589	8	20	20	20	20	15	10	11	9	-13.28	0	0	-1.19042	0
MSYG_0593-mRNA1	MSYG_0593-mRNA1 Similar to S.cerevisiae protein LYS2 (Alpha aminoadipate reductase)	YBR115C	0.654579	167	167	1138	0	0	0.00148045	1.36436e+08	0.930828	1.07793	1.03187	0.948719	0.889754	0.834622	0.817887	0.778663	8	570	565	576	563	254	173	118	124	-4.12	0	0	-0.268414	0
MSYG_0594-mRNA1	MSYG_0594-mRNA1 Uncharacterized protein		0.0642336	1	1	2	4.49419e-07	0	0.00148045	759805	1.02445	1.01876	0.945036	1.03944	7.49207	1.57498	1.8674	1.93532	8	1	1	1	1	1	1	1	1	2.57	0.02857	0.06134	1.68592	0
MSYG_0595-mRNA1	MSYG_0595-mRNA1 Similar to S.cerevisiae protein SMF1 (Divalent metal ion transporter)	YOL122C	0.127434	4	4	11	1.00341e-22	0	0.00148045	11508851	1.06231	1.03558	0.884726	1.03864	5.22452	2.81744	1.87915	1.03893	8	6	6	6	6	4	4	2	1	2.44	0.05714	0.1117	1.45418	0
MSYG_0596-mRNA1	MSYG_0596-mRNA1 Similar to S.cerevisiae protein MRPL4 (Mitochondrial ribosomal protein of the large subunit)	YLR439W	0.516432	6	6	15	3.73359e-22	0	0.00148045	3.55681e+07	0.821225	1.13643	1.12529	1.00748	0.0769046	0.34806	0.314106	0.469829	8	8	9	10	7	5	2	2	2	-3.41	0	0	-1.72631	0
MSYG_0597-mRNA1	MSYG_0597-mRNA1 Similar to S.cerevisiae protein VPS13 (Protein involved in prospore membrane morphogenesis)	YLL040C	0.276388	53	53	123	2.51732e-273	0	0.00148045	7.2607e+07	1.03818	0.965154	0.987425	1.02581	0.793698	0.778292	0.716044	0.616486	8	65	65	65	65	45	27	20	20	-5.49	0	0	-0.4617	0
MSYG_0598-mRNA1	MSYG_0598-mRNA1 Similar to S.cerevisiae protein HAP2 (Subunit of the Hap2p/3p/4p/5p CCAAT-binding complex)	YGL237C	0.0963391	4	4	10	1.7187e-15	0	0.00148045	2.33226e+06	1.31899	0.839155	0.856367	1.07756	0.237262	0.62748	NA	0.354802	7	5	5	5	5	3	4	0	1					0
MSYG_0599-mRNA1	MSYG_0599-mRNA1 Similar to S.cerevisiae protein DYN1 (Cytoplasmic heavy chain dynein)	YKR054C	0.112991	8	8	13	5.55675e-47	0	0.00148045	8.71616e+06	0.935789	1.1159	1.01173	0.980594	1.15189	1.1166	1.36957	1.48007	8	8	8	8	7	5	4	2	3	2.98	0.02857	0.06134	0.355617	0
MSYG_0600-mRNA1	MSYG_0600-mRNA1 Similar to S.cerevisiae protein LEA1 (Component of U2 snRNP complex)	YPL213W	0.427386	7	7	17	1.65424e-33	0	0.00148045	3591161	0.826881	1.11469	1.02649	1.02083	0.50841	0.469307	0.753063	0.574338	8	10	10	10	10	6	5	2	3	-4.6	0	0	-0.79516	0
MSYG_0601-mRNA1	MSYG_0601-mRNA1 Similar to S.cerevisiae protein CDC3 (Component of the septin ring that is required for cytokinesis)	YLR314C	0.628429	25	25	83	2.45409e-148	0	0.00148045	50190632	1.24649	0.889421	0.902996	1.02555	0.511599	0.48933	0.369273	0.516277	8	47	46	46	46	10	8	8	2	-6.89	0	0	-1.0843	0
MSYG_0602-mRNA1	MSYG_0602-mRNA1 Similar to S.cerevisiae protein DYN1 (Cytoplasmic heavy chain dynein)	YKR054C	0.0445816	6	6	13	4.4779e-23	0	0.00148045	2567811	0.818687	1.1374	1.02363	0.929816	0.962614	0.912459	0.756544	0.758995	8	7	7	7	7	4	5	4	2	-1.5	0.1429	0.2221	-0.238454	0
MSYG_0603-mRNA1	MSYG_0603-mRNA1 Uncharacterized protein		0.0577281	2	2	4	4.41126e-14	0	0.00148045	8.55878e+06	1.49416	0.861516	0.856547	0.918702	1.04266	NA	NA	NA	5	2	2	2	2	1	0	0	0					0
MSYG_0604-mRNA1	MSYG_0604-mRNA1 Biotin synthase	YGR286C	0.247449	1	1	2	1.36641e-07	0	0.00148045	286933	0.742163	1.28964	1.0735	0.860427	1.34475	NA	NA	NA	5	1	1	1	1	1	0	0	0					0
MSYG_0605-mRNA1	MSYG_0605-mRNA1 Similar to S.cerevisiae protein DCP2 (Catalytic subunit of the Dcp1p-Dcp2p decapping enzyme complex)	YNL118C	0.298969	8	8	25	4.86691e-66	0	0.00148045	6.27824e+06	1.02961	0.947862	0.994269	1.07463	0.249975	1.16809	0.301825	NA	7	13	13	13	13	5	3	3	0					0
MSYG_0607-mRNA1	MSYG_0607-mRNA1 Subunit F of the V1 peripheral membrane domain of V-ATPase	YGR020C	0.446281	3	3	14	2.73361e-15	0	0.00148045	6.82177e+06	0.935992	0.970565	1.05161	1.02227	0.294808	0.64419	NA	0.939714	7	8	8	8	8	3	1	0	1					0
MSYG_0608-mRNA1	MSYG_0608-mRNA1 Histone deacetylase~ component of both the Rpd3S and Rpd3L complexes	YNL330C	0.166052	7	7	20	9.74656e-44	0	0.00148045	13503492	1.21152	1.02073	0.817131	1.06396	1.44964	8.12542	6.58794	4.35272	8	10	10	10	10	5	1	2	2	3.66	0.02857	0.06134	2.35866	1
MSYG_0609-mRNA1	MSYG_0609-mRNA1 Similar to S.cerevisiae protein SYH1 (Protein of unknown function that influences nuclear pore distribution)	YPL105C	0.241135	5	5	9	1.37503e-21	0	0.00148045	3678472	0.956992	0.875923	0.925499	1.2603	0.809906	0.474398	0.289938	0.297518	8	5	5	5	5	4	3	1	2	-3.32	0	0	-1.0956	0
MSYG_0611-mRNA1	MSYG_0611-mRNA1 Similar to S.cerevisiae protein TES1 (Peroxisomal acyl-CoA thioesterase)	YJR019C	0.060241	2	2	5	8.74991e-09	0	0.00148045	1.45266e+06	0.963067	1.00457	1.03034	0.939348	2.6335	1.28559	1.04927	2.40326	8	3	3	3	3	2	2	2	1	2.42	0.02857	0.06134	0.88198	0
MSYG_0612-mRNA1	MSYG_0612-mRNA1 Similar to S.cerevisiae protein SLY1 (Hydrophilic protein involved in ER/Golgi vesicle trafficking)	YDR189W	0.349275	13	13	36	5.49508e-53	0	0.00148045	2.34738e+07	0.962727	1.03003	0.995289	1.01245	0.154837	0.467015	0.507919	0.517712	8	20	19	19	17	6	4	2	3	-3.38	0	0	-1.27974	0
MSYG_0613-mRNA1	MSYG_0613-mRNA1 Similar to S.cerevisiae protein LTP1 (Protein phosphotyrosine phosphatase of unknown cellular role)	YPR073C	0.206452	3	3	9	2.57277e-17	0	0.00148045	1.76633e+06	1.26632	0.813058	0.897597	1.10516	1.40787	0.62293	0.867389	1.34297	8	5	5	5	5	3	3	2	2	0.0002814	1	1	0.0844559	0
MSYG_0614-mRNA1	MSYG_0614-mRNA1 Similar to S.cerevisiae protein MDJ1 (Co-chaperone that stimulates HSP70 protein Ssc1p ATPase activity)	YFL016C	0.329114	9	9	15	3.07901e-44	0	0.00148045	1.01791e+07	1.01416	0.950243	1.06034	0.95258	0.511181	0.800543	0.448428	1.2529	8	9	8	9	9	5	3	3	1	-1.54	0.2	0.2967	-0.408773	0
MSYG_0615-mRNA1	MSYG_0615-mRNA1 Similar to S.cerevisiae protein NCL1 (S-adenosyl-L-methionine-dependent tRNA: m5C-methyltransferase)	YBL024W	0.484223	20	20	56	1.30594e-92	0	0.00148045	9.20801e+06	1.05962	0.909449	0.982589	1.02752	0.605895	1.44753	0.957759	0.707556	8	33	32	33	32	16	10	9	10	-0.6328	0.4857	0.5929	-0.105186	0
MSYG_0617-mRNA1	MSYG_0617-mRNA1 Similar to S.cerevisiae protein UGO1 (Outer membrane component of the mitochondrial fusion machinery)	YDR470C	0.279693	13	13	35	2.60754e-69	0	0.00148045	5271796	1.15802	0.999954	0.893407	1.08275	0.865423	0.740214	0.606526	0.549457	8	22	22	22	22	12	8	7	3	-3.58	0	0	-0.534485	0
MSYG_0618-mRNA1	MSYG_0618-mRNA1 Similar to S.cerevisiae protein ALG2 (Mannosyltransferase in the N-linked glycosylation pathway)	YGL065C	0.205323	7	7	17	3.97852e-33	0	0.00148045	9832286	0.915863	1.05701	0.984634	1.02994	0.773358	0.558569	0.39266	0.449034	8	10	10	10	10	7	2	1	3	-4.23	0	0	-0.8799	0
MSYG_0624-mRNA1	MSYG_0624-mRNA1 Similar to S.cerevisiae protein RIM11 (Protein kinase)	YMR139W	0.531172	18	18	69	3.29171e-86	0	0.00148045	3.18738e+07	0.921891	1.02993	0.998644	0.991763	0.56384	0.655939	0.556264	0.389027	8	36	36	36	37	13	9	7	7	-5.44	0	0	-0.885587	0
MSYG_0625-mRNA1	MSYG_0625-mRNA1 GTPase~ GTP-binding protein of the ARF family	YPL218W	0.846561	12	14	99	1.60998e-73	0	0.00148045	3.29434e+07	0.994338	1.02636	1.03144	0.97654	0.564285	0.669627	0.255729	0.433368	8	44	42	43	42	14	10	3	4	-3.8	0	0	-1.05663	0
MSYG_0626-mRNA1	MSYG_0626-mRNA1 Ribosomal 60S subunit protein L26A	YLR344W	0.507937	7	7	58	6.23395e-27	0	0.00148045	1.94852e+07	0.89028	1.09415	1.07893	0.919945	1.74293	0.720868	0.978076	1.09038	8	31	31	31	31	21	18	17	18	0.4278	0.7143	0.797	0.180229	0
MSYG_0627-mRNA1	MSYG_0627-mRNA1 Similar to S.cerevisiae protein MET30 (F-box protein containing five copies of the WD40 motif)	YIL046W	0.119086	3	4	5	2.77652e-08	0	0.00148045	1126352	1.18702	0.878886	0.842176	1.16342	0.090818	NA	NA	0.387525	6	2	2	2	2	1	0	0	1					0
MSYG_0628-mRNA1	MSYG_0628-mRNA1 Uncharacterized protein		0.483221	5	5	11	7.58255e-19	0	0.00148045	5016496	1.15952	0.798253	0.980925	1.06739	0.420684	0.194499	0.183457	0.202231	8	7	7	7	7	5	2	2	4	-6.82	0	0	-1.99874	0
MSYG_0630-mRNA1	MSYG_0630-mRNA1 Similar to S.cerevisiae protein MON2 (Protein with a role in endocytosis and vacuole integrity)	YNL297C	0.126608	9	9	18	1.68649e-54	0	0.00148045	7738708	0.981742	1.03506	0.968075	1.02097	0.980316	0.928783	0.942072	0.95131	8	10	10	10	10	6	5	4	4	-2.66	0.02857	0.06134	-0.073059	0
MSYG_0632-mRNA1	MSYG_0632-mRNA1 Similar to S.cerevisiae protein PRO3 (Delta 1-pyrroline-5-carboxylate reductase)	YER023W	0.564189	15	15	40	1.22252e-99	0	0.00148045	14903287	1.15604	0.93112	0.953965	0.997054	0.642625	0.646147	1.19894	0.660651	8	21	21	20	20	9	8	8	4	-1.77	0.1143	0.1851	-0.345397	0
MSYG_0633-mRNA1	MSYG_0633-mRNA1 ATPase of the 19S regulatory particle of the 26S proteasome	YDR394W	0.701711	17	18	75	6.93981e-81	0	0.00148045	3.31278e+07	1.13083	0.974804	1.00835	0.999988	0.692281	0.552169	0.565064	0.524897	8	35	32	35	32	18	8	4	7	-8.25	0	0	-0.776942	0
MSYG_0635-mRNA1	MSYG_0635-mRNA1 Similar to S.cerevisiae protein SPT6 (Nucleosome remodeling protein)	YGR116W	0.466578	38	38	103	5.15728e-212	0	0.00148045	52657032	0.995783	1.00739	1.03185	0.99903	0.864494	1.23042	0.890216	1.23806	8	56	56	55	56	30	18	18	18	0.3166	0.6571	0.7483	0.0783312	0
MSYG_0636-mRNA1	MSYG_0636-mRNA1 Uncharacterized protein		0.106	1	1	2	1.53175e-09	0	0.00148045	1409567	0.972114	0.99523	1.0333	0.993756	NA	NA	NA	NA	4	1	1	1	1	0	0	0	0					0
MSYG_0639-mRNA1	MSYG_0639-mRNA1 Similar to S.cerevisiae protein CWH41 (Processing alpha glucosidase I)	YGL027C	0.21164	12	12	26	6.25773e-58	0	0.00148045	14958980	1.09291	0.99057	0.977405	0.973008	1.39574	1.04666	0.765317	1.03942	8	15	15	15	15	10	12	11	6	0.2408	0.7143	0.797	0.0864903	0
MSYG_0640-mRNA1	MSYG_0640-mRNA1 Similar to S.cerevisiae protein SMI1 (Protein involved in the regulation of cell wall synthesis)	YGR229C	0.225275	5	5	14	1.22535e-34	0	0.00148045	2441945	0.902916	1.02322	0.990211	1.0874	2.03927	2.44837	1.36047	1.80895	8	7	7	7	7	3	2	3	2	4.86	0.02857	0.06134	0.936792	0
MSYG_0643-mRNA1	MSYG_0643-mRNA1 Similar to S.cerevisiae protein PLP2 (Protein that interacts with the CCT complex to stimulate actin folding)	YOR281C	0.231939	4	4	9	3.44263e-26	0	0.00148045	6013915	1.23863	1.01111	0.784774	1.09885	1.04025	NA	0.381695	NA	6	5	5	5	5	2	0	1	0					0
MSYG_0644-mRNA1	MSYG_0644-mRNA1 Uncharacterized protein		0.511029	12	12	96	1.85941e-59	0	0.00148045	8.51784e+07	0.938662	0.941521	1.03368	1.09348	0.914999	0.58155	0.564313	0.639525	8	47	48	48	47	24	20	17	15	-3.52	0	0	-0.566834	0
MSYG_0645-mRNA1	MSYG_0645-mRNA1 Uncharacterized protein		0.166412	5	5	8	3.80606e-27	0	0.00148045	8.296e+06	0.932726	1.01631	0.96792	1.08989	2.28042	0.836503	NA	1.2322	7	5	5	5	5	2	1	0	1					0
MSYG_0647-mRNA1	MSYG_0647-mRNA1 Uncharacterized protein		0.260714	2	2	5	3.21565e-16	0	0.00148045	2.80052e+06	1.17604	1.04867	0.831215	0.92717	7.78961	2.0798	NA	NA	6	3	3	3	3	1	1	0	0					0
MSYG_0649-mRNA1	MSYG_0649-mRNA1 Similar to S.cerevisiae protein UTR1 (ATP-NADH kinase)	YJR049C	0.0973312	4	4	8	6.61308e-18	0	0.00148045	49994055	0.901477	1.18354	0.826336	1.05498	8.69929	0.64112	3.07241	1.065	8	3	3	3	3	2	3	2	3	1.27	0.3429	0.459	1.75252	0
MSYG_0651-mRNA1	MSYG_0651-mRNA1 Similar to S.cerevisiae protein MRPL6 (Mitochondrial ribosomal protein of the large subunit)	YHR147C	0.358974	8	8	22	3.62646e-29	0	0.00148045	2.73738e+07	1.0212	1.00304	1.02278	0.975408	1.42626	0.715161	1.12186	0.818027	8	13	13	13	13	11	9	9	8	-0.1405	0.8857	0.9264	0.0290316	0
MSYG_0652-mRNA1	MSYG_0652-mRNA1 Ribosomal 60S subunit protein L34B	YIL052C	0.362832	6	6	52	1.62004e-16	0	0.00148045	35384493	0.930201	1.04238	1.0074	0.990853	0.699817	0.430845	0.425059	0.411297	8	31	31	31	31	23	18	15	18	-5.65	0	0	-1.02399	0
MSYG_0653-mRNA1	MSYG_0653-mRNA1 Similar to S.cerevisiae protein WAR1 (Homodimeric Zn2Cys6 zinc finger transcription factor)	YML076C	0.0825023	3	3	7	7.54706e-17	0	0.00148045	1.34942e+06	1.39302	0.964619	0.717591	1.05957	0.637401	0.780172	0.697995	1.3817	8	4	4	4	4	2	2	2	1	-0.8543	0.3714	0.4892	-0.193772	0
MSYG_0654-mRNA1	MSYG_0654-mRNA1 Similar to S.cerevisiae protein YLR118C (Acyl-protein thioesterase responsible for depalmitoylation of Gpa1p)	YLR118C	0.304167	5	5	17	2.10421e-23	0	0.00148045	1.23781e+07	0.850946	1.07616	1.04213	0.996235	0.614175	0.912936	1.023	NA	7	8	8	8	8	3	5	2	0					0
MSYG_0655-mRNA1	MSYG_0655-mRNA1 One of two type I myosin motors	YMR109W	0.321057	23	24	61	5.26068e-128	0	0.00148045	4.68607e+07	0.968368	0.969433	1.06738	0.978354	0.643443	0.549624	0.403946	0.565949	8	28	28	28	28	12	7	5	6	-6.15	0	0	-0.886992	0
MSYG_0657-mRNA1	MSYG_0657-mRNA1 Uncharacterized protein		0.320242	4	4	8	3.65203e-28	0	0.00148045	7.46763e+06	0.754284	1.08564	1.1541	0.902408	0.530023	2.4174	0.957156	0.707472	8	5	5	5	5	3	2	2	2	0.01254	1	1	0.205408	0
MSYG_0660-mRNA1	MSYG_0660-mRNA1 Similar to S.cerevisiae protein LEU4 (Alpha-isopropylmalate synthase (2-isopropylmalate synthase))	YNL104C	0.700499	36	36	166	1.34265e-201	0	0.00148045	5.10641e+07	0.932498	1.08401	0.985915	0.9713	0.557978	0.760214	0.649996	0.751503	8	85	85	85	85	46	27	26	22	-4.86	0	0	-0.556557	0
MSYG_0661-mRNA1	MSYG_0661-mRNA1 Transketolase	YPR074C	0.714702	57	57	516	1.6149428e-316	0	0.00148045	1.99289e+08	0.943284	0.992355	1.04767	1.00283	0.867154	0.721774	0.736043	0.711241	8	293	292	294	292	150	107	84	88	-5.41	0	0	-0.397727	0
MSYG_0662-mRNA1	MSYG_0662-mRNA1 Uncharacterized protein		0.09375	1	1	1	0.000742663	0.000610141	0.0437821	237969	1.44851	0.840212	0.768878	1.08158	0.700445	1.34561	NA	NA	6	1	1	1	1	1	1	0	0					0
MSYG_0664-mRNA1	MSYG_0664-mRNA1 Similar to S.cerevisiae protein CLP1 (Component of the cleavage and polyadenylation factor I (CF I))	YOR250C	0.116554	1	1	2	5.73432e-07	0	0.00148045	5458444	NA	NA	NA	NA	NA	NA	NA	NA	0	NA	NA	NA	NA	NA	NA	NA	NA					0
MSYG_0665-mRNA1	MSYG_0665-mRNA1 Uncharacterized protein		0.279412	5	5	25	3.1263e-25	0	0.00148045	6870192	1.71845	0.676619	0.647142	1.1312	0.484687	0.488248	0.368894	0.428082	8	15	15	15	15	10	5	7	5	-3.25	0	0	-1.17632	0
MSYG_0666-mRNA1	MSYG_0666-mRNA1 Type 1 serine/threonine protein phosphatase catalytic subunit	YER133W	0.657576	10	16	76	2.07353e-57	0	0.00148045	14618455	0.903525	1.05234	1.01606	0.99854	0.635479	0.561063	0.518081	0.586573	8	26	26	26	26	8	6	5	7	-10.17	0	0	-0.797616	0
MSYG_0667-mRNA1	MSYG_0667-mRNA1 Uncharacterized protein		0.358306	8	8	21	1.36123e-27	0	0.00148045	1.95871e+07	0.926302	1.08579	0.940621	1.07527	0.916757	0.400622	0.383089	0.445806	8	11	11	11	11	6	6	6	7	-3.34	0	0	-0.898166	0
MSYG_0670-mRNA1	MSYG_0670-mRNA1 Uncharacterized protein		0.123905	6	6	14	2.20743e-37	0	0.00148045	6.0567e+06	0.920631	1.10343	0.985015	0.924619	1.8036	2.54227	6.39877	10.6816	8	7	7	7	7	7	5	2	2	3.54	0.02857	0.06134	2.42131	1
MSYG_0671-mRNA1	MSYG_0671-mRNA1 Similar to S.cerevisiae protein ARK1 (Serine/threonine protein kinase)	YNL020C	0.0604839	3	3	6	1.154e-16	0	0.00148045	2239088	0.839479	0.96611	1.03977	1.09763	0.836524	1.13734	1.37943	NA	7	4	4	4	4	3	1	1	0					0
MSYG_0672-mRNA1	MSYG_0672-mRNA1 Similar to S.cerevisiae protein YBR287W (Protein of unknown function)	YBR287W	0.171657	5	5	23	1.8375e-25	0	0.00148045	1.96325e+07	0.954737	1.05355	0.959161	1.0344	0.350546	0.215744	0.300132	NA	7	13	12	13	13	8	3	3	0					0
MSYG_0673-mRNA1	MSYG_0673-mRNA1 Uncharacterized protein		0.423729	4	4	17	7.63972e-25	0	0.00148045	6.77269e+06	0.951528	1.04066	1.08647	1.02675	1.01854	1.35873	0.591455	0.526159	8	9	8	9	8	3	5	1	2	-1.04	0.3143	0.4292	-0.194754	0
MSYG_0674-mRNA1	MSYG_0674-mRNA1 Similar to S.cerevisiae protein YFL034W (Putative integral membrane protein that interacts with Rpp0p)	YFL034W	0.0747573	3	3	8	1.63414e-26	0	0.00148045	922483	0.900122	1.1099	1.0432	0.952175	1.42907	0.807387	0.275388	0.698763	8	4	4	4	4	2	2	1	1	-1.09	0.3429	0.459	-0.317152	0
MSYG_0675-mRNA1	MSYG_0675-mRNA1 Similar to S.cerevisiae protein CTS2 (Putative chitinase)	YDR371W	0.340909	8	8	18	8.09607e-59	0	0.00148045	34567976	0.973888	0.994224	1.13146	0.922874	0.51495	0.459919	0.384488	0.797601	8	10	9	10	9	5	3	5	3	-4.08	0	0	-0.891002	0
MSYG_0677-mRNA1	MSYG_0677-mRNA1 Uncharacterized protein		0.112469	1	1	2	0.00551063	0.00265305	0.124671	654040	0.783688	1.12205	1.11133	0.932466	NA	NA	NA	NA	4	1	1	1	1	0	0	0	0					0
MSYG_0678-mRNA1	MSYG_0678-mRNA1 Uncharacterized protein		0.100962	1	1	1	0.0110372	0.00524813	0.205402	1551880	NA	NA	NA	NA	NA	NA	NA	NA	0	NA	NA	NA	NA	NA	NA	NA	NA					0
MSYG_0679-mRNA1	MSYG_0679-mRNA1 Similar to S.cerevisiae protein MRPS28 (Mitochondrial ribosomal protein of the small subunit)	YDR337W	0.427215	9	9	22	7.3268e-49	0	0.00148045	36401441	0.842063	1.08442	1.03766	0.980164	1.69635	0.537401	1.00645	0.944259	8	12	12	12	12	8	5	5	7	-0.072	0.8857	0.9264	0.0650396	0
MSYG_0680-mRNA1	MSYG_0680-mRNA1 Similar to S.cerevisiae protein SYG1 (Plasma membrane protein of unknown function)	YIL047C	0.11851	7	7	14	3.06859e-44	0	0.00148045	2152115	1.00175	0.986178	0.997815	1.02037	1.11412	1.14797	0.787659	0.869923	8	7	7	7	6	4	2	2	2	-0.3712	0.6286	0.7235	-0.0292665	0
MSYG_0681-mRNA1	MSYG_0681-mRNA1 Similar to S.cerevisiae protein EXO84 (Exocyst subunit with dual roles in exocytosis and spliceosome assembly)	YBR102C	0.1	3	3	4	4.48752e-16	0	0.00148045	978214	0.919825	1.08	0.967801	1.03893	2.36208	2.34546	2.33754	3.05142	8	3	3	3	3	2	1	1	1	12.31	0.02857	0.06134	1.33578	0
MSYG_0682-mRNA1	MSYG_0682-mRNA1 Similar to S.cerevisiae protein DOP1 (Golgi-localized~ leucine-zipper domain containing protein)	YDR141C	0.0405644	6	6	11	2.91833e-16	0	0.00148045	4.69206e+06	0.978229	0.998039	0.954855	1.08512	3.44193	0.798081	4.98237	1.61184	8	6	6	6	6	3	3	2	3	1.89	0.1429	0.2221	1.43752	0
MSYG_0683-mRNA1	MSYG_0683-mRNA1 Similar to S.cerevisiae protein OSH3 (Member of an oxysterol-binding protein family)	YHR073W	0.360825	26	26	82	6.77186e-115	0	0.00148045	43171828	0.893744	1.08437	1.02089	0.966252	0.643236	0.412621	0.506892	0.817562	8	49	48	48	48	26	17	10	15	-3.52	0	0	-0.74885	0
MSYG_0684-mRNA1	MSYG_0684-mRNA1 Similar to S.cerevisiae protein GYP5 (GTPase-activating protein (GAP) for yeast Rab family members)	YPL249C	0.499281	24	24	51	9.01827e-101	0	0.00148045	18498253	0.951782	1.14125	0.994246	0.933284	0.739512	0.557018	0.853071	0.654769	8	29	28	29	28	23	12	8	8	-3.65	0	0	-0.512323	0
MSYG_0686-mRNA1	MSYG_0686-mRNA1 Protein component of the small (40S) ribosomal subunit	YER102W	0.621359	13	13	132	3.25813e-78	0	0.00148045	5.27834e+07	1.08667	0.998083	1.02727	0.96312	3.1504	2.78892	4.74457	3.55472	8	62	61	64	63	41	25	19	22	10.56	0.02857	0.06134	1.83174	0
MSYG_0687-mRNA1	MSYG_0687-mRNA1 Similar to S.cerevisiae protein PBY1 (Putative tubulin tyrosine ligase associated with P-bodies)	YBR094W	0.166667	3	3	7	2.85396e-24	0	0.00148045	2.21298e+06	0.750268	1.15478	1.10035	0.958146	10.5962	6.98507	5.45288	4.32311	8	4	4	4	4	3	1	2	2	8.8	0.02857	0.06134	2.77385	1
MSYG_0688-mRNA1	MSYG_0688-mRNA1 Similar to S.cerevisiae protein DIP2 (Nucleolar protein)	YLR129W	0.178914	7	7	15	1.3179e-59	0	0.00148045	8794193	1.04639	0.995153	0.952985	1.0537	2.49503	NA	2.05786	NA	6	8	7	8	7	4	0	1	0					0
MSYG_0689-mRNA1	MSYG_0689-mRNA1 Similar to S.cerevisiae protein KES1 (One of seven members of the yeast oxysterol binding protein family)	YPL145C	0.695312	22	22	98	2.00061e-118	0	0.00148045	4.41051e+07	1.02343	0.963234	0.999108	1.0045	1.03723	0.891389	1.06579	0.960052	8	55	55	55	55	20	16	9	10	-0.2648	0.8	0.8657	-0.0165202	0
MSYG_0691-mRNA1	MSYG_0691-mRNA1 Similar to S.cerevisiae protein HEM3 (Porphobilinogen deaminase)	YDL205C	0.225621	1	1	2	4.56472e-06	0	0.00148045	3619747	NA	NA	3.20168	NA	39.111	NA	NA	13.5419	3	0	0	1	0	1	0	0	1					0
MSYG_0692-mRNA1	MSYG_0692-mRNA1 Similar to S.cerevisiae protein UTP18 (Small-subunit processome protein involved in pre-18S rRNA maturation)	YJL069C	0.244973	6	6	15	2.43185e-36	0	0.00148045	4.04728e+06	1.28959	0.900155	0.843231	1.07443	1.62698	3.11801	0.421965	0.237458	8	8	8	8	8	4	2	1	1	-0.3024	0.7429	0.8202	0.434137	0
MSYG_0695-mRNA1	MSYG_0695-mRNA1 Similar to S.cerevisiae protein NOC4 (Nucleolar protein)	YPR144C	0.0373027	2	2	6	1.12734e-12	0	0.00148045	1.45076e+06	1.00786	1.01479	0.946641	0.979372	1.07354	1.26984	1.53554	0.648459	8	3	3	3	3	2	1	1	1	0.4832	0.6286	0.7235	0.178673	0
MSYG_0697-mRNA1	MSYG_0697-mRNA1 Similar to S.cerevisiae protein TAF12 (Subunit (61/68 kDa) of TFIID and SAGA complexes)	YDR145W	0.0815308	4	4	16	1.61803e-15	0	0.00148045	4772366	0.92628	0.966847	1.01945	1.02967	0.877132	2.6444	0.904173	8.37988	8	9	9	9	9	6	4	3	3	1.37	0.4286	0.5396	1.6787	0
MSYG_0698-mRNA1	MSYG_0698-mRNA1 Similar to S.cerevisiae protein CAB5 (Subunit of the CoA-Synthesizing Protein Complex (CoA-SPC))	YDR196C	0.144	3	3	7	1.2839e-17	0	0.00148045	3.98192e+07	1.01555	0.96275	1.03387	0.952538	0.797248	NA	0.418528	NA	6	3	3	3	3	1	0	1	0					0
MSYG_0699-mRNA1	MSYG_0699-mRNA1 Similar to S.cerevisiae protein YNL035C (Nuclear protein of unknown function)	YNL035C	0.0829493	1	1	2	0.000388868	0.000308411	0.0269721	13544957	1.03766	0.997465	1.02447	0.95077	0.659475	NA	0.551845	NA	6	1	1	1	1	1	0	1	0					0
MSYG_0700-mRNA1	MSYG_0700-mRNA1 Uncharacterized protein		0.187117	3	3	8	1.17059e-23	0	0.00148045	53060875	0.881886	1.01663	1.14197	0.898009	0.308193	NA	NA	NA	5	5	5	5	5	2	0	0	0					0
MSYG_0701-mRNA1	MSYG_0701-mRNA1 Cytosolic and mitochondrial glutathione oxidoreductase	YPL091W	0.493359	21	21	74	9.14315e-121	0	0.00148045	3.32021e+07	0.973917	0.990143	1.07771	0.951695	0.706568	0.888172	0.67855	0.381172	8	42	41	42	42	15	12	8	10	-2.48	0	0	-0.591581	0
MSYG_0703-mRNA1	MSYG_0703-mRNA1 Similar to S.cerevisiae protein RBA50 (Protein involved in transcription)	YDR527W	0.201326	12	12	35	2.16381e-66	0	0.00148045	6.23267e+06	0.945284	1.08544	1.00309	0.99057	1.80515	0.77571	1.55928	1.33841	8	20	20	20	20	14	10	8	8	1.41	0.2	0.2967	0.453793	0
MSYG_0705-mRNA1	MSYG_0705-mRNA1 Alpha 5 subunit of the 20S proteasome	YGR253C	0.9	10	12	58	4.80895e-72	0	0.00148045	8105623	1.00486	1.04322	1.03099	1.00756	0.662409	1.45681	0.342167	0.397511	8	27	27	27	26	12	4	1	1	-1.62	0.1143	0.1851	-0.48454	0
MSYG_0706-mRNA1	MSYG_0706-mRNA1 Similar to S.cerevisiae protein ENT3 (Protein containing an N-terminal epsin-like domain)	YJR125C	0.320843	10	10	28	3.17168e-60	0	0.00148045	9195258	0.958577	1.08591	1.01236	0.981819	1.06509	0.337555	0.384866	0.466336	8	15	13	15	13	4	3	2	4	-2.67	0.08571	0.1541	-0.827608	0
MSYG_0708-mRNA1	MSYG_0708-mRNA1 Similar to S.cerevisiae protein PAP1 (Poly(A) polymerase)	YKR002W	0.299465	12	12	25	2.30983e-48	0	0.00148045	6.04584e+07	1.06144	0.993295	1.01857	0.974023	0.80978	0.554633	0.749423	0.613561	8	15	14	14	14	9	8	7	5	-4.54	0	0	-0.552475	0
MSYG_0709-mRNA1	MSYG_0709-mRNA1 Similar to S.cerevisiae protein SEC11 (18kDa catalytic subunit of the Signal Peptidase Complex (SPC))	YIR022W	0.482955	6	6	26	1.02955e-39	0	0.00148045	1.47984e+07	0.916682	1.02945	1.0347	1.03992	0.812396	1.13227	0.436435	1.59139	8	14	14	14	14	4	2	3	3	-0.4177	0.6857	0.7718	-0.00995649	0
MSYG_0710-mRNA1	MSYG_0710-mRNA1 Uncharacterized protein		0.0599369	1	1	2	3.7037e-13	0	0.00148045	1697444	1.33109	0.853257	0.754748	1.17995	0.243273	NA	NA	NA	5	1	1	1	1	1	0	0	0					0
MSYG_0711-mRNA1	MSYG_0711-mRNA1 Uncharacterized protein		0.15873	4	4	17	1.57079e-15	0	0.00148045	10491048	0.815314	1.10913	1.04325	0.99055	1.43027	2.11562	0.603848	0.57511	8	8	8	8	8	6	4	4	4	0.08905	0.9143	0.9437	0.24027	0
MSYG_0714-mRNA1	MSYG_0714-mRNA1 Beta subunit of the mitochondrial processing protease (MPP)	YLR163C	0.648069	33	33	259	1.42156e-192	0	0.00148045	4.81629e+07	1.06141	0.98998	0.984042	0.996354	0.730831	0.756722	0.66142	0.767902	8	138	135	139	136	71	44	40	32	-8.57	0	0	-0.455576	0
MSYG_0715-mRNA1	MSYG_0715-mRNA1 Proteolipid subunit c of the V0 domain of vacuolar H(+)-ATPase	YEL027W	0.161677	1	1	6	2.61833e-09	0	0.00148045	3626666	0.906649	0.958159	0.978028	1.14618	1.24633	0.318332	NA	0.719718	7	4	4	4	4	4	1	0	3					0
MSYG_0716-mRNA1	MSYG_0716-mRNA1 Isopropylmalate isomerase	YGL009C	0.716359	42	42	180	9.19667e-297	0	0.00148045	41549640	1.14692	1.01871	0.952062	0.983447	0.534994	0.889943	0.856884	0.608282	8	97	94	95	95	43	23	14	19	-2.8	0	0	-0.468879	0
MSYG_0717-mRNA1	MSYG_0717-mRNA1 Similar to S.cerevisiae protein RRP42 (Exosome non-catalytic core component)	YDL111C	0.19469	2	2	2	3.59921e-05	0.000895808	0.0561437	4.64297e+06	0.822669	0.783146	1.13106	1.18337	0.975503	1.27608	0.481625	1.0201	8	2	2	2	2	1	1	1	1	-0.3636	0.7714	0.8418	-0.0918385	0
MSYG_0721-mRNA1	MSYG_0721-mRNA1 Ribosomal 60S subunit protein L25	YOL127W	0.503311	14	14	151	1.7972e-72	0	0.00148045	78928132	0.998969	1.00962	1.01139	0.997226	0.908923	0.962869	1.09124	1.13891	8	88	86	88	86	61	36	31	28	0.3169	0.8286	0.8875	0.0363084	0
MSYG_0722-mRNA1	MSYG_0722-mRNA1 Similar to S.cerevisiae protein YMR210W (Putative acyltransferase with similarity to Eeb1p and Eht1p)	YMR210W	0.108303	3	3	10	8.01244e-14	0	0.00148045	8.37252e+06	0.885253	0.989378	1.04053	1.01658	10.9119	3.94452	5.07673	9.43064	8	5	5	5	5	4	3	3	3	7.82	0.02857	0.06134	2.87596	1
MSYG_0724-mRNA1	MSYG_0724-mRNA1 Similar to S.cerevisiae protein ADE8 (Phosphoribosyl-glycinamide transformylase)	YDR408C	0.376912	19	19	47	8.89065e-92	0	0.00148045	14631286	0.980535	1.03331	0.992476	0.975227	0.860483	0.732777	0.640933	1.32036	8	27	27	27	27	13	10	8	8	-0.9658	0.3143	0.4292	-0.17033	0
MSYG_0725-mRNA1	MSYG_0725-mRNA1 Similar to S.cerevisiae protein STE6 (Plasma membrane ATP-binding cassette (ABC) transporter)	YKL209C	0.0981432	5	5	11	3.27825e-24	0	0.00148045	10512251	1.0912	1.02342	1.01033	0.976655	1.55559	0.569742	0.37858	0.563103	8	3	4	4	3	2	2	2	2	-1.46	0.1143	0.1851	-0.383166	0
MSYG_0726-mRNA1	MSYG_0726-mRNA1 Similar to S.cerevisiae protein SSP120 (Protein of unknown function)	YLR250W	0.213699	2	2	2	4.18202e-09	0	0.00148045	340374	1.16464	0.983886	0.874242	1.04698	0.438226	0.67062	0.906937	0.701635	8	2	2	2	2	1	1	1	1	-2.66	0.02857	0.06134	-0.557764	0
MSYG_0727-mRNA1	MSYG_0727-mRNA1 Similar to S.cerevisiae protein TRP4 (Anthranilate phosphoribosyl transferase)	YDR354W	0.212048	4	4	16	1.69961e-42	0	0.00148045	6.06338e+06	1.01948	1.03065	1.05398	0.884825	11.0152	2.04754	6.11574	5.12845	8	8	8	8	8	2	1	1	1	4.69	0.02857	0.06134	2.6033	1
MSYG_0728-mRNA1	MSYG_0728-mRNA1 N-myristoylated calcium-binding protein	YDR373W	0.705263	14	14	33	2.07102e-52	0	0.00148045	3.21252e+07	0.940619	0.99247	0.960211	1.089	1.11652	0.59019	0.681754	0.586578	8	19	19	19	19	8	10	4	6	-2.11	0.1143	0.1851	-0.427089	0
MSYG_0729-mRNA1	MSYG_0729-mRNA1 Similar to S.cerevisiae protein HCS1 (Hexameric DNA polymerase alpha-associated DNA helicase A)	YKL017C	0.0741259	4	4	10	8.94482e-21	0	0.00148045	9353672	1.28894	0.922192	0.830968	1.02871	0.442783	NA	0.42866	0.29479	7	5	5	5	5	2	0	1	1					0
MSYG_0730-mRNA1	MSYG_0730-mRNA1 Mitochondrial protein that interacts with frataxin (Yfh1p)	YGR207C	0.791045	20	20	88	3.8942e-133	0	0.00148045	1.58082e+08	1.09617	0.896019	0.856738	1.14737	0.785474	0.892002	2.07176	1.84846	8	48	47	49	48	15	10	7	5	0.9904	0.4	0.5135	0.484833	0
MSYG_0731-mRNA1	MSYG_0731-mRNA1 Similar to S.cerevisiae protein MIR1 (Mitochondrial phosphate carrier)	YJR077C	0.495114	10	10	35	2.71718e-60	0	0.00148045	2.91738e+07	0.950853	0.919521	1.05626	0.989931	0.785796	1.60255	0.529079	0.665175	8	19	19	19	19	10	7	7	7	-0.7511	0.4571	0.568	-0.158993	0
MSYG_0732-mRNA1	MSYG_0732-mRNA1 Similar to S.cerevisiae protein ALG11 (Alpha-1~2-mannosyltransferase)	YNL048W	0.364261	11	11	33	4.93112e-60	0	0.00148045	22043612	0.904394	1.06001	1.00364	0.931419	0.39877	0.733304	1.50939	1.48186	8	16	16	16	16	6	4	4	2	-0.2453	0.8857	0.9264	0.0438083	0
MSYG_0733-mRNA1	MSYG_0733-mRNA1 Similar to S.cerevisiae protein VPS34 (Phosphatidylinositol (PI) 3-kinase that synthesizes PI-3-phosphate)	YLR240W	0.0452381	2	2	3	1.7969e-10	0	0.00148045	1.05253e+06	0.806925	1.06129	1.09097	0.993923	NA	NA	NA	NA	4	2	2	2	2	0	0	0	0					0
MSYG_0734-mRNA1	MSYG_0734-mRNA1 Similar to S.cerevisiae protein SEN34 (Subunit of the tRNA splicing endonuclease)	YAR008W	0.175793	2	2	6	2.31667e-16	0	0.00148045	3.52036e+06	1.11774	0.913936	0.963351	1.04044	2.23042	1.73247	1.62918	2.08401	8	3	3	3	3	2	2	2	2	7.37	0.02857	0.06134	0.940369	0
MSYG_0735-mRNA1	MSYG_0735-mRNA1 Phosphoglucomutase	YMR105C	0.717391	29	29	125	2.15904e-163	0	0.00148045	3.52509e+07	0.910262	0.964652	1.04745	1.03289	0.784196	0.939986	0.538592	0.729184	8	67	66	67	66	30	18	13	9	-2.47	0.02857	0.06134	-0.41891	0
MSYG_0736-mRNA1	MSYG_0736-mRNA1 Similar to S.cerevisiae protein ZTA1 (NADPH-dependent quinone reductase)	YBR046C	0.334262	9	9	32	2.20473e-49	0	0.00148045	7.96695e+06	0.892195	0.941877	1.10618	0.99561	0.669678	0.824048	0.630592	0.799147	8	17	17	17	17	7	4	2	3	-3.75	0	0	-0.452321	0
MSYG_0737-mRNA1	MSYG_0737-mRNA1 Similar to S.cerevisiae protein RPC19 (RNA polymerase subunit AC19)	YNL113W	0.523438	4	4	18	7.22228e-36	0	0.00148045	7806096	1.02171	1.08502	1.01044	1.07171	1.46766	5.97842	NA	2.74819	7	9	7	9	8	4	1	0	2					0
MSYG_0738-mRNA1	MSYG_0738-mRNA1 Similar to S.cerevisiae protein YPK1 (Serine/threonine protein kinase)	YKL126W	0.110727	3	3	8	8.43121e-25	0	0.00148045	2.73587e+07	1.00336	1.05391	1.13712	0.884034	0.546849	1.34445	1.03339	1.96468	8	5	5	5	5	5	1	2	2	0.3095	0.7429	0.8202	0.289649	0
MSYG_0740-mRNA1	MSYG_0740-mRNA1 Similar to S.cerevisiae protein CDC36 (Component of the CCR4-NOT core complex)	YDL165W	0.177686	5	5	15	4.39447e-39	0	0.00148045	9159176	1.25152	0.945271	0.872231	0.982826	1.18967	1.34913	1.29462	1.70048	8	8	8	8	8	5	3	4	2	2.86	0.05714	0.1117	0.468296	0
MSYG_0741-mRNA1	MSYG_0741-mRNA1 Similar to S.cerevisiae protein GLO3 (ADP-ribosylation factor GTPase activating protein (ARF GAP))	YER122C	0.480573	12	12	26	3.53444e-61	0	0.00148045	18330474	0.934589	1.02054	0.97563	0.967716	0.629004	1.49129	1.00556	0.599704	8	14	14	14	14	8	2	1	6	-0.5386	0.5429	0.6478	-0.102545	0
MSYG_0742-mRNA1	MSYG_0742-mRNA1 Bifunctional chorismate synthase and flavin reductase	YGL148W	0.594527	16	16	65	6.32605e-82	0	0.00148045	3.44323e+07	1.29661	0.891134	0.880037	1.00641	0.908705	0.708547	0.569827	0.50111	8	39	39	39	38	25	16	14	18	-2.71	0.05714	0.1117	-0.573365	0
MSYG_0743-mRNA1	MSYG_0743-mRNA1 Similar to S.cerevisiae protein RSM27 (Mitochondrial ribosomal protein of the small subunit)	YGR215W	0.132075	1	1	3	1.08366e-08	0	0.00148045	6907022	0.527896	1.4885	1.15653	0.7484	NA	NA	NA	NA	4	1	1	1	1	0	0	0	0					0
MSYG_0744-mRNA1	MSYG_0744-mRNA1 Uncharacterized protein		0.171975	4	4	6	7.96473e-16	0	0.00148045	1690269	0.804771	1.22303	0.986286	1.03206	1.1292	1.7269	0.984932	0.85906	8	3	3	3	3	3	2	1	2	0.7173	0.6	0.6999	0.23269	0
MSYG_0747-mRNA1	MSYG_0747-mRNA1 Similar to S.cerevisiae protein CDC73 (Component of the Paf1p complex)	YLR418C	0.392405	14	14	34	2.43979e-74	0	0.00148045	2.6604e+07	1.22332	0.933076	0.971987	1.06718	0.512746	0.680478	0.456571	0.509072	8	20	18	19	17	12	5	6	5	-6.43	0	0	-0.889725	0
MSYG_0749-mRNA1	MSYG_0749-mRNA1 Similar to S.cerevisiae protein OYE3 (Conserved NADPH oxidoreductase containing flavin mononucleotide (FMN))	YPL171C	0.48926	15	15	52	2.28407e-93	0	0.00148045	6.10853e+07	1.0017	0.947658	0.93354	1.06297	0.879758	0.647823	0.683568	0.853106	8	27	27	27	27	14	8	6	5	-3.15	0	0	-0.384463	0
MSYG_0750-mRNA1	MSYG_0750-mRNA1 Hypothetical protein		0.306452	2	2	11	8.21469e-08	0	0.00148045	8.40506e+06	0.820398	1.15512	1.02596	0.962418	1.03644	0.527252	0.421581	0.515277	8	9	9	9	9	6	3	3	4	-2.47	0.08571	0.1541	-0.677754	0
MSYG_0753-mRNA1	MSYG_0753-mRNA1 Similar to S.cerevisiae protein CDC11 (Component of the septin ring that is required for cytokinesis)	YJR076C	0.668508	17	17	63	5.89366e-102	0	0.00148045	4.19903e+07	1.31231	0.926442	0.87716	1.02394	1.48287	0.779046	0.531471	1.19049	8	36	34	35	33	20	8	6	4	-0.4101	0.6857	0.7718	-0.00582707	0
MSYG_0754-mRNA1	MSYG_0754-mRNA1 3-phosphoglycerate dehydrogenase	YER081W	0.477459	18	18	88	9.30823e-114	0	0.00148045	4.265e+07	0.849559	1.16116	1.08443	0.91041	0.666051	0.450179	0.447188	0.521812	8	44	45	45	44	22	12	6	9	-5.56	0	0	-0.939793	0
MSYG_0755-mRNA1	MSYG_0755-mRNA1 Similar to S.cerevisiae protein RSM25 (Mitochondrial ribosomal protein of the small subunit)	YIL093C	0.308682	7	7	13	2.01706e-37	0	0.00148045	4.71963e+06	1.00685	1.01266	0.940522	1.02833	0.880878	4.91	3.56278	6.2207	8	9	8	9	8	6	4	4	3	2.61	0.1429	0.2221	1.9611	0
MSYG_0756-mRNA1	MSYG_0756-mRNA1 Similar to S.cerevisiae protein YOR111W (Putative protein of unknown function)	YOR111W	0.220408	4	4	14	2.37322e-18	0	0.00148045	6355537	1.11183	0.9429	0.972222	1.05634	2.01066	1.05201	1.27457	1.39187	8	9	9	9	9	5	5	4	4	2.21	0.08571	0.1541	0.51831	0
MSYG_0757-mRNA1	MSYG_0757-mRNA1 Uncharacterized protein		0.267624	15	15	56	1.59896e-96	0	0.00148045	39754824	1.08944	1.00516	0.9542	0.990668	0.771804	0.670235	0.482676	0.490525	8	27	27	27	27	10	9	7	7	-4.46	0	0	-0.727833	0
MSYG_0758-mRNA1	MSYG_0758-mRNA1 Similar to S.cerevisiae protein OAF1 (Oleate-activated transcription factor)	YAL051W	0.170213	10	10	21	7.54706e-43	0	0.00148045	1.85328e+07	0.992681	0.963189	0.937885	1.07698	0.85808	0.538858	0.44815	0.598897	8	14	14	14	14	8	9	6	5	-3.67	0	0	-0.710764	0
MSYG_0760-mRNA1	MSYG_0760-mRNA1 Similar to S.cerevisiae protein PMC1 (Vacuolar Ca2+ ATPase involved in depleting cytosol of Ca2+ ions)	YGL006W	0.0997001	6	6	14	1.40988e-23	0	0.00148045	1.72055e+06	0.901289	1.16746	0.990616	0.939129	1.23763	1.28943	2.98277	2.61912	8	8	8	8	8	6	5	4	4	2.67	0.02857	0.06134	1.02307	0
MSYG_0761-mRNA1	MSYG_0761-mRNA1 Similar to S.cerevisiae protein ZTA1 (NADPH-dependent quinone reductase)	YBR046C	0.186391	4	4	9	2.67761e-20	0	0.00148045	2.248e+07	1.10356	0.811002	0.918884	1.10568	0.533607	0.686768	0.66186	0.552686	8	5	4	5	5	3	1	2	1	-4.85	0	0	-0.716125	0
MSYG_0763-mRNA1	MSYG_0763-mRNA1 Similar to S.cerevisiae protein CIA1 (Component of cytosolic iron-sulfur protein assembly (CIA) machinery)	YDR267C	0.101299	2	2	4	4.44886e-14	0	0.00148045	3.11721e+06	0.885805	1.02896	1.04445	1.01785	NA	NA	NA	NA	4	2	2	2	2	0	0	0	0					0
MSYG_0766-mRNA1	MSYG_0766-mRNA1 Uncharacterized protein		0.472112	23	23	110	2.43571e-136	0	0.00148045	6.96931e+07	0.88928	1.12768	1.01054	0.941043	0.854965	1.59411	0.857948	0.66892	8	53	53	54	52	27	34	25	20	-0.2578	0.7714	0.8418	-0.00870158	0
MSYG_0767-mRNA1	MSYG_0767-mRNA1 Similar to S.cerevisiae protein NOP4 (Nucleolar protein)	YPL043W	0.280134	13	13	26	4.46399e-74	0	0.00148045	6.63589e+06	1.25705	0.891481	0.931414	1.00098	1.28883	0.814113	0.569272	0.977277	8	15	15	15	15	11	6	5	4	-0.7758	0.4571	0.568	-0.132303	0
MSYG_0768-mRNA1	MSYG_0768-mRNA1 Similar to S.cerevisiae protein GDH2 (NAD(+)-dependent glutamate dehydrogenase)	YDL215C	0.559387	46	46	162	5.86989e-275	0	0.00148045	119487900	0.91689	0.994741	1.0351	1.04986	0.581941	0.410885	0.65169	0.67026	8	86	85	86	84	36	24	16	16	-4.83	0	0	-0.789128	0
MSYG_0769-mRNA1	MSYG_0769-mRNA1 Subunit of the mitochondrial alpha-ketoglutarate dehydrogenase complex	YIL125W	0.621939	55	55	298	4.53276e-298	0	0.00148045	6.06842e+07	0.937506	1.00069	1.05075	0.976884	0.733987	0.815562	0.662528	0.710197	8	179	171	178	171	102	66	49	49	-6.22	0	0	-0.452908	0
MSYG_0770-mRNA1	MSYG_0770-mRNA1 Similar to S.cerevisiae protein SNC2 (Vesicle membrane receptor protein (v-SNARE))	YOR327C	0.350746	3	3	6	3.41263e-15	0	0.00148045	9752979	1.25964	0.927382	0.937175	0.936898	3.14713	3.67731	1.53264	1.51267	8	4	4	4	4	4	3	3	4	3.32	0.02857	0.06134	1.30301	0
MSYG_0771-mRNA1	MSYG_0771-mRNA1 Ribosomal 60S subunit protein L17B	YJL177W	0.539267	12	12	82	1.65738e-56	0	0.00148045	5.15552e+07	0.927325	1.0329	1.07578	0.949991	0.896844	0.636727	0.467294	0.716098	8	43	41	43	41	20	14	10	11	-2.91	0	0	-0.558005	0
MSYG_0772-mRNA1	MSYG_0772-mRNA1 Uncharacterized protein		0.358255	6	6	18	8.23148e-37	0	0.00148045	13142033	1.15329	0.941909	0.964758	1.02721	0.775825	0.678676	1.09008	0.522205	8	10	10	10	10	3	2	2	2	-2	0.08571	0.1541	-0.383273	0
MSYG_0774-mRNA1	MSYG_0774-mRNA1 Uncharacterized protein		0.145926	13	13	25	1.17322e-65	0	0.00148045	5952384	1.01042	0.994437	0.975429	1.05978	0.770623	0.712483	0.774568	0.769475	8	16	16	16	16	14	9	5	7	-10.82	0	0	-0.402041	0
MSYG_0776-mRNA1	MSYG_0776-mRNA1 Uncharacterized protein		0.21519	1	1	4	2.01529e-11	0	0.00148045	774072	0.820887	0.936168	1.09609	1.08956	0.517984	1.04508	NA	NA	6	2	2	2	2	2	2	0	0					0
MSYG_0777-mRNA1	MSYG_0777-mRNA1 Similar to S.cerevisiae protein PAN1 (Part of actin cytoskeleton-regulatory complex Pan1p-Sla1p-End3p)	YIR006C	0.193896	13	13	27	1.074e-68	0	0.00148045	8.12504e+06	1.2701	0.894707	0.852784	1.12569	1.22783	1.57061	1.60723	0.706404	8	18	18	18	18	10	6	3	6	0.817	0.4286	0.5396	0.353909	0
MSYG_0778-mRNA1	MSYG_0778-mRNA1 Similar to S.cerevisiae protein TUP1 (General repressor of transcription)	YCR084C	0.204936	9	9	20	1.57503e-64	0	0.00148045	2.122e+07	0.97324	0.979112	1.02213	1.00735	1.11233	0.599726	0.523413	0.705318	8	11	11	11	11	5	5	4	4	-2.1	0.1143	0.1851	-0.443798	0
MSYG_0779-mRNA1	MSYG_0779-mRNA1 Subunit of the cytosolic chaperonin Cct ring complex	YDR188W	0.560847	25	25	83	6.94026e-130	0	0.00148045	56566858	0.944628	0.998184	1.03227	1.01831	0.576181	0.509898	0.71429	0.651384	8	49	49	49	49	33	19	13	15	-6.53	0	0	-0.706186	0
MSYG_0780-mRNA1	MSYG_0780-mRNA1 Similar to S.cerevisiae protein KIN1 (Serine/threonine protein kinase involved in regulation of exocytosis)	YDR122W	0.174528	12	12	30	2.55525e-80	0	0.00148045	19085084	1.06585	1.01118	1.00187	1.02886	0.292036	2.09585	1.38845	1.7508	8	16	15	16	15	8	5	6	5	0.1617	0.9714	0.977	0.466534	0
MSYG_0781-mRNA1	MSYG_0781-mRNA1 Similar to S.cerevisiae protein CYB2 (Cytochrome b2 (L-lactate cytochrome-c oxidoreductase))	YML054C	0.783133	4	4	6	2.81873e-13	0	0.00148045	2058807	0.535036	1.4006	1.45021	0.461771	0.630206	0.37095	0.47544	0.562929	8	4	4	4	4	1	1	1	1	-1.59	0.2286	0.3324	-0.971766	0
MSYG_0782-mRNA1	MSYG_0782-mRNA1 Similar to S.cerevisiae protein FOL2 (GTP-cyclohydrolase I)	YGR267C	0.221014	3	3	8	1.08501e-12	0	0.00148045	1.24897e+07	0.947715	1.02456	1.03947	0.944199	0.965006	0.926075	1.02841	1.22022	8	5	5	5	5	5	4	3	3	0.6183	0.6571	0.7483	0.0495308	0
MSYG_0783-mRNA1	MSYG_0783-mRNA1 Ribosomal 60S subunit protein L23B	YER117W	0.440252	3	3	14	1.824e-14	0	0.00148045	1.67024e+07	1.23442	0.871573	0.821902	1.12637	1.78876	0.606418	1.60809	0.39714	8	7	7	7	7	4	4	1	1	-0.2378	0.7714	0.8418	0.137639	0
MSYG_0784-mRNA1	MSYG_0784-mRNA1 Similar to S.cerevisiae protein NUP85 (Subunit of the Nup84p subcomplex of the nuclear pore complex (NPC))	YJR042W	0.13246	7	7	14	3.48821e-31	0	0.00148045	2.23507e+06	1.15987	0.940061	0.950055	1.00581	2.50101	1.76589	0.357428	0.709812	8	6	6	6	6	1	1	1	2	0.04096	0.9714	0.977	0.415258	0
MSYG_0785-mRNA1	MSYG_0785-mRNA1 RNA helicase in the DEAH-box family	YGL120C	0.528327	30	30	77	5.55573e-129	0	0.00148045	32389504	0.931654	1.01176	1.01277	1.02018	0.566455	0.677657	0.684612	0.728976	8	45	45	45	45	27	19	8	11	-6.97	0	0	-0.589822	0
MSYG_0786-mRNA1	MSYG_0786-mRNA1 Structural component of 3 distinct complexes	YLR208W	0.509434	14	14	54	8.79629e-83	0	0.00148045	3.96377e+07	0.949282	1.05004	1.0617	0.951188	0.326511	0.435776	0.287031	0.28604	8	29	29	29	29	16	9	7	4	-10.77	0	0	-1.58277	0
MSYG_0787-mRNA1	MSYG_0787-mRNA1 Uncharacterized protein		0.243697	1	1	2	4.32259e-09	0	0.00148045	8840772	0.784327	1.1825	1.20298	0.764949	NA	NA	NA	NA	4	1	1	1	1	0	0	0	0					0
MSYG_0789-mRNA1	MSYG_0789-mRNA1 Uncharacterized protein		0.402597	3	3	16	9.64879e-12	0	0.00148045	1.9957e+07	0.806684	0.979563	1.22517	0.916278	0.665951	0.830952	1.29906	0.484891	8	7	7	7	7	4	2	2	3	-1.04	0.3143	0.4292	-0.28593	0
MSYG_0791-mRNA1	MSYG_0791-mRNA1 Uncharacterized protein		0.193709	6	6	12	2.71078e-23	0	0.00148045	9.71187e+06	0.981401	0.952139	1.01579	1.04827	0.728916	0.67577	0.404376	0.428603	8	6	6	6	6	4	4	2	2	-4	0	0	-0.838006	0
MSYG_0792-mRNA1	MSYG_0792-mRNA1 Similar to S.cerevisiae protein ERP3 (Protein with similarity to Emp24p and Erv25p)	YDL018C	0.331839	2	2	3	2.39119e-08	0	0.00148045	566092	0.840705	1.06277	1.12668	0.905076	1.11804	0.294376	0.438548	0.272755	8	3	3	3	3	3	1	1	1	-2.37	0.08571	0.1541	-0.913408	0
MSYG_0793-mRNA1	MSYG_0793-mRNA1 Cytoplasmic tyrosyl-tRNA synthetase	YGR185C	0.486667	19	19	60	6.34296e-72	0	0.00148045	2.39457e+07	0.991737	1.00105	1.04139	0.997678	0.756997	0.67563	0.505628	0.467124	8	38	36	38	36	24	17	16	13	-4.64	0	0	-0.733736	0
MSYG_0794-mRNA1	MSYG_0794-mRNA1 Similar to S.cerevisiae protein GLO1 (Monomeric glyoxalase I)	YML004C	0.126667	1	1	4	2.40845e-09	0	0.00148045	4285458	0.850805	0.831601	1.16217	1.07923	NA	NA	NA	NA	4	2	2	2	2	0	0	0	0					0
MSYG_0797-mRNA1	MSYG_0797-mRNA1 Similar to S.cerevisiae protein SAY1 (Sterol deacetylase)	YGR263C	0.15078	2	2	3	0.000157265	0.000895808	0.0561437	293970	1.00605	1.03764	1.01202	0.954755	1.59082	0.771296	0.725926	0.753374	8	2	2	2	2	2	2	2	2	-0.5385	0.6286	0.7235	-0.058361	0
MSYG_0799-mRNA1	MSYG_0799-mRNA1 Uncharacterized protein		0.0948661	12	12	25	4.59187e-68	0	0.00148045	2.12989e+07	0.946844	1.0317	0.958375	1.04391	0.774412	0.564611	0.838088	0.837965	8	13	14	14	14	9	7	4	6	-2.98	0	0	-0.407806	0
MSYG_0800-mRNA1	MSYG_0800-mRNA1 Similar to S.cerevisiae protein ULA1 (Protein that activates Rub1p (NEDD8) before neddylation)	YPL003W	0.0932358	3	3	5	9.63985e-15	0	0.00148045	1.42009e+07	1.05117	1.06937	0.887746	1.04293	1.97482	0.447687	0.983317	0.880314	8	2	2	2	2	1	1	1	1	-0.2504	0.6	0.6999	0.0996787	0
MSYG_0801-mRNA1	MSYG_0801-mRNA1 Similar to S.cerevisiae protein CAJ1 (Nuclear type II J heat shock protein of the E. coli dnaJ family)	YER048C	0.296943	6	6	11	6.44835e-27	0	0.00148045	3.37251e+07	1.00986	0.984013	1.01216	0.97471	0.773275	1.08913	2.24469	NA	7	8	8	8	8	5	1	1	0					0
MSYG_0803-mRNA1	MSYG_0803-mRNA1 Similar to S.cerevisiae protein DST1 (General transcription elongation factor TFIIS)	YGL043W	0.466899	12	12	26	7.1544e-50	0	0.00148045	7912896	0.968226	0.995898	1.05037	0.960049	0.601678	0.453256	0.602679	0.487267	8	14	14	14	13	10	6	5	5	-8.23	0	0	-0.899102	0
MSYG_0804-mRNA1	MSYG_0804-mRNA1 Similar to S.cerevisiae protein MAK21 (Constituent of 66S pre-ribosomal particles)	YDR060W	0.257223	12	12	38	3.57273e-75	0	0.00148045	79625944	0.907265	1.06497	0.972279	1.06949	1.00645	1.19388	1.26853	1.0165	8	21	21	21	21	15	11	8	10	1.54	0.2286	0.3324	0.165226	0
MSYG_0805-mRNA1	MSYG_0805-mRNA1 Similar to S.cerevisiae protein GCD14 (Subunit of tRNA (1-methyladenosine) methyltransferase)	YJL125C	0.259259	2	2	6	1.3775e-14	0	0.00148045	20406112	1.17871	1.00483	0.881968	1.01257	0.311974	NA	NA	NA	5	3	3	3	3	3	0	0	0					0
MSYG_0807-mRNA1	MSYG_0807-mRNA1 Similar to S.cerevisiae protein NGL2 (Protein involved in 5.8S rRNA processing)	YMR285C	0.0973451	2	2	3	2.21692e-06	0	0.00148045	564026	1.52446	0.821628	0.762199	1.04652	0.509864	NA	0.435993	0.497549	7	1	1	1	1	1	0	1	1					0
MSYG_0809-mRNA1	MSYG_0809-mRNA1 Uncharacterized protein		0.128289	3	3	7	3.5824e-13	0	0.00148045	1.42378e+06	1.40635	0.78346	0.877049	1.06418	1.00114	NA	NA	1.09745	6	4	4	4	4	2	0	0	1					0
MSYG_0810-mRNA1	MSYG_0810-mRNA1 Similar to S.cerevisiae protein CAC2 (Subunit of chromatin assembly factor I (CAF-1)~ with Rlf2p and Msi1p)	YML102W	0.0907534	2	2	4	1.45012e-15	0	0.00148045	1471782	1.51379	0.730498	0.74435	1.15912	0.840409	0.374504	NA	NA	6	2	2	2	2	1	1	0	0					0
MSYG_0811-mRNA1	MSYG_0811-mRNA1 Uncharacterized protein		0.0849315	1	1	3	2.50263e-14	0	0.00148045	7925420	NA	1.19572	1.03545	1.57849	NA	NA	NA	NA	3	0	1	1	1	0	0	0	0					0
MSYG_0812-mRNA1	MSYG_0812-mRNA1 Similar to S.cerevisiae protein ENV9 (Protein proposed to be involved in vacuolar functions)	YOR246C	0.489097	9	9	36	3.47547e-68	0	0.00148045	5.5019e+06	0.922361	1.01307	0.993067	1.09126	0.613831	1.31104	0.649896	2.53327	8	17	17	17	17	11	4	3	3	0.1999	0.9429	0.9622	0.352768	0
MSYG_0813-mRNA1	MSYG_0813-mRNA1 Similar to S.cerevisiae protein ENV9 (Protein proposed to be involved in vacuolar functions)	YOR246C	0.372671	7	7	18	5.69392e-29	0	0.00148045	1.98545e+07	0.889437	1.07968	1.0409	0.982804	0.771842	0.699485	0.304912	0.317615	8	9	9	9	9	6	4	3	3	-2.9	0	0	-0.933839	0
MSYG_0814-mRNA1	MSYG_0814-mRNA1 Uncharacterized protein		0.330882	12	12	26	1.09172e-68	0	0.00148045	6.57759e+06	0.913369	1.07347	0.981451	0.994901	2.02274	1.10067	1.3545	0.739725	8	13	12	12	12	6	4	4	3	0.9963	0.3714	0.4892	0.383397	0
MSYG_0815-mRNA1	MSYG_0815-mRNA1 Uncharacterized protein		0.0805921	3	3	6	1.94162e-12	0	0.00148045	3.06652e+06	0.935642	0.972548	0.961162	1.10425	0.822184	0.360813	NA	NA	6	3	3	3	3	2	2	0	0					0
MSYG_0816-mRNA1	MSYG_0816-mRNA1 Similar to S.cerevisiae protein NUP57 (FG-nucleoporin component of central core of the nuclear pore complex)	YGR119C	0.196532	5	5	14	7.44099e-32	0	0.00148045	6.4559e+06	1.11715	0.977991	0.980961	1.01723	0.434272	0.711884	0.32649	0.251483	8	7	7	7	7	3	3	2	2	-4.18	0	0	-1.21413	0
MSYG_0817-mRNA1	MSYG_0817-mRNA1 Similar to S.cerevisiae protein INM2 (Inositol monophosphatase)	YDR287W	0.404984	11	11	31	1.02365e-64	0	0.00148045	12937988	1.17498	0.887879	1.04299	1.03738	0.760511	1.96196	0.32553	0.495845	8	17	17	17	17	7	2	2	4	-0.9933	0.3429	0.459	-0.174682	0
MSYG_0819-mRNA1	MSYG_0819-mRNA1 Similar to S.cerevisiae protein DTD1 (D-Tyr-tRNA(Tyr) deacylase)	YDL219W	0.423313	4	4	5	1.28085e-15	0	0.00148045	1515372	0.951219	1.06667	0.98504	1.04303	1.34328	0.848875	1.20909	0.795742	8	4	4	4	4	2	2	2	2	0.09691	0.9143	0.9437	0.0693541	0
MSYG_0820-mRNA1	MSYG_0820-mRNA1 Uncharacterized protein		0.253012	2	2	6	3.02008e-09	0	0.00148045	7758361	0.937214	1.07968	0.975763	1.0157	2.75119	2.87904	NA	1.00354	7	2	2	2	2	2	1	0	2					0
MSYG_0821-mRNA1	MSYG_0821-mRNA1 Similar to S.cerevisiae protein YJU2 (Essential protein required for pre-mRNA splicing)	YKL095W	0.0424028	1	1	2	0.000124446	0	0.00148045	3762838	1.26398	1.01552	0.827812	0.996873	11.4593	5.96049	4.53506	5.61882	8	1	1	1	1	1	1	1	1	8.5	0.02857	0.06134	2.78522	1
MSYG_0824-mRNA1	MSYG_0824-mRNA1 Similar to S.cerevisiae protein PBP1 (Component of glucose deprivation induced stress granules)	YGR178C	0.21914	7	7	13	1.03139e-41	0	0.00148045	7432349	1.15825	1.0223	0.796631	1.08642	1.04538	0.904589	0.638141	1.07672	8	9	9	9	9	6	3	3	3	-0.7841	0.5143	0.6207	-0.126256	0
MSYG_0826-mRNA1	MSYG_0826-mRNA1 Similar to S.cerevisiae protein COQ1 (Hexaprenyl pyrophosphate synthetase)	YBR003W	0.579918	14	14	42	1.43572e-85	0	0.00148045	2.0875e+07	1.02198	1.0886	0.97546	0.950583	0.509881	0.750203	1.72858	0.73765	8	22	22	22	22	11	8	4	6	-0.7207	0.4857	0.5929	-0.102251	0
MSYG_0827-mRNA1	MSYG_0827-mRNA1 Similar to S.cerevisiae protein CUS2 (Putative checkpoint factor in transcription)	YNL286W	0.259162	3	3	7	8.64589e-18	0	0.00148045	7288029	1.14213	0.931487	0.959753	1.10045	3.19114	0.905868	1.1068	0.960387	8	3	2	3	2	2	1	1	2	0.8371	0.7429	0.8202	0.623911	0
MSYG_0828-mRNA1	MSYG_0828-mRNA1 Similar to S.cerevisiae protein NSP1 (FG-nucleoporin component of central core of the nuclear pore complex)	YJL041W	0.268577	10	10	25	2.5983e-64	0	0.00148045	7.75808e+06	1.30604	0.798932	0.82194	1.00786	1.12074	0.594555	0.373329	0.342731	8	15	15	15	15	10	8	6	5	-1.97	0.1143	0.1851	-0.718242	0
MSYG_0829-mRNA1	MSYG_0829-mRNA1 Similar to S.cerevisiae protein PKH1 (Serine/threonine protein kinase)	YDR490C	0.0906314	2	2	4	1.34042e-16	0	0.00148045	1.14283e+06	1.16461	1.04202	0.929035	0.927304	1.12057	7.72735	NA	NA	6	2	2	2	2	1	2	0	0					0
MSYG_0832-mRNA1	MSYG_0832-mRNA1 Similar to S.cerevisiae protein YLR326W (Putative protein of unknown function)	YLR326W	0.122727	4	4	9	1.15652e-16	0	0.00148045	8.08847e+06	1.17423	0.892591	0.95078	1.07033	0.288975	0.421256	0.567572	1.79266	8	5	5	5	5	4	3	2	2	-1.35	0.1714	0.2613	-0.381543	0
MSYG_0833-mRNA1	MSYG_0833-mRNA1 Similar to S.cerevisiae protein HEM13 (Coproporphyrinogen III oxidase)	YDR044W	0.582661	24	24	97	1.5753e-128	0	0.00148045	34162830	0.889631	1.05698	1.08819	0.950139	1.04755	0.683723	0.768032	0.833194	8	51	49	51	49	19	15	9	10	-1.85	0.08571	0.1541	-0.263397	0
MSYG_0835-mRNA1	MSYG_0835-mRNA1 Similar to S.cerevisiae protein PRP45 (Protein required for pre-mRNA splicing)	YAL032C	0.2	5	5	8	4.2425e-22	0	0.00148045	1.10485e+06	1.13588	0.869999	0.919313	1.16558	0.593131	0.589224	1.17859	0.440307	8	6	5	6	5	4	4	2	3	-1.99	0.1143	0.1851	-0.513927	0
MSYG_0836-mRNA1	MSYG_0836-mRNA1 Similar to S.cerevisiae protein GAP1 (General amino acid permease)	YKR039W	0.123909	2	2	6	1.19571e-12	0	0.00148045	4.02837e+06	1.20821	0.984096	1.06812	0.968701	0.543558	2.34627	1.33037	1.69519	8	3	2	3	2	1	1	1	1	0.6684	0.5714	0.6743	0.564472	0
MSYG_0837-mRNA1	MSYG_0837-mRNA1 Similar to S.cerevisiae protein GAP1 (General amino acid permease)	YKR039W	0.171429	10	10	34	1.35339e-52	0	0.00148045	4.98355e+07	1.13172	0.93177	1.03258	1.05827	0.532075	1.19572	0.641507	0.451877	8	19	18	19	17	13	3	1	2	-2.11	0.1143	0.1851	-0.503701	0
MSYG_0839-mRNA1	MSYG_0839-mRNA1 Similar to S.cerevisiae protein GAP1 (General amino acid permease)	YKR039W	0.198618	9	9	42	2.49857e-57	0	0.00148045	3.53891e+07	1.22406	1.08846	0.832268	0.974601	1.06496	0.607233	0.664734	0.734561	8	24	24	24	24	16	12	4	4	-2.08	0.05714	0.1117	-0.38106	0
MSYG_0841-mRNA1	MSYG_0841-mRNA1 Similar to S.cerevisiae protein MED7 (Subunit of the RNA polymerase II mediator complex)	YOL135C	0.0344828	1	1	2	0.000752531	0.000610141	0.0437821	575790	NA	NA	NA	NA	NA	NA	NA	NA	0	NA	NA	NA	NA	NA	NA	NA	NA					0
MSYG_0842-mRNA1	MSYG_0842-mRNA1 Similar to S.cerevisiae protein TAF2 (TFIID subunit (150 kDa))	YCR042C	0.0795957	5	5	15	1.69445e-14	0	0.00148045	1.16762e+07	0.985759	1.03403	0.998819	1.03341	0.968755	0.735603	0.486934	0.555165	8	7	7	7	7	5	4	5	4	-2.76	0	0	-0.542429	0
MSYG_0843-mRNA1	MSYG_0843-mRNA1 Uncharacterized protein		0.403361	11	11	32	1.24235e-57	0	0.00148045	1.858e+07	0.930589	0.966216	1.12259	0.896628	1.30121	0.519351	0.53308	0.475306	8	20	20	20	20	14	8	7	8	-1.73	0.1143	0.1851	-0.499734	0
MSYG_0844-mRNA1	MSYG_0844-mRNA1 Similar to S.cerevisiae protein PEP4 (Vacuolar aspartyl protease (proteinase A))	YPL154C	0.273063	11	11	34	3.88018e-55	0	0.00148045	9.82392e+06	0.87466	1.1374	1.06403	0.900581	73.5715	231.267	98.3011	50.7279	8	13	15	17	14	17	17	17	17	13.9	0.02857	0.06134	6.82613	1
MSYG_0845-mRNA1	MSYG_0845-mRNA1 Nuclear envelope protein	YER009W	0.733333	4	4	30	1.4831e-31	0	0.00148045	19738034	0.841701	1.08962	1.01329	0.987772	0.907217	2.51197	0.933689	0.732479	8	14	14	14	14	8	5	2	2	0.4714	0.9143	0.9437	0.346349	0
MSYG_0846-mRNA1	MSYG_0846-mRNA1 Peptidyl-prolyl cis-trans isomerase (PPIase)	YNL135C	0.598214	3	3	10	4.29115e-17	0	0.00148045	5.85845e+06	1.18596	1.1544	1.0186	0.403537	3.75652	1.63487	2.06832	1.54636	8	5	5	5	5	2	5	2	3	2.71	0.02857	0.06134	1.1709	0
MSYG_0847-mRNA1	MSYG_0847-mRNA1 Similar to S.cerevisiae protein YNG2 (Subunit of NuA4~ an essential histone acetyltransferase complex)	YHR090C	0.0586907	2	2	6	4.53668e-12	0	0.00148045	5.32137e+06	0.738342	1.06822	1.10009	0.99462	0.185025	NA	NA	NA	5	3	3	3	3	1	0	0	0					0
MSYG_0848-mRNA1	MSYG_0848-mRNA1 Translation elongation factor 1 beta	YAL003W	0.745247	30	30	278	1.43359e-159	0	0.00148045	8.22725e+07	1.20128	0.920293	0.878934	1.08833	1.02423	0.760354	0.809125	0.875621	8	155	148	156	148	86	62	53	55	-1.67	0.1143	0.1851	-0.205344	0
MSYG_0849-mRNA1	MSYG_0849-mRNA1 Similar to S.cerevisiae protein MRPS12 (Mitochondrial protein)	YNR036C	0.171429	1	1	2	2.68961e-06	0	0.00148045	15352258	1.18111	0.877426	1.02542	0.944575	0.736637	0.447299	0.321112	NA	7	1	1	1	1	1	1	1	0					0
MSYG_0851-mRNA1	MSYG_0851-mRNA1 Uncharacterized protein		0.0192	1	1	2	8.53817e-06	0	0.00148045	5310794	4.97008	NA	NA	NA	NA	NA	NA	NA	1	1	0	0	0	0	0	0	0					0
MSYG_0854-mRNA1	MSYG_0854-mRNA1 Similar to S.cerevisiae protein OMA1 (Metalloendopeptidase of the mitochondrial inner membrane)	YKR087C	0.030303	1	1	2	1.31404e-05	0	0.00148045	1961545	1.30823	0.839461	0.813905	1.13789	0.743655	0.70205	0.448017	0.539502	8	1	1	1	1	1	1	1	1	-3.15	0	0	-0.717131	0
MSYG_0855-mRNA1	MSYG_0855-mRNA1 Similar to S.cerevisiae protein PHO85 (Cyclin-dependent kinase)	YPL031C	0.0493601	2	2	6	5.60111e-13	0	0.00148045	4570963	1.32333	0.914052	0.81741	1.05432	2.97971	1.90077	2.08202	1.91627	8	3	3	3	3	3	2	2	2	5.18	0.02857	0.06134	1.15036	0
MSYG_0856-mRNA1	MSYG_0856-mRNA1 Protein involved in rRNA processing	YHR065C	0.268817	7	7	18	4.67975e-39	0	0.00148045	6.78728e+06	0.91626	0.973997	1.0567	1.00701	0.766113	1.0512	0.323671	1.09987	8	10	10	10	10	6	2	3	2	-1.05	0.3714	0.4892	-0.303627	0
MSYG_0857-mRNA1	MSYG_0857-mRNA1 Similar to S.cerevisiae protein MGM101 (Protein with a role in mitochondrial DNA recombinational repair)	YJR144W	0.388679	5	5	17	5.77926e-38	0	0.00148045	5.45731e+06	1.23838	0.816581	0.847031	1.16433	1.21944	3.32363	1.51408	1.1882	8	8	8	8	8	6	2	1	2	1.89	0.08571	0.1541	0.857055	0
MSYG_0859-mRNA1	MSYG_0859-mRNA1 Similar to S.cerevisiae protein MRPL20 (Mitochondrial ribosomal protein of the large subunit)	YKR085C	0.578862	23	23	87	3.08644e-125	0	0.00148045	2.8133e+07	0.942553	0.986167	1.01619	1.02323	0.656861	0.853007	0.71592	1.20719	8	49	49	49	49	14	12	5	6	-1.27	0.2571	0.3672	-0.22054	0
MSYG_0860-mRNA1	MSYG_0860-mRNA1 Similar to S.cerevisiae protein CLF1 (Member of the NineTeen Complex (NTC))	YLR117C	0.259003	12	12	27	7.77928e-57	0	0.00148045	5.32083e+06	0.97585	1.03962	0.977659	1.01759	0.845638	0.874919	0.70788	0.733657	8	17	16	17	16	12	7	8	8	-4.44	0	0	-0.33912	0
MSYG_0861-mRNA1	MSYG_0861-mRNA1 Similar to S.cerevisiae protein DGK1 (Diacylglycerol kinase)	YOR311C	0.108824	1	1	2	8.76851e-07	0	0.00148045	713494	1.18387	0.818183	0.941749	1.09853	1.0648	0.938009	0.468026	0.481282	8	1	1	1	1	1	1	1	1	-1.61	0.1714	0.2613	-0.43825	0
MSYG_0862-mRNA1	MSYG_0862-mRNA1 Uncharacterized protein		0.0862069	3	3	5	1.92253e-10	0	0.00148045	823436	1.27503	0.813186	0.685043	1.09576	0.548082	1.08784	0.873047	0.893523	8	3	3	3	3	3	1	2	1	-0.6364	0.5429	0.6478	-0.233406	0
MSYG_0863-mRNA1	MSYG_0863-mRNA1 Similar to S.cerevisiae protein MSL5 (Component of commitment complex)	YLR116W	0.184739	6	6	17	1.90794e-37	0	0.00148045	19349869	1.13576	0.953104	0.937092	0.987799	1.43038	0.790375	0.709278	0.665237	8	10	10	10	10	7	8	4	5	-0.8723	0.4571	0.568	-0.153898	0
MSYG_0865-mRNA1	MSYG_0865-mRNA1 Similar to S.cerevisiae protein PRE1 (Beta 4 subunit of the 20S proteasome)	YER012W	0.530928	8	8	24	1.123e-29	0	0.00148045	7.55157e+07	0.877018	1.04106	1.04503	1.00824	0.54042	1.43353	0.742968	1.33044	8	13	12	12	12	5	6	3	2	-0.2394	0.8286	0.8875	0.0169777	0
MSYG_0866-mRNA1	MSYG_0866-mRNA1 Similar to S.cerevisiae protein RET2 (Delta subunit of the coatomer complex (COPI))	YFR051C	0.319865	15	15	58	8.67268e-64	0	0.00148045	13197604	0.952565	1.04988	1.01981	0.983763	0.830343	1.37166	0.784015	0.751078	8	35	34	34	33	18	9	6	6	-0.7105	0.5714	0.6743	-0.0980841	0
MSYG_0867-mRNA1	MSYG_0867-mRNA1 Similar to S.cerevisiae protein TAF9 (Subunit (17 kDa) of TFIID and SAGA complexes)	YMR236W	0.372093	1	1	4	7.94987e-14	0	0.00148045	893206	0.753311	1.2887	0.928177	1.03076	NA	NA	NA	NA	4	2	2	2	2	0	0	0	0					0
MSYG_0868-mRNA1	MSYG_0868-mRNA1 Similar to S.cerevisiae protein RRF1 (Mitochondrial ribosome recycling factor)	YHR038W	0.306513	6	6	15	1.00049e-36	0	0.00148045	1.29748e+07	1.02903	0.965221	0.938956	1.07573	0.686416	0.317661	1.48895	2.69773	8	8	8	8	8	5	3	2	1	-0.07284	0.9143	0.9437	0.375945	0
MSYG_0869-mRNA1	MSYG_0869-mRNA1 Similar to S.cerevisiae protein SLU7 (RNA splicing factor)	YDR088C	0.0275229	1	1	2	1.29238e-07	0	0.00148045	674504	1.32141	0.863142	0.731191	1.20758	0.0154415	NA	NA	NA	5	1	1	1	1	1	0	0	0					0
MSYG_0870-mRNA1	MSYG_0870-mRNA1 Similar to S.cerevisiae protein SGV1 (Cyclin (Bur2p)-dependent protein kinase)	YPR161C	0.157168	3	3	5	4.11942e-12	0	0.00148045	1.18738e+06	1.01447	0.967542	1.0802	1.09037	2.66933	0.94586	1.3866	1.09861	8	3	3	3	3	2	1	1	1	1.3	0.2857	0.3993	0.608904	0
MSYG_0871-mRNA1	MSYG_0871-mRNA1 Ribosomal 60S subunit protein L42A	YNL162W	0.169811	4	4	9	5.29981e-11	0.000610141	0.0437821	7137959	1.11765	1.05163	0.940557	0.952675	1.25583	2.22095	1.5456	0.671903	8	6	6	6	6	4	4	3	4	0.996	0.4	0.5135	0.509514	0
MSYG_0872-mRNA1	MSYG_0872-mRNA1 Uncharacterized protein		0.50996	24	24	71	1.08673e-122	0	0.00148045	3.11978e+07	0.944949	0.971901	1.0312	1.05282	0.856106	0.924943	0.568257	0.601577	8	45	45	45	45	29	15	13	11	-2.6	0	0	-0.438853	0
MSYG_0873-mRNA1	MSYG_0873-mRNA1 Similar to S.cerevisiae protein HXK2 (Hexokinase isoenzyme 2)	YGL253W	0.831967	39	39	213	1.06431e-212	0	0.00148045	74156240	0.917428	1.04171	1.0175	1.00865	0.553374	0.460413	0.459019	0.497119	8	115	116	116	115	51	31	23	18	-13.57	0	0	-1.02186	0
MSYG_0874-mRNA1	MSYG_0874-mRNA1 Similar to S.cerevisiae protein GCV2 (P subunit of the mitochondrial glycine decarboxylase complex)	YMR189W	0.60697	45	45	195	3.77226e-263	0	0.00148045	4.38563e+07	0.900806	1.06417	1.0518	0.958839	0.625368	1.06702	0.742774	0.798238	8	106	107	107	107	45	22	18	17	-1.89	0.1143	0.1851	-0.306947	0
MSYG_0875-mRNA1	MSYG_0875-mRNA1 Similar to S.cerevisiae protein CBK1 (Serine/threonine protein kinase of the the RAM signaling network)	YNL161W	0.226236	6	6	13	1.93785e-21	0	0.00148045	7.0138e+06	0.985637	1.04448	0.985072	1.04092	1.3178	2.44279	4.81444	5.574	8	8	8	8	8	6	5	4	4	3.31	0.02857	0.06134	1.82263	0
MSYG_0876-mRNA1	MSYG_0876-mRNA1 Similar to S.cerevisiae protein TRM10 (tRNA methyltransferase)	YOL093W	0.0668524	1	1	2	0.000782945	0.000610141	0.0437821	712268	1.28987	0.890679	0.930236	0.963433	0.387247	8.34952	0.643489	1.19781	8	1	1	1	1	1	1	1	1	0.3262	0.9143	0.9437	1.403	0
MSYG_0877-mRNA1	MSYG_0877-mRNA1 Uncharacterized protein		0.0748899	1	1	2	4.78481e-07	0	0.00148045	878757	1.19229	0.837766	0.923142	1.09703	8.98086	10.9541	6.29282	5.07096	8	1	1	1	1	1	1	1	1	10.53	0.02857	0.06134	2.96803	1
MSYG_0878-mRNA1	MSYG_0878-mRNA1 Uncharacterized protein		0.165217	2	2	6	1.22586e-08	0	0.00148045	1.5205e+06	1.45002	0.790854	0.720293	1.18456	0.157459	0.558703	0.856062	0.698251	8	2	2	2	2	1	1	1	1	-1.76	0.08571	0.1541	-0.817006	0
MSYG_0879-mRNA1	MSYG_0879-mRNA1 Putative GTPase with a role in biogenesis of RNA pol II and polIII	YLR243W	0.132143	1	1	1	6.74867e-05	0	0.00148045	515585	1.18556	0.98779	0.904452	0.989859	NA	NA	NA	NA	4	1	1	1	1	0	0	0	0					0
MSYG_0880-mRNA1	MSYG_0880-mRNA1 Aminolevulinate dehydratase	YGL040C	0.526946	12	12	44	1.37401e-67	0	0.00148045	2.32147e+07	1.01433	1.0483	0.996265	0.973821	0.638872	0.994978	0.628603	1.00263	8	22	22	22	22	9	7	5	3	-1.79	0.1429	0.2221	-0.292878	0
MSYG_0881-mRNA1	MSYG_0881-mRNA1 Similar to S.cerevisiae protein SAT4 (Ser/Thr protein kinase involved in salt tolerance)	YCR008W	0.264599	8	8	27	5.47291e-41	0	0.00148045	8.2398e+06	0.955553	1.00558	0.996258	1.01791	0.995667	1.38465	1.44476	0.599685	8	15	15	15	15	10	9	6	8	0.2501	0.9714	0.977	0.145602	0
MSYG_0882-mRNA1	MSYG_0882-mRNA1 Similar to S.cerevisiae protein CDC33 (mRNA cap binding protein and translation initiation factor eIF4E)	YOL139C	0.732203	14	14	47	4.64798e-84	0	0.00148045	1.77346e+07	1.25554	0.883026	0.989525	1.05059	0.635134	1.35944	2.38754	2.61211	8	25	22	23	23	13	8	5	5	1.16	0.3143	0.4292	0.806165	0
MSYG_0883-mRNA1	MSYG_0883-mRNA1 Similar to S.cerevisiae protein VRP1 (Verprolin~ proline-rich actin-associated protein)	YLR337C	0.0588235	1	1	2	1.95268e-05	0	0.00148045	127049	0.815936	0.94703	0.907448	1.31512	0.809213	NA	NA	NA	5	1	1	1	1	1	0	0	0					0
MSYG_0885-mRNA1	MSYG_0885-mRNA1 Uncharacterized protein		0.131045	3	3	6	1.19245e-18	0	0.00148045	2.09194e+06	1.27945	0.959215	0.946166	0.985368	5.46701	3.51101	1.68612	2.1113	8	3	3	3	3	1	1	1	1	3.75	0.02857	0.06134	1.6753	0
MSYG_0886-mRNA1	MSYG_0886-mRNA1 Similar to S.cerevisiae protein PTP1 (Phosphotyrosine-specific protein phosphatase)	YDL230W	0.150502	3	3	6	7.98628e-25	0	0.00148045	7.94397e+06	1.12744	0.921471	0.936031	1.05563	0.967514	1.68778	0.785116	0.763249	8	4	4	4	4	3	1	1	1	-0.06292	0.9714	0.977	0.0716456	0
MSYG_0887-mRNA1	MSYG_0887-mRNA1 Uncharacterized protein		0.0818966	1	1	1	2.92072e-05	0	0.00148045	931420	0.983706	0.788429	1.091	1.10048	0.554842	0.634232	NA	NA	6	1	1	1	1	1	1	0	0					0
MSYG_0888-mRNA1	MSYG_0888-mRNA1 M. sympodialis allergen Mala s 1		0.685714	20	20	88	6.47943e-104	0	0.00148045	40860488	1.14595	0.89465	1.02994	1.00051	21.3228	55.6087	25.3851	15.348	8	46	46	47	46	40	44	44	41	11.68	0.02857	0.06134	4.87854	1
MSYG_0889-mRNA1	MSYG_0889-mRNA1 M. sympodialis allergen Mala s 8		0.558659	8	8	53	2.15057e-46	0	0.00148045	2.33697e+07	0.846469	1.00002	1.0712	1.02548	0.983546	0.660143	0.732974	0.550471	8	31	31	31	31	17	17	18	16	-2.4	0.02857	0.06134	-0.450511	0
MSYG_0890-mRNA1	MSYG_0890-mRNA1 Cobalamin-independent methionine synthase	YER091C	0.723881	78	78	610	0	0	0.00148045	167111080	0.96555	1.01835	1.00263	1.01124	0.592016	0.657686	0.663155	0.688398	8	371	367	370	368	194	119	95	92	-12.51	0	0	-0.620792	0
MSYG_0892-mRNA1	MSYG_0892-mRNA1 Uncharacterized protein		0.171548	4	4	8	1.37923e-25	0	0.00148045	3.87662e+06	1.20887	1.0464	0.895616	0.986585	1.34499	1.0662	0.736451	0.843325	8	5	5	5	5	1	3	1	1	-0.3869	0.6857	0.7718	-0.00325954	0
MSYG_0894-mRNA1	MSYG_0894-mRNA1 Similar to S.cerevisiae protein YKE2 (Subunit of the heterohexameric Gim/prefoldin protein complex)	YLR200W	0.607143	2	2	4	1.34073e-06	0	0.00148045	5840186	1.37355	0.967972	0.875371	0.894837	1.04668	0.314264	0.431823	0.312127	8	2	2	2	2	1	1	1	1	-2.6	0.08571	0.1541	-0.926253	0
MSYG_0896-mRNA1	MSYG_0896-mRNA1 Putative ortholog of human ETF-dH	YOR356W	0.533123	40	40	128	2.19781e-227	0	0.00148045	19395178	1.16968	0.888464	1.01973	0.951983	0.37854	0.610977	0.58299	0.404419	8	78	77	78	76	38	23	11	14	-5.35	0	0	-1.01674	0
MSYG_0897-mRNA1	MSYG_0897-mRNA1 Beta subunit of cytoplasmic phenylalanyl-tRNA synthetase	YLR060W	0.451987	23	23	64	1.84438e-108	0	0.00148045	12205274	0.94592	1.01055	1.01927	0.988091	1.05261	0.760993	0.931861	0.899397	8	38	38	38	38	17	11	10	8	-1.31	0.2286	0.3324	-0.134136	0
MSYG_0904-mRNA1	MSYG_0904-mRNA1 Similar to S.cerevisiae protein YPS3 (Aspartic protease)	YLR121C	0.0786802	2	2	8	3.30708e-17	0	0.00148045	8.87455e+06	0.793383	1.14207	1.08294	0.929471	172.834	91.1593	28.2468	48.4387	8	4	4	4	4	4	4	4	3	10.6	0.02857	0.06134	6.41227	1
MSYG_0906-mRNA1	MSYG_0906-mRNA1 Similar to S.cerevisiae protein ECM38 (Gamma-glutamyltranspeptidase)	YLR299W	0.0510638	1	1	1	0.00559274	0.00265305	0.124671	972287	1.19925	0.910993	0.833563	1.13533	0.655547	NA	NA	NA	5	1	1	1	1	1	0	0	0					0
MSYG_0907-mRNA1	MSYG_0907-mRNA1 Similar to S.cerevisiae protein TSC10 (3-ketosphinganine reductase)	YBR265W	0.24127	3	3	5	7.51245e-22	0	0.00148045	2489534	0.923039	0.849068	1.05466	1.19278	0.909701	1.20557	0.484016	0.368951	8	3	3	3	3	2	2	1	2	-1.42	0.2571	0.3672	-0.430391	0
MSYG_0908-mRNA1	MSYG_0908-mRNA1 Similar to S.cerevisiae protein CRZ1 (Transcription factor~ activates transcription of stress response genes)	YNL027W	0.0440341	1	1	2	4.24662e-05	0	0.00148045	3980863	1.21219	0.96321	0.864568	1.03993	1.10086	0.379805	NA	NA	6	1	1	1	1	1	1	0	0					0
MSYG_0909-mRNA1	MSYG_0909-mRNA1 Cytoplasmic and mitochondrial alanyl-tRNA synthetase	YOR335C	0.627184	48	49	179	1.43058e-258	0	0.00148045	8.1959e+07	0.996289	0.995906	0.989799	0.975281	0.721628	0.53539	0.52112	0.578533	8	97	97	97	97	53	25	23	23	-7.12	0	0	-0.76325	0
MSYG_0910-mRNA1	MSYG_0910-mRNA1 Similar to S.cerevisiae protein ISA1 (Protein required for maturation of mitochondrial [4Fe-4S] proteins)	YLL027W	0.201117	1	1	2	1.21983e-08	0	0.00148045	1019132	0.818611	1.14322	1.02854	0.987332	NA	0.563436	NA	NA	5	1	1	1	1	0	1	0	0					0
MSYG_0911-mRNA1	MSYG_0911-mRNA1 Similar to S.cerevisiae protein MTG2 (Putative GTPase)	YHR168W	0.0255403	1	1	2	7.82839e-08	0	0.00148045	4470489	1.12812	1.14839	0.82215	0.991263	9.14924	4.37629	4.18943	4.72495	8	1	1	1	1	1	1	1	1	8.32	0.02857	0.06134	2.48799	1
MSYG_0913-mRNA1	MSYG_0913-mRNA1 Similar to S.cerevisiae protein FOL1 (Multifunctional enzyme of the folic acid biosynthesis pathway)	YNL256W	0.171662	5	5	7	1.34714e-24	0	0.00148045	3.53928e+06	1.28513	0.911549	0.856389	0.955678	0.907507	0.375063	0.398303	0.379996	8	5	5	5	5	3	3	2	2	-3.13	0.02857	0.06134	-0.956747	0
MSYG_0914-mRNA1	MSYG_0914-mRNA1 Uncharacterized protein		0.0773026	2	2	4	1.5248e-21	0	0.00148045	4.5484e+06	0.974042	1.15243	0.952033	0.950041	3.32092	2.98081	1.6298	NA	7	2	2	2	2	1	1	1	0					0
MSYG_0915-mRNA1	MSYG_0915-mRNA1 Similar to S.cerevisiae protein DPB2 (Second largest subunit of DNA polymerase II (DNA polymerase epsilon))	YPR175W	0.0250447	1	1	2	1.28703e-09	0	0.00148045	870621	0.819586	1.15425	1.05175	0.94813	1.216	6.31253	1.07232	NA	7	1	1	1	1	1	1	1	0					0
MSYG_0916-mRNA1	MSYG_0916-mRNA1 Similar to S.cerevisiae protein SPT14 (UDP-glycosyltransferase subunit of the GPI-GnT complex)	YPL175W	0.0193906	3	3	6	3.25166e-17	0	0.00148045	1.36291e+06	1.06932	1.01592	0.941326	1.01093	1.66098	0.730531	0.481736	NA	7	3	3	3	3	3	2	3	0					0
MSYG_0917-mRNA1	MSYG_0917-mRNA1 Similar to S.cerevisiae protein BXI1 (Protein involved in apoptosis)	YNL305C	0.0522088	1	1	2	2.61093e-07	0	0.00148045	8764350	1.42053	0.764333	0.79523	1.13986	0.0134353	NA	NA	NA	5	1	1	1	1	1	0	0	0					0
MSYG_0918-mRNA1	MSYG_0918-mRNA1 Similar to S.cerevisiae protein SCJ1 (One of several homologs of bacterial chaperone DnaJ)	YMR214W	0.401501	13	13	27	5.03622e-71	0	0.00148045	4.52245e+06	1.12279	0.98015	0.90802	1.07289	0.961567	0.63628	0.435429	0.601429	8	15	15	15	15	12	9	3	5	-2.81	0.02857	0.06134	-0.602359	0
MSYG_0920-mRNA1	MSYG_0920-mRNA1 Uncharacterized protein		0.121065	3	3	8	3.92452e-21	0	0.00148045	6.18262e+06	0.882026	1.11457	0.956372	1.08003	32.1074	13.4054	11.2682	18.8404	8	4	4	5	4	4	1	2	2	12.04	0.02857	0.06134	4.24072	1
MSYG_0921-mRNA1	MSYG_0921-mRNA1 Similar to S.cerevisiae protein YAP1801 (Protein of the AP180 family~ involved in clathrin cage assembly)	YHR161C	0.190998	8	8	22	3.33507e-37	0	0.00148045	5.7043e+07	1.01405	0.979394	1.04165	1.01309	0.224603	3.17468	15.4993	3.3441	8	9	9	9	9	5	1	1	1	1.01	0.4857	0.5929	2.47526	0
MSYG_0922-mRNA1	MSYG_0922-mRNA1 Similar to S.cerevisiae protein GCN5 (Catalytic subunit of ADA and SAGA histone acetyltransferase complexes)	YGR252W	0.0560538	2	2	3	5.73429e-09	0	0.00148045	830550	1.16898	0.952095	0.886809	1.05683	0.572956	0.213041	NA	0.370866	7	2	2	2	2	1	1	0	1					0
MSYG_0926-mRNA1	MSYG_0926-mRNA1 Similar to S.cerevisiae protein BET4 (Alpha subunit of Type II geranylgeranyltransferase)	YJL031C	0.183288	5	5	9	4.99888e-24	0	0.00148045	2985959	1.10298	0.929818	0.929239	1.04171	0.608041	0.964	0.478348	0.683314	8	5	5	5	5	4	1	1	1	-2.71	0.05714	0.1117	-0.549143	0
MSYG_0927-mRNA1	MSYG_0927-mRNA1 Similar to S.cerevisiae protein FUN30 (Snf2p family member with ATP-dependent chromatin remodeling activity)	YAL019W	0.281319	13	13	31	2.93333e-69	0	0.00148045	1.51477e+07	1.13782	1.00369	0.941378	1.0112	0.56008	0.742954	0.820801	1.14222	8	18	17	19	17	9	5	7	5	-1.68	0.1143	0.1851	-0.292452	0
MSYG_0928-mRNA1	MSYG_0928-mRNA1 Uncharacterized protein		0.598698	18	18	50	4.37237e-89	0	0.00148045	5.01077e+07	0.880133	1.11664	1.01465	0.998001	0.880548	0.577412	0.594227	0.539814	8	28	28	28	28	17	13	6	7	-3.74	0.02857	0.06134	-0.625934	0
MSYG_0930-mRNA1	MSYG_0930-mRNA1 Uncharacterized protein		0.491228	8	8	26	4.94777e-38	0	0.00148045	8791025	1.11939	0.927357	0.956019	1.01052	2.01261	0.912873	0.844857	0.909405	8	16	16	16	16	8	7	5	6	0.4083	1	1	0.226431	0
MSYG_0932-mRNA1	MSYG_0932-mRNA1 Similar to S.cerevisiae protein SOR1 (Sorbitol dehydrogenase)	YJR159W	0.260982	7	7	18	5.33543e-35	0	0.00148045	4.13052e+07	1.15253	0.923677	0.935265	1.01143	0.497035	0.568823	0.298622	0.286141	8	10	10	10	10	4	2	1	2	-5.11	0	0	-1.27699	0
MSYG_0933-mRNA1	MSYG_0933-mRNA1 Similar to S.cerevisiae protein THO1 (Conserved nuclear RNA-binding protein)	YER063W	0.546256	12	12	27	2.10393e-51	0	0.00148045	1.15496e+07	1.33208	0.810949	0.823718	1.094	0.441946	1.07278	0.579345	0.523614	8	18	18	18	18	9	6	3	4	-2.1	0.05714	0.1117	-0.611708	0
MSYG_0935-mRNA1	MSYG_0935-mRNA1 Similar to S.cerevisiae protein SUI3 (Beta subunit of the translation initiation factor eIF2)	YPL237W	0.498371	11	11	28	9.66279e-57	0	0.00148045	15772836	0.89401	0.980762	1.07901	1.00949	0.746517	0.536277	NA	0.478412	7	14	13	14	12	6	3	0	1					0
MSYG_0936-mRNA1	MSYG_0936-mRNA1 Similar to S.cerevisiae protein ATP3 (Gamma subunit of the F1 sector of mitochondrial F1F0 ATP synthase)	YBR039W	0.75082	23	23	143	3.51136e-130	0	0.00148045	9.85188e+07	0.975227	0.991797	0.993603	1.01401	0.714316	0.371978	0.752222	0.463234	8	71	71	71	72	37	13	12	14	-3.45	0	0	-0.797269	0
MSYG_0937-mRNA1	MSYG_0937-mRNA1 Cytoplasmic isoleucine-tRNA synthetase	YBL076C	0.50647	37	37	115	9.01997e-168	0	0.00148045	5.19915e+07	0.957671	1.03576	1.00995	1.00955	0.715992	0.599523	0.625882	0.595744	8	59	59	59	58	34	21	19	21	-10.06	0	0	-0.656796	0
MSYG_0939-mRNA1	MSYG_0939-mRNA1 Uncharacterized protein		0.130719	2	2	6	1.11987e-08	0	0.00148045	49662447	1.12288	0.888066	0.873973	1.12126	0.366044	0.292122	NA	0.364305	7	3	3	3	3	2	1	0	1					0
MSYG_0940-mRNA1	MSYG_0940-mRNA1 Similar to S.cerevisiae protein CPA1 (Small subunit of carbamoyl phosphate synthetase)	YOR303W	0.39823	14	14	34	5.6511e-76	0	0.00148045	1.73772e+07	1.13595	0.979372	0.951969	1.0059	0.676145	1.27756	1.24047	1.29512	8	21	21	21	21	13	6	5	6	0.4062	0.8	0.8657	0.166489	0
MSYG_0941-mRNA1	MSYG_0941-mRNA1 Similar to S.cerevisiae protein COY1 (Golgi membrane protein with similarity to mammalian CASP)	YKL179C	0.0271248	1	1	1	0.00312956	0.00147606	0.079649	1057927	0.949931	1.01167	0.79806	1.28508	0.937163	NA	NA	NA	5	1	1	1	1	1	0	0	0					0
MSYG_0942-mRNA1	MSYG_0942-mRNA1 Similar to S.cerevisiae protein PEP4 (Vacuolar aspartyl protease (proteinase A))	YPL154C	0.033033	1	1	2	2.8239e-06	0	0.00148045	4249011	1.10052	0.875973	0.892724	1.1724	42.829	58.6615	24.0389	30.9185	8	1	1	1	1	1	1	1	1	17.38	0.02857	0.06134	5.28954	1
MSYG_0943-mRNA1	MSYG_0943-mRNA1 Similar to S.cerevisiae protein RAD23 (Protein with ubiquitin-like N terminus)	YEL037C	0.521164	11	11	44	1.36171e-62	0	0.00148045	7.37182e+06	0.842874	0.880016	1.16284	1.00178	1.31408	0.93538	0.821698	0.836618	8	26	26	26	26	22	17	18	13	-0.04265	0.9429	0.9622	-0.0336516	0
MSYG_0944-mRNA1	MSYG_0944-mRNA1 Similar to S.cerevisiae protein FSH3 (Putative serine hydrolase)	YOR280C	0.418605	4	4	11	4.29861e-28	0	0.00148045	5211536	0.877825	1.07907	0.929922	0.993908	0.214069	0.515721	0.51126	NA	7	5	5	5	5	3	2	1	0					0
MSYG_0947-mRNA1	MSYG_0947-mRNA1 Uncharacterized protein		0.213536	10	10	23	5.7125e-60	0	0.00148045	7.632e+06	1.00195	0.999	0.970306	0.992631	1.32487	1.55297	0.493988	1.20558	8	13	13	13	13	8	4	2	3	0.2328	0.8857	0.9264	0.194529	0
MSYG_0949-mRNA1	MSYG_0949-mRNA1 Uncharacterized protein		0.151261	1	1	2	2.35537e-05	0	0.00148045	2961566	1.14052	0.951529	0.904449	1.05819	NA	NA	NA	NA	4	1	1	1	1	0	0	0	0					0
MSYG_0950-mRNA1	MSYG_0950-mRNA1 Similar to S.cerevisiae protein OSH2 (Member of an oxysterol-binding protein family with seven members)	YDL019C	0.592775	50	50	158	3.12425e-267	0	0.00148045	71862688	1.01385	1.01585	1.02537	0.957604	0.610732	0.713223	0.684996	0.541917	8	96	93	96	93	45	29	14	16	-7.19	0	0	-0.649012	0
MSYG_0951-mRNA1	MSYG_0951-mRNA1 Uncharacterized protein		0.592784	9	9	55	5.71223e-58	0	0.00148045	2.44774e+07	0.906152	0.975444	1.01923	1.04952	1.42579	1.09213	1.23823	0.877757	8	33	33	33	33	18	11	9	7	1.35	0.2286	0.3324	0.212229	0
MSYG_0952-mRNA1	MSYG_0952-mRNA1 Similar to S.cerevisiae protein SPC3 (Subunit of signal peptidase complex)	YLR066W	0.123656	2	2	5	4.59671e-05	0.000895808	0.0561437	3.76062e+06	0.956607	1.01206	0.977489	1.05022	0.697661	0.435897	0.52881	0.494622	8	3	3	3	3	2	3	3	3	-6.22	0	0	-0.89098	0
MSYG_0953-mRNA1	MSYG_0953-mRNA1 Uncharacterized protein		0.404221	9	9	26	2.81408e-47	0	0.00148045	7278653	1.1477	0.919347	0.887097	1.0924	1.30295	0.906809	0.798434	0.727346	8	15	15	15	15	10	4	5	5	-0.699	0.4857	0.5929	-0.0986853	0
MSYG_0956-mRNA1	MSYG_0956-mRNA1 Similar to S.cerevisiae protein GYP5 (GTPase-activating protein (GAP) for yeast Rab family members)	YPL249C	0.109471	5	5	12	1.44786e-24	0	0.00148045	5.04508e+07	1.18874	0.903133	0.880812	1.08203	0.758258	0.728564	1.06037	0.405309	8	6	6	6	6	3	3	2	1	-1.72	0.08571	0.1541	-0.438064	0
MSYG_0957-mRNA1	MSYG_0957-mRNA1 Uncharacterized protein		0.0280778	1	1	2	1.12989e-08	0	0.00148045	1162833	1.18549	0.907338	0.86179	1.11488	NA	NA	NA	NA	4	1	1	1	1	0	0	0	0					0
MSYG_0958-mRNA1	MSYG_0958-mRNA1 Similar to S.cerevisiae protein RRD2 (Peptidyl-prolyl cis/trans-isomerase)	YPL152W	0.0353774	1	1	2	2.58212e-09	0	0.00148045	935977	0.811749	0.995655	1.10946	1.02668	2.1807	3.50973	NA	NA	6	1	1	1	1	1	1	0	0					0
MSYG_0959-mRNA1	MSYG_0959-mRNA1 Uncharacterized protein		0.100719	1	1	2	0.000747581	0.000610141	0.0437821	1662748	0.881887	1.01141	1.08632	0.985406	37.5727	47.2302	13.0927	19.4639	8	1	1	1	1	1	1	1	1	10.95	0.02857	0.06134	4.87479	1
MSYG_0960-mRNA1	MSYG_0960-mRNA1 Similar to S.cerevisiae protein RRP45 (Exosome non-catalytic core component)	YDR280W	0.26	7	7	18	2.53634e-40	0	0.00148045	6998070	0.900712	1.06279	1.14169	0.924974	0.576468	0.860679	2.90938	0.715754	8	11	10	11	10	5	2	2	4	0.01485	1	1	0.339788	0
MSYG_0961-mRNA1	MSYG_0961-mRNA1 Similar to S.cerevisiae protein CCL1 (Cyclin associated with protein kinase Kin28p)	YPR025C	0.0539906	2	2	6	5.94742e-11	0	0.00148045	15973723	1.00282	1.02677	0.921852	1.02453	0.242093	0.92009	0.440865	1.23731	8	3	3	3	3	3	1	2	1	-1.41	0.2857	0.3993	-0.493925	0
MSYG_0962-mRNA1	MSYG_0962-mRNA1 Similar to S.cerevisiae protein MLH1 (Protein required for mismatch repair in mitosis and meiosis)	YMR167W	0.0120301	1	1	2	0.00852289	0.00350985	0.152244	925648	0.988969	1.01734	1.02641	0.96893	0.621692	NA	NA	NA	5	1	1	1	1	1	0	0	0					0
MSYG_0964-mRNA1	MSYG_0964-mRNA1 Protein constituent of 66S pre-ribosomal particles	YER126C	0.179389	4	4	8	4.58388e-17	0	0.00148045	1.91749e+06	1.08407	0.829519	0.935131	1.13962	0.798624	0.380153	0.549701	0.407606	8	5	5	5	5	5	3	2	4	-3.6	0	0	-0.905031	0
MSYG_0965-mRNA1	MSYG_0965-mRNA1 Similar to S.cerevisiae protein RAD10 (Single-stranded DNA endonuclease (with Rad1p))	YML095C	0.0555556	1	1	2	4.24515e-11	0	0.00148045	1305461	0.832707	1.14927	0.997504	1.00881	NA	NA	NA	NA	4	1	1	1	1	0	0	0	0					0
MSYG_0966-mRNA1	MSYG_0966-mRNA1 Similar to S.cerevisiae protein NCP1 (NADP-cytochrome P450 reductase)	YHR042W	0.535014	28	28	110	9.45098e-158	0	0.00148045	1.54028e+07	1.00285	1.04506	1.0429	0.951039	1.36909	0.959912	1.16512	0.99405	8	58	56	58	56	27	22	15	13	1.13	0.3429	0.459	0.166127	0
MSYG_0970-mRNA1	MSYG_0970-mRNA1 Similar to S.cerevisiae protein NIP1 (eIF3c subunit of the eukaryotic translation initiation factor 3 (eIF3))	YMR309C	0.542334	37	37	114	2.37698e-174	0	0.00148045	4.11595e+07	0.921578	1.02581	1.06664	0.967578	0.534523	0.691249	0.513167	0.594903	8	62	62	63	63	43	19	19	23	-7.3	0	0	-0.777293	0
MSYG_0971-mRNA1	MSYG_0971-mRNA1 Similar to S.cerevisiae protein ATP5 (Subunit 5 of the stator stalk of mitochondrial F1F0 ATP synthase)	YDR298C	0.659091	15	15	100	7.0849e-78	0	0.00148045	23536712	0.896323	0.968014	1.09574	0.980202	0.747137	0.616288	0.765423	0.433609	8	56	56	56	55	34	13	13	17	-3.28	0	0	-0.642471	0
MSYG_0972-mRNA1	MSYG_0972-mRNA1 Similar to S.cerevisiae protein GWT1 (Protein involved in the inositol acylation of GlcN-PI)	YJL091C	0.0579151	1	1	2	4.80842e-08	0	0.00148045	12881010	1.11837	1.04651	0.821162	1.09215	0.0678873	NA	NA	NA	5	1	1	1	1	1	0	0	0					0
MSYG_0973-mRNA1	MSYG_0973-mRNA1 Similar to S.cerevisiae protein ATP11 (Molecular chaperone)	YNL315C	0.33795	3	3	4	4.38925e-15	0	0.00148045	1.19592e+06	0.729641	1.15299	1.11258	0.936252	0.384631	0.789599	0.611662	0.482313	8	4	4	4	4	3	1	1	1	-3.05	0.02857	0.06134	-0.818449	0
MSYG_0975-mRNA1	MSYG_0975-mRNA1 Similar to S.cerevisiae protein PTC1 (Type 2C protein phosphatase (PP2C))	YDL006W	0.28013	6	6	12	3.88578e-22	0	0.00148045	24094493	1.14606	0.960378	1.00187	0.931579	0.714242	0.399355	0.417002	0.758573	8	5	5	6	5	5	3	3	1	-3.44	0	0	-0.805174	0
MSYG_0983-mRNA1	MSYG_0983-mRNA1 Uncharacterized protein		0.309524	6	6	14	7.47258e-25	0	0.00148045	6.13037e+06	1.19435	0.963704	0.881288	0.992514	0.213369	NA	0.561337	NA	6	7	7	7	7	6	0	1	0					0
MSYG_0985-mRNA1	MSYG_0985-mRNA1 Formylglycinamidine-ribonucleotide (FGAM)-synthetase	YGR061C	0.568953	40	40	138	4.02481e-251	0	0.00148045	4.92182e+07	1.06874	0.99754	0.996426	0.959385	0.820792	0.833306	0.905841	0.650562	8	74	72	74	73	32	21	16	17	-3.11	0	0	-0.317202	0
MSYG_0986-mRNA1	MSYG_0986-mRNA1 Similar to S.cerevisiae protein CWC24 (General splicing factor)	YLR323C	0.0891089	1	1	2	9.78218e-08	0	0.00148045	1214736	1.10612	1.02663	0.897294	1.02637	0.545975	0.475729	NA	0.342184	7	1	1	1	1	1	1	0	1					0
MSYG_0987-mRNA1	MSYG_0987-mRNA1 Similar to S.cerevisiae protein LCL3 (Putative protein of unknown function)	YGL085W	0.101493	6	6	13	6.24875e-27	0	0.00148045	6.05754e+06	1.14784	0.909936	0.988128	1.04397	0.395775	0.88314	0.611384	0.492576	8	7	7	7	7	5	4	1	3	-3.27	0	0	-0.747297	0
MSYG_0988-mRNA1	MSYG_0988-mRNA1 Lysyl-tRNA synthetase	YDR037W	0.586379	32	32	123	3.74939e-164	0	0.00148045	39428564	0.866412	1.06622	1.06739	0.964577	0.848064	0.768653	0.861721	0.90694	8	77	75	77	75	45	30	25	24	-2.58	0.02857	0.06134	-0.240683	0
MSYG_0991-mRNA1	MSYG_0991-mRNA1 Similar to S.cerevisiae protein ECM4 (Omega class glutathione transferase)	YKR076W	0.801223	23	23	123	2.75626e-111	0	0.00148045	5.34294e+07	0.903478	0.979865	1.0772	1.01176	0.582282	0.496364	0.426851	0.60463	8	66	64	66	61	30	23	17	16	-7.28	0	0	-0.92267	0
MSYG_0994-mRNA1	MSYG_0994-mRNA1 Similar to S.cerevisiae protein BRX1 (Nucleolar protein)	YOL077C	0.380328	7	7	17	1.7102e-30	0	0.00148045	6.2516e+06	1.00662	0.949988	1.0101	1.04634	0.879357	0.722416	0.941739	0.650455	8	8	8	8	8	5	4	3	4	-2.71	0	0	-0.324651	0
MSYG_0995-mRNA1	MSYG_0995-mRNA1 Similar to S.cerevisiae protein CBP4 (Mitochondrial protein required for assembly of cytochrome bc1 complex)	YGR174C	0.22619	1	1	3	2.0789e-06	0	0.00148045	8727344	1.13303	1.07146	1.03591	0.794562	1.34858	NA	NA	NA	5	2	2	2	2	2	0	0	0					0
MSYG_0996-mRNA1	MSYG_0996-mRNA1 Ribosomal protein 28 (rp28) of the small (40S) ribosomal subunit	YPR132W	0.559441	9	9	47	2.54549e-41	0	0.00148045	15116412	1.24255	1.01251	0.818118	0.932333	1.13817	0.762501	0.592612	0.811439	8	25	25	25	25	19	11	10	10	-1.3	0.2	0.2967	-0.275472	0
MSYG_0997-mRNA1	MSYG_0997-mRNA1 Ribosomal 60S subunit protein L27A	YHR010W	0.529412	12	12	61	6.4626e-61	0	0.00148045	2.17631e+07	0.875107	1.11699	1.07693	0.917484	0.439973	0.370541	0.38789	0.376525	8	38	38	38	38	19	5	5	7	-13	0	0	-1.34471	0
MSYG_0998-mRNA1	MSYG_0998-mRNA1 Similar to S.cerevisiae protein MVD1 (Mevalonate pyrophosphate decarboxylase)	YNR043W	0.375303	12	12	58	6.16176e-74	0	0.00148045	14011182	0.917794	1.06858	1.02153	1.00521	1.5989	0.552801	1.12293	0.816919	8	30	30	30	30	11	8	8	7	-0.237	0.7429	0.8202	0.0326483	0
MSYG_0999-mRNA1	MSYG_0999-mRNA1 Uncharacterized protein		0.345679	4	4	14	1.44697e-26	0	0.00148045	5862716	1.20302	0.938189	0.86358	1.1586	0.534617	2.03636	2.70596	0.795366	8	8	8	8	8	6	2	2	4	0.4663	0.6571	0.7483	0.602244	0
MSYG_1000-mRNA1	MSYG_1000-mRNA1 Similar to S.cerevisiae protein EMP70 (Protein with a role in cellular adhesion and filamentous growth)	YLR083C	0.0631912	2	2	4	4.20353e-10	0	0.00148045	7352938	1.01158	1.05811	0.944154	1.01518	NA	NA	NA	NA	4	2	2	2	2	0	0	0	0					0
MSYG_1001-mRNA1	MSYG_1001-mRNA1 Similar to S.cerevisiae protein GLN4 (Glutamine tRNA synthetase)	YOR168W	0.502959	29	29	78	3.25439e-136	0	0.00148045	1.96615e+07	1.00361	1.02345	0.942676	1.00396	0.981016	0.764772	0.614031	0.727716	8	48	48	48	48	39	23	23	26	-2.7	0.02857	0.06134	-0.373545	0
MSYG_1002-mRNA1	MSYG_1002-mRNA1 Uncharacterized protein		0.07875	3	3	6	1.40904e-11	0	0.00148045	2.16947e+06	1.19124	0.975152	0.980605	1.01075	1.1449	NA	0.604034	NA	6	3	3	3	3	3	0	1	0					0
MSYG_1003-mRNA1	MSYG_1003-mRNA1 Similar to S.cerevisiae protein PDP3 (Component of the NuA3b histone acetyltransferase complex)	YLR455W	0.302491	4	4	13	7.42019e-26	0	0.00148045	9.89163e+06	1.07184	0.883875	0.876859	1.11275	0.635886	1.25416	0.313141	1.33773	8	7	7	7	7	4	2	1	1	-0.7356	0.5714	0.6743	-0.175876	0
MSYG_1004-mRNA1	MSYG_1004-mRNA1 Similar to S.cerevisiae protein TOA1 (TFIIA large subunit)	YOR194C	0.525822	9	9	25	1.41579e-41	0	0.00148045	6.52537e+06	1.03212	1.02824	0.98861	0.9529	1.20569	0.640393	1.18184	1.04248	8	15	14	15	13	8	4	2	2	-0.08332	0.9714	0.977	0.0251729	0
MSYG_1005-mRNA1	MSYG_1005-mRNA1 Similar to S.cerevisiae protein DPL1 (Dihydrosphingosine phosphate lyase)	YDR294C	0.40293	16	16	39	2.41186e-78	0	0.00148045	1.27391e+07	1.07978	0.943089	0.940832	1.04539	0.843264	0.332211	0.39986	1.08527	8	21	21	21	20	13	6	3	6	-1.83	0.1429	0.2221	-0.588246	0
MSYG_1006-mRNA1	MSYG_1006-mRNA1 Similar to S.cerevisiae protein BRE1 (E3 ubiquitin ligase)	YDL074C	0.228687	8	8	15	2.0174e-58	0	0.00148045	11118604	1.34667	0.911753	0.811859	1.03811	1.11025	1.67373	2.18581	1.85375	8	8	8	8	8	6	5	3	3	2.75	0.05714	0.1117	0.770521	0
MSYG_1007-mRNA1	MSYG_1007-mRNA1 Uncharacterized protein		0.297744	14	14	35	2.62034e-88	0	0.00148045	2.10442e+07	1.00217	0.992428	0.947614	1.02936	0.989627	0.641613	1.39188	0.370399	8	17	17	17	17	10	10	7	9	-0.9482	0.3143	0.4292	-0.23722	0
MSYG_1008-mRNA1	MSYG_1008-mRNA1 RNA polymerase subunit ABC10-beta	YOR210W	0.684932	3	3	8	4.3394e-16	0	0.00148045	29666047	0.940477	1.00038	1.02056	1.03947	0.735908	1.15193	0.33838	NA	7	5	5	5	5	3	1	1	0					0
MSYG_1009-mRNA1	MSYG_1009-mRNA1 Conserved ER protein translocation channel	YLR378C	0.0523013	2	2	9	2.53044e-07	0	0.00148045	1.92555e+06	0.806882	1.10799	1.05308	0.979916	2.0785	1.56832	1.93078	1.96785	8	5	5	5	5	5	5	4	5	6.98	0.02857	0.06134	0.915609	0
MSYG_1011-mRNA1	MSYG_1011-mRNA1 Similar to S.cerevisiae protein PXA2 (Subunit of a heterodimeric peroxisomal ABC transport complex)	YKL188C	0.43984	28	28	89	2.65862e-112	0	0.00148045	3.37242e+07	1.04245	1.03128	0.915741	1.03257	0.490223	0.635002	0.388598	0.512529	8	52	52	52	51	23	21	10	12	-6.64	0	0	-0.981116	0
MSYG_1012-mRNA1	MSYG_1012-mRNA1 Similar to S.cerevisiae protein ATP16 (Delta subunit of the central stalk of mitochondrial F1F0 ATP synthase)	YDL004W	0.35119	8	8	57	9.82628e-41	0	0.00148045	5.97934e+07	0.993293	1.02282	0.963326	1.04043	2.27116	2.06817	1.42023	2.67231	8	30	30	30	30	18	13	12	12	5.3	0.02857	0.06134	1.07585	0
MSYG_1015-mRNA1	MSYG_1015-mRNA1 Essential component of the TIM23 complex	YJL143W	0.3	2	2	15	4.50819e-14	0	0.00148045	14198619	0.820118	1.03403	1.09114	1.00293	1.4405	0.687841	0.601431	0.480012	8	8	8	8	8	5	4	3	3	-1.2	0.2571	0.3672	-0.317526	0
MSYG_1016-mRNA1	MSYG_1016-mRNA1 Similar to S.cerevisiae protein MSY1 (Mitochondrial tyrosyl-tRNA synthetase)	YPL097W	0.107143	3	3	6	8.1707e-15	0	0.00148045	2.54224e+06	1.12272	0.941778	0.960118	1.00939	5.03101	3.2523	1.28613	2.41665	8	3	3	3	3	2	1	1	1	3.38	0.02857	0.06134	1.58329	0
MSYG_1021-mRNA1	MSYG_1021-mRNA1 Similar to S.cerevisiae protein DPH2 (Protein required for synthesis of diphthamide)	YKL191W	0.0474517	1	1	2	3.17862e-06	0	0.00148045	3433444	1.08481	0.879022	0.840165	1.24655	1.20568	NA	NA	NA	5	1	1	1	1	1	0	0	0					0
MSYG_1022-mRNA1	MSYG_1022-mRNA1 Uncharacterized protein		0.0841672	7	7	16	1.41448e-47	0	0.00148045	3.86056e+06	0.923493	0.971638	1.0428	1.0291	0.759134	0.397006	0.308106	0.3811	8	9	9	9	9	6	3	3	3	-4.2	0	0	-1.11611	0
MSYG_1023-mRNA1	MSYG_1023-mRNA1 Similar to S.cerevisiae protein PEX5 (Peroxisomal membrane signal receptor for peroxisomal matrix proteins)	YDR244W	0.056	1	1	2	1.35959e-06	0	0.00148045	12896513	1.15242	0.864889	0.856175	1.18622	0.711127	0.72461	0.408293	NA	7	1	1	1	1	1	1	1	0					0
MSYG_1024-mRNA1	MSYG_1024-mRNA1 Similar to S.cerevisiae protein AIP1 (Actin cortical patch component)	YMR092C	0.341385	13	13	32	8.83918e-80	0	0.00148045	19185448	1.01827	1.0157	1.01184	1.02907	0.46309	0.78981	0.7804	0.516854	8	13	12	14	12	6	4	3	3	-3.59	0	0	-0.649415	0
MSYG_1026-mRNA1	MSYG_1026-mRNA1 Ribosomal 60S subunit protein L39	YJL189W	0.176471	1	1	2	0.000255499	0	0.00148045	216289	1.44828	0.819333	0.789278	1.07558	0.488643	0.253624	0.380869	NA	7	2	2	2	2	1	1	1	0					0
MSYG_1027-mRNA1	MSYG_1027-mRNA1 Peroxisomal 2~4-dienoyl-CoA reductase	YNL202W	0.532423	9	9	28	2.17908e-60	0	0.00148045	8000989	0.866844	1.07901	1.08282	0.938209	1.13198	0.454018	0.510429	0.587007	8	16	16	16	16	9	3	2	2	-2.15	0.1143	0.1851	-0.575922	0
MSYG_1029-mRNA1	MSYG_1029-mRNA1 Similar to S.cerevisiae protein HAP5 (Subunit of the Hap2p/3p/4p/5p CCAAT-binding complex)	YOR358W	0.218884	1	1	2	2.0789e-06	0	0.00148045	3892556	0.903943	0.93719	1.04834	1.08157	NA	NA	NA	NA	4	1	1	1	1	0	0	0	0					0
MSYG_1030-mRNA1	MSYG_1030-mRNA1 Similar to S.cerevisiae protein MET3 (ATP sulfurylase)	YJR010W	0.571429	29	29	122	5.39158e-155	0	0.00148045	4.10927e+07	1.14668	0.944169	0.990576	1.01321	0.876014	1.07905	0.936128	0.416479	8	62	59	62	59	27	14	8	8	-1.24	0.2	0.2967	-0.274185	0
MSYG_1031-mRNA1	MSYG_1031-mRNA1 Mitochondrial phosphate carrier	YJR077C	0.883436	23	23	496	1.78312e-135	0	0.00148045	184085568	0.918344	1.04932	1.02681	1.00473	1.03126	1.00328	0.762079	1.03982	8	246	243	245	244	149	103	99	85	-0.6025	0.6571	0.7483	-0.0602285	0
MSYG_1032-mRNA1	MSYG_1032-mRNA1 Similar to S.cerevisiae protein CYR1 (Adenylate cyclase)	YJL005W	0.112766	12	12	25	1.08685e-62	0	0.00148045	8.19525e+06	0.935559	1.09701	0.957544	0.943632	1.24033	0.560144	1.19304	0.555991	8	12	12	12	12	6	6	4	5	-0.7661	0.4	0.5135	-0.172385	0
MSYG_1034-mRNA1	MSYG_1034-mRNA1 Similar to S.cerevisiae protein MPC1 (Highly conserved subunit of the mitochondrial pyruvate carrier)	YGL080W	0.309735	3	3	21	2.84198e-19	0	0.00148045	1.20214e+07	0.955563	1.00902	1.02508	0.947401	1.69306	0.754218	1.23087	1.07888	8	12	12	12	12	7	7	4	4	0.8812	0.4571	0.568	0.250061	0
MSYG_1035-mRNA1	MSYG_1035-mRNA1 Phosphoenolpyruvate carboxykinase	YKR097W	0.843806	52	52	379	4.4e-323	0	0.00148045	1.61178e+08	0.936543	1.01503	1.08141	0.955198	0.772877	0.765285	0.720124	0.703576	8	207	207	207	207	123	65	58	56	-7.46	0	0	-0.433496	0
MSYG_1036-mRNA1	MSYG_1036-mRNA1 Similar to S.cerevisiae protein TRM112 (Protein involved in methylation of tRNA~ rRNA~ and translation factors)	YNR046W	0.263566	2	2	5	6.2602e-14	0	0.00148045	2.55666e+06	0.997569	1.00319	1.00147	1.0055	NA	1.00115	NA	NA	5	2	2	2	2	0	1	0	0					0
MSYG_1039-mRNA1	MSYG_1039-mRNA1 Similar to S.cerevisiae protein TOP1 (Topoisomerase I)	YOL006C	0.227689	10	10	23	8.29315e-45	0	0.00148045	3.10513e+07	0.949569	1.09309	0.996726	0.992158	0.523216	0.36173	0.534114	0.644264	8	15	14	15	14	10	7	5	6	-5.54	0	0	-0.955029	0
MSYG_1040-mRNA1	MSYG_1040-mRNA1 Similar to S.cerevisiae protein RPC34 (RNA polymerase III subunit C34)	YNR003C	0.177725	3	3	9	1.24972e-25	0	0.00148045	1169465	0.966911	1.06538	0.884002	1.03401	2.50213	1.74906	1.6884	NA	7	5	5	5	5	4	1	1	0					0
MSYG_1042-mRNA1	MSYG_1042-mRNA1 Uncharacterized protein		0.104317	3	3	7	1.80905e-11	0	0.00148045	1.79881e+07	1.05687	0.962003	1.00669	0.970401	0.865884	0.574813	0.490634	0.34007	8	4	4	4	4	2	3	2	2	-3.19	0	0	-0.816418	0
MSYG_1043-mRNA1	MSYG_1043-mRNA1 Similar to S.cerevisiae protein PEP8 (Vacuolar protein component of the retromer)	YJL053W	0.265101	4	4	9	7.12485e-15	0	0.00148045	2.03678e+06	1.02551	0.974307	0.914655	1.02911	1.10457	0.345587	0.569546	0.566575	8	6	6	6	6	4	3	2	3	-2.12	0.1143	0.1851	-0.629122	0
MSYG_1044-mRNA1	MSYG_1044-mRNA1 Similar to S.cerevisiae protein DUR3 (Plasma membrane transporter for both urea and polyamines)	YHL016C	0.168639	4	4	9	8.02223e-19	0	0.00148045	1.15507e+07	1.0327	1.15946	0.913637	0.967088	0.225085	0.449349	0.346885	0.292287	8	5	5	5	5	3	1	3	2	-7.52	0	0	-1.60647	0
MSYG_1045-mRNA1	MSYG_1045-mRNA1 Similar to S.cerevisiae protein GAR1 (Protein component of the H/ACA snoRNP pseudouridylase complex)	YHR089C	0.373737	6	6	30	1.53972e-38	0	0.00148045	1.0185e+07	1.08664	1.03733	1.07118	0.898224	1.10917	1.01069	1.34896	1.03221	8	15	15	15	13	9	2	1	1	1.15	0.4	0.5135	0.170256	0
MSYG_1046-mRNA1	MSYG_1046-mRNA1 Similar to S.cerevisiae protein ACS1 (Acetyl-coA synthetase isoform)	YAL054C	0.285326	19	19	54	9.99867e-100	0	0.00148045	20847075	0.911779	1.03239	1.01171	1.00189	0.516251	0.487233	0.472729	0.750866	8	29	28	30	28	14	14	8	9	-5.34	0	0	-0.844847	0
MSYG_1048-mRNA1	MSYG_1048-mRNA1 Similar to S.cerevisiae protein SWS2 (Putative mitochondrial ribosomal protein of the small subunit)	YNL081C	0.380435	2	2	6	1.56993e-17	0	0.00148045	3063346	0.850075	1.12121	1.08303	0.912065	1.37014	3.37677	1.6115	1.7998	8	3	3	3	3	2	2	1	1	3.19	0.02857	0.06134	1.02825	0
MSYG_1049-mRNA1	MSYG_1049-mRNA1 Calcineurin B	YKL190W	0.28	3	3	8	1.29163e-14	0	0.00148045	7294617	0.967361	0.951206	0.940978	1.12535	3.80067	1.76324	1.79975	2.20349	8	5	5	5	5	3	2	2	2	4.5	0.02857	0.06134	1.25809	0
MSYG_1050-mRNA1	MSYG_1050-mRNA1 Beta 1 subunit of the 20S proteasome	YJL001W	0.196347	4	4	12	3.81354e-11	0	0.00148045	48938847	0.851411	1.00327	0.991322	1.05344	0.318944	0.602089	0.595497	0.509597	8	7	7	7	7	5	3	3	3	-4.37	0	0	-0.981276	0
MSYG_1051-mRNA1	MSYG_1051-mRNA1 Similar to S.cerevisiae protein NUG1 (GTPase that associates with nuclear 60S pre-ribosomes)	YER006W	0.256198	8	8	20	1.77982e-49	0	0.00148045	14935298	0.816262	1.13067	1.09118	0.918758	0.358434	0.42813	NA	0.389598	7	9	9	9	9	4	5	0	2					0
MSYG_1053-mRNA1	MSYG_1053-mRNA1 Similar to S.cerevisiae protein BIK1 (Microtubule-associated protein)	YCL029C	0.371248	12	12	22	4.8967e-65	0	0.00148045	7.05033e+06	1.09058	1.1254	0.84489	1.02127	0.627931	0.729013	0.920072	NA	7	14	14	14	13	6	4	4	0					0
MSYG_1054-mRNA1	MSYG_1054-mRNA1 Uncharacterized protein		0.0541176	1	1	1	2.54226e-05	0	0.00148045	2958064	2.08262	NA	1.86007	NA	NA	1.17312	NA	NA	3	1	0	1	0	0	1	0	0					0
MSYG_1055-mRNA1	MSYG_1055-mRNA1 Similar to S.cerevisiae protein YAK1 (Serine-threonine protein kinase)	YJL141C	0.091133	3	3	6	2.92783e-18	0	0.00148045	6285592	0.969984	1.07437	0.911633	1.02461	3.81799	3.78949	2.94416	2.53399	8	3	3	3	3	2	2	2	2	11.06	0.02857	0.06134	1.70991	0
MSYG_1056-mRNA1	MSYG_1056-mRNA1 Similar to S.cerevisiae protein YGR012W (Putative cysteine synthase)	YGR012W	0.505376	13	13	51	1.35947e-98	0	0.00148045	2.16358e+07	1.27427	0.89963	0.810553	1.05486	0.471345	0.277928	0.276283	0.398633	8	26	26	26	26	13	7	5	4	-6.35	0	0	-1.48986	0
MSYG_1057-mRNA1	MSYG_1057-mRNA1 Putative 2-methylcitrate dehydratase	YPR002W	0.226531	6	6	17	2.4984e-37	0	0.00148045	12386566	1.07147	0.941455	0.996345	1.04952	0.536267	0.435449	0.428583	0.561731	8	10	10	10	10	8	5	3	5	-9.7	0	0	-1.02765	0
MSYG_1060-mRNA1	MSYG_1060-mRNA1 Uncharacterized protein		0.303532	12	12	25	5.54616e-50	0	0.00148045	6.2603e+07	1.15146	1.0512	0.943262	1.031	0.427353	0.719026	0.509216	0.500695	8	11	11	12	11	8	5	3	4	-5.79	0	0	-0.891449	0
MSYG_1061-mRNA1	MSYG_1061-mRNA1 Uncharacterized protein		0.351351	9	9	28	7.5525e-49	0	0.00148045	1.59722e+07	1.10617	0.945118	1.00927	0.990465	0.927241	0.47845	0.408193	0.377001	8	16	16	16	16	12	10	7	6	-3.29	0	0	-0.868486	0
MSYG_1062-mRNA1	MSYG_1062-mRNA1 Putative serine/threonine protein phosphatase	YNR032W	0.18328	3	3	5	2.18613e-16	0	0.00148045	2769555	0.955031	0.901146	0.952395	1.19145	NA	0.913954	NA	NA	5	2	2	2	2	0	1	0	0					0
MSYG_1064-mRNA1	MSYG_1064-mRNA1 Similar to S.cerevisiae protein DBP10 (Putative ATP-dependent RNA helicase of the DEAD-box protein family)	YDL031W	0.266667	14	14	30	2.34904e-59	0	0.00148045	1.4218e+07	0.9674	0.992147	1.02144	1.04977	1.70776	0.510472	0.580353	0.486351	8	16	15	16	15	12	10	5	6	-1.2	0.1714	0.2613	-0.284135	0
MSYG_1065-mRNA1	MSYG_1065-mRNA1 Similar to S.cerevisiae protein LYS2 (Alpha aminoadipate reductase)	YBR115C	0.0187451	3	3	7	3.09064e-15	0	0.00148045	4086567	1.203	0.997097	0.831131	1.05763	0.560756	1.13265	NA	NA	6	3	3	3	3	1	1	0	0					0
MSYG_1067-mRNA1	MSYG_1067-mRNA1 Threonine deaminase~ catalyzes first step in isoleucine biosynthesis	YER086W	0.282723	15	15	34	6.06519e-60	0	0.00148045	20937001	1.00371	1.0775	1.05009	0.877976	0.670977	0.716321	0.550013	0.749265	8	18	18	18	16	10	12	11	8	-4.93	0	0	-0.574232	0
MSYG_1068-mRNA1	MSYG_1068-mRNA1 Similar to S.cerevisiae protein NUG1 (GTPase that associates with nuclear 60S pre-ribosomes)	YER006W	0.145078	2	2	3	2.72218e-10	0	0.00148045	3372021	1.078	0.926229	1.03037	0.975949	1.16053	NA	NA	NA	5	2	2	2	2	1	0	0	0					0
MSYG_1069-mRNA1	MSYG_1069-mRNA1 Similar to S.cerevisiae protein CHD1 (Chromatin remodeler that regulates various aspects of transcription)	YER164W	0.215373	15	15	27	1.21734e-62	0	0.00148045	2.9518e+07	0.866915	1.05953	1.01133	0.995158	0.994066	0.594819	0.577443	0.856843	8	16	16	16	15	11	10	7	8	-2.03	0.02857	0.06134	-0.403937	0
MSYG_1070-mRNA1	MSYG_1070-mRNA1 Subunit of the ARP2/3 complex	YKL013C	0.38806	5	5	20	1.87365e-33	0	0.00148045	6.16393e+06	1.02094	1.03659	0.974819	0.94924	2.84866	2.28682	2.08883	2.31156	8	10	10	10	10	4	2	2	2	12.62	0.02857	0.06134	1.25336	0
MSYG_1071-mRNA1	MSYG_1071-mRNA1 Similar to S.cerevisiae protein SRB8 (Subunit of the RNA polymerase II mediator complex)	YCR081W	0.0128617	1	1	2	8.02003e-06	0	0.00148045	1205878	0.98137	1.32894	0.871811	0.883347	NA	NA	NA	NA	4	1	1	1	1	0	0	0	0					0
MSYG_1072-mRNA1	MSYG_1072-mRNA1 Similar to S.cerevisiae protein CDC60 (Cytosolic leucyl tRNA synthetase)	YPL160W	0.529519	41	41	125	1.03306e-197	0	0.00148045	4.68412e+07	0.97197	1.02336	1.04552	0.980915	0.568473	0.512356	0.518828	0.452737	8	67	64	67	63	38	28	15	24	-13.55	0	0	-0.962692	0
MSYG_1073-mRNA1	MSYG_1073-mRNA1 Uncharacterized protein		0.12	5	5	8	9.39908e-23	0	0.00148045	1.50105e+07	1.13652	1.05823	0.828913	1.00125	1.56444	0.553966	0.77144	0.678099	8	4	4	4	4	2	2	1	1	-0.8377	0.4286	0.5396	-0.164905	0
MSYG_1076-mRNA1	MSYG_1076-mRNA1 Uncharacterized protein		0.427419	18	19	74	8.68967e-104	0	0.00148045	61753448	1.15077	0.927101	0.941332	1.04938	43.9443	69.6607	40.2034	31.6417	8	36	36	36	36	34	36	34	36	21.88	0.02857	0.06134	5.53489	1
MSYG_1077-mRNA1	MSYG_1077-mRNA1 Uncharacterized protein		0.348006	16	17	66	9.80805e-123	0	0.00148045	28238928	1.05464	1.00859	1.01775	0.920709	21.9155	76.3805	13.8871	25.2351	8	30	30	31	30	29	31	28	29	9.16	0.02857	0.06134	5.10243	1
MSYG_1080-mRNA1	MSYG_1080-mRNA1 Similar to S.cerevisiae protein SCP160 (Essential RNA-binding G protein effector of mating response pathway)	YJL080C	0.562072	48	48	200	4.23877e-251	0	0.00148045	6.4503e+07	0.979539	1.06644	1.00449	0.970475	0.864425	0.913415	0.703064	0.708108	8	108	105	109	105	59	35	35	34	-3.36	0	0	-0.326891	0
MSYG_1082-mRNA1	MSYG_1082-mRNA1 Similar to S.cerevisiae protein PNC1 (Nicotinamidase that converts nicotinamide to nicotinic acid)	YGL037C	0.303167	4	4	15	3.76929e-26	0	0.00148045	5582414	1.00558	1.04068	1.00943	0.953317	0.725816	0.946567	0.645696	1.0328	8	8	8	8	8	4	6	3	2	-1.76	0.1429	0.2221	-0.25546	0
MSYG_1084-mRNA1	MSYG_1084-mRNA1 Similar to S.cerevisiae protein EAF1 (Component of the NuA4 histone acetyltransferase complex)	YDR359C	0.0405872	1	1	3	1.89903e-06	0	0.00148045	534466	0.936381	1.27593	1.02609	0.777465	1.34984	1.69891	1.13267	1.03929	8	2	2	2	2	2	2	1	2	1.74	0.1429	0.2221	0.384247	0
MSYG_1086-mRNA1	MSYG_1086-mRNA1 Similar to S.cerevisiae protein GPN2 (Putative GTPase with a role in biogenesis of RNA pol II and polIII)	YOR262W	0.045977	1	1	2	2.10406e-07	0	0.00148045	1165691	1.0599	0.986093	0.849215	1.15848	NA	NA	NA	NA	4	1	1	1	1	0	0	0	0					0
MSYG_1087-mRNA1	MSYG_1087-mRNA1 Uncharacterized protein		0.661017	8	8	30	3.50022e-41	0	0.00148045	4.61476e+07	0.807587	0.924575	1.03508	1.17505	0.480952	0.286361	0.351417	0.762546	8	17	17	17	17	9	5	3	3	-3.52	0	0	-1.08829	0
MSYG_1089-mRNA1	MSYG_1089-mRNA1 Similar to S.cerevisiae protein RRP40 (Exosome non-catalytic core component)	YOL142W	0.143382	2	2	4	9.01217e-10	0	0.00148045	1.19727e+06	1.24436	0.853603	0.831844	1.15359	0.375811	0.295461	0.317823	0.463903	8	2	2	2	2	2	1	1	1	-7.19	0	0	-1.46097	0
MSYG_1090-mRNA1	MSYG_1090-mRNA1 Similar to S.cerevisiae protein VPS53 (Component of the GARP (Golgi-associated retrograde protein) complex)	YJL029C	0.15749	7	7	18	2.40222e-42	0	0.00148045	1.85539e+07	0.906069	1.09137	0.981769	0.985374	0.49348	3.26197	4.24994	2.69332	8	9	9	9	9	5	4	1	2	1.51	0.1429	0.2221	1.41937	0
MSYG_1091-mRNA1	MSYG_1091-mRNA1 Similar to S.cerevisiae protein NAP1 (Histone chaperone)	YKR048C	0.603365	20	20	95	2.65369e-100	0	0.00148045	6.08768e+07	0.845624	1.08487	1.05153	0.991685	0.671992	0.846519	1.24316	0.584709	8	53	52	55	51	25	23	8	11	-1.21	0.2571	0.3672	-0.257401	0
MSYG_1092-mRNA1	MSYG_1092-mRNA1 Uncharacterized protein		0.047191	2	2	4	3.17943e-09	0	0.00148045	1.7216e+06	1.00431	0.996497	0.928706	1.09549	0.98706	0.271795	0.473586	0.56869	8	2	2	2	2	1	1	1	1	-2.47	0.02857	0.06134	-0.797657	0
MSYG_1093-mRNA1	MSYG_1093-mRNA1 Similar to S.cerevisiae protein ATP17 (Subunit f of the F0 sector of mitochondrial F1F0 ATP synthase)	YDR377W	0.258621	2	2	8	5.33567e-06	0.000610141	0.0437821	11687908	1.80001	0.70282	0.634534	1.02495	0.756976	1.02621	0.765699	0.471199	8	7	7	7	7	4	2	2	3	-0.9426	0.4571	0.568	-0.405411	0
MSYG_1094-mRNA1	MSYG_1094-mRNA1 Protein component of the small (40S) subunit	YGL123W	0.68	20	21	124	2.04915e-97	0	0.00148045	6.61349e+07	0.963599	1.00062	1.02351	0.963961	0.573893	0.6273	0.454019	0.484725	8	65	65	65	65	36	21	10	11	-8.18	0	0	-0.902432	0
MSYG_1095-mRNA1	MSYG_1095-mRNA1 Similar to S.cerevisiae protein RPS0B (Protein component of the small (40S) ribosomal subunit)	YLR048W	0.487973	17	17	118	6.56561e-75	0	0.00148045	5.74836e+07	0.844848	1.00894	1.07665	0.992427	0.70345	0.612096	1.30459	0.569865	8	63	62	63	62	33	27	13	16	-1.34	0.2	0.2967	-0.326443	0
MSYG_1097-mRNA1	MSYG_1097-mRNA1 Catalytic subunit of the histone acetyltransferase complex (NuA4)	YOR244W	0.0363248	1	1	1	0.000327175	0.000308411	0.0269721	910291	0.885303	1.05976	1.07622	0.951457	0.279043	NA	NA	NA	5	1	1	1	1	1	0	0	0					0
MSYG_1098-mRNA1	MSYG_1098-mRNA1 Similar to S.cerevisiae protein HSH155 (U2-snRNP associated splicing factor)	YMR288W	0.280746	20	21	47	1.84093e-103	0	0.00148045	5.99137e+07	1.08513	1.02744	0.921889	1.0438	0.72666	0.477908	0.953605	0.500188	8	23	23	23	21	8	6	2	4	-2.79	0.02857	0.06134	-0.589463	0
MSYG_1099-mRNA1	MSYG_1099-mRNA1 Similar to S.cerevisiae protein UTP13 (Nucleolar protein)	YLR222C	0.287107	8	8	22	1.36784e-40	0	0.00148045	21120764	0.881211	1.1061	1.02523	0.970479	2.08119	1.82252	NA	4.79888	7	11	11	11	11	6	5	0	2					0
MSYG_1100-mRNA1	MSYG_1100-mRNA1 Uncharacterized protein		0.668675	12	12	47	7.06688e-78	0	0.00148045	2.22839e+07	0.913982	0.97793	1.03509	1.01689	0.692806	0.637428	0.548467	0.990414	8	26	26	26	26	13	8	4	5	-2.66	0.05714	0.1117	-0.479394	0
MSYG_1103-mRNA1	MSYG_1103-mRNA1 Similar to S.cerevisiae protein YIP3 (Protein localized to COPII vesicles)	YNL044W	0.221591	3	3	7	2.20416e-14	0	0.00148045	1.3189e+07	0.98837	0.968533	1.00765	1.04996	NA	3.59565	0.411132	NA	6	4	4	4	4	0	1	1	0					0
MSYG_1105-mRNA1	MSYG_1105-mRNA1 Hypothetical protein		0.138211	4	4	7	1.87637e-21	0	0.00148045	5.27633e+06	1.00709	0.95556	0.894104	1.17271	0.499274	0.467022	NA	0.778756	7	4	4	4	4	4	4	0	2					0
MSYG_1106-mRNA1	MSYG_1106-mRNA1 Similar to S.cerevisiae protein CEX1 (Component of nuclear aminoacylation-dependent tRNA export pathway)	YOR112W	0.0654321	4	4	9	1.43684e-15	0	0.00148045	1.94405e+06	0.913488	1.06203	1.02501	0.976932	0.804264	0.639406	NA	0.625428	7	5	5	5	5	3	2	0	1					0
MSYG_1107-mRNA1	MSYG_1107-mRNA1 Uncharacterized protein		0.014313	1	1	2	2.50411e-07	0	0.00148045	3887717	0.80402	1.18069	1.10679	0.869036	14.7361	0.671199	NA	3.77568	7	1	1	1	1	1	1	0	1					0
MSYG_1109-mRNA1	MSYG_1109-mRNA1 Uncharacterized protein		0.20603	11	11	26	1.59791e-65	0	0.00148045	42086618	0.841706	1.07909	1.06165	1.01792	0.812945	0.934131	0.430173	0.504545	8	15	15	15	15	11	7	5	4	-2.29	0.02857	0.06134	-0.576801	0
MSYG_1112-mRNA1	MSYG_1112-mRNA1 Similar to S.cerevisiae protein PBS2 (MAP kinase kinase of the HOG signaling pathway)	YJL128C	0.257036	6	6	14	2.80272e-27	0	0.00148045	5.75677e+06	0.986362	1.08748	0.942325	0.926149	0.209047	NA	NA	0.314096	6	7	7	7	7	1	0	0	1					0
MSYG_1113-mRNA1	MSYG_1113-mRNA1 Uncharacterized protein		0.0278746	2	2	7	0.000121213	0.000895808	0.0561437	6.20946e+06	1.21227	0.978242	0.91989	0.903008	81.5988	25.7639	39.5144	33.7855	8	6	6	6	6	6	6	6	6	14.54	0.02857	0.06134	5.49715	1
MSYG_1114-mRNA1	MSYG_1114-mRNA1 Uncharacterized protein		0.258537	7	7	26	9.24347e-40	0	0.00148045	3.19217e+07	0.82543	1.15949	1.04109	0.984191	1.21019	0.531931	0.408461	0.62263	8	11	11	11	11	8	5	5	7	-1.85	0.1143	0.1851	-0.528441	0
MSYG_1115-mRNA1	MSYG_1115-mRNA1 Similar to S.cerevisiae protein ERG7 (Lanosterol synthase)	YHR072W	0.211994	12	12	37	5.56625e-55	0	0.00148045	13210607	0.858823	1.09424	1.05015	0.941634	0.72365	0.343493	0.844377	2.98094	8	20	19	20	19	15	7	3	4	-0.2189	0.7143	0.797	0.290559	0
MSYG_1116-mRNA1	MSYG_1116-mRNA1 Essential protein suggested to function early in the secretory pathway	YNL024C-A	0.128571	1	1	2	0.000723319	0.000610141	0.0437821	2026635	1.12172	0.985228	0.959965	0.97452	NA	NA	NA	NA	4	1	1	1	1	0	0	0	0					0
MSYG_1117-mRNA1	MSYG_1117-mRNA1 Similar to S.cerevisiae protein NAS6 (Assembly chaperone for the 19S proteasome regulatory particle base)	YGR232W	0.314286	3	3	7	6.09475e-13	0	0.00148045	1.79332e+06	0.937076	1.08015	1.05257	0.932835	1.76924	1.90993	1.75278	1.41868	8	4	4	4	4	3	3	3	3	7.17	0.02857	0.06134	0.776238	0
MSYG_1118-mRNA1	MSYG_1118-mRNA1 Similar to S.cerevisiae protein TAF11 (TFIID subunit (40 kDa))	YML015C	0.103586	1	1	2	0.00250409	0.00118916	0.0691914	1873427	0.93779	1.00991	1.03464	1.00599	2.16509	1.26113	1.22398	1.82506	8	1	1	1	1	1	1	1	1	3.21	0.02857	0.06134	0.694939	0
MSYG_1119-mRNA1	MSYG_1119-mRNA1 Similar to S.cerevisiae protein LYS9 (Saccharopine dehydrogenase (NADP+~ L-glutamate-forming))	YNR050C	0.656209	40	40	217	9.33022e-256	0	0.00148045	4.4414e+07	0.993966	0.970331	1.00695	1.00628	1.00546	0.716051	0.937574	0.954914	8	115	114	115	115	68	41	31	33	-1.36	0.05714	0.1117	-0.146406	0
MSYG_1120-mRNA1	MSYG_1120-mRNA1 Beta-tubulin	YFL037W	0.557778	19	22	78	1.47378e-131	0	0.00148045	4.7678e+07	1.02348	0.993369	0.985606	1.0207	0.887904	0.954414	1.07753	1.65635	8	37	34	37	35	15	7	5	4	0.6991	0.7429	0.8202	0.194147	0
MSYG_1121-mRNA1	MSYG_1121-mRNA1 Uncharacterized protein		0.493374	30	30	86	2.54271e-185	0	0.00148045	2.10295e+07	1.03412	0.980719	1.0174	0.98406	0.989455	0.655743	0.630317	0.830994	8	46	44	46	44	24	15	9	9	-2.57	0.05714	0.1117	-0.364706	0
MSYG_1122-mRNA1	MSYG_1122-mRNA1 Similar to S.cerevisiae protein SNF1 (AMP-activated serine/threonine protein kinase)	YDR477W	0.09875	6	6	16	4.47585e-39	0	0.00148045	2.97575e+06	0.928608	1.09151	0.993221	1.01476	1.09622	1.37493	1.03587	1.02042	8	9	9	9	9	5	2	3	2	1.45	0.1429	0.2221	0.178696	0
MSYG_1123-mRNA1	MSYG_1123-mRNA1 Similar to S.cerevisiae protein VCX1 (Vacuolar membrane antiporter with Ca2+/H+ and K+/H+ exchange activity)	YDL128W	0.0740741	2	2	13	1.62763e-16	0	0.00148045	23780962	1.2791	0.944743	0.891154	0.980579	2.31698	0.897963	NA	0.962687	7	6	6	6	6	3	1	0	1					0
MSYG_1124-mRNA1	MSYG_1124-mRNA1 Similar to S.cerevisiae protein ENT1 (Epsin-like protein involved in endocytosis and actin patch assembly)	YDL161W	0.311804	10	10	20	1.53469e-50	0	0.00148045	6.11203e+06	1.1704	0.950045	0.818829	1.0977	0.356709	6.36697	2.50979	1.66154	8	13	13	13	13	5	3	2	2	0.9278	0.4571	0.568	1.44559	0
MSYG_1125-mRNA1	MSYG_1125-mRNA1 Similar to S.cerevisiae protein MEP2 (Ammonium permease involved in regulation of pseudohyphal growth)	YNL142W	0.0627615	1	1	2	0.00164211	0.000895808	0.0561437	1306325	1.14028	0.95193	0.817297	1.16495	5.51037	1.35193	4.25585	3.91604	8	2	2	2	2	2	2	1	1	3.73	0.02857	0.06134	1.91017	0
MSYG_1126-mRNA1	MSYG_1126-mRNA1 Similar to S.cerevisiae protein PUS7 (Pseudouridine synthase)	YOR243C	0.0730949	4	4	8	8.26214e-14	0	0.00148045	9.65219e+06	0.877956	1.09845	0.92696	1.00343	0.787649	0.657593	0.565217	0.35859	8	5	5	5	5	5	2	3	3	-3.06	0	0	-0.755692	0
MSYG_1127-mRNA1	MSYG_1127-mRNA1 Similar to S.cerevisiae protein YPT1 (Rab family GTPase)	YFL038C	0.205479	3	3	5	9.38399e-13	0	0.00148045	1.26469e+07	0.847925	1.02917	1.07314	1.0124	1.29522	0.966417	0.604609	0.963924	8	3	3	3	3	2	2	2	2	-0.395	0.7143	0.797	-0.0625908	0
MSYG_1128-mRNA1	MSYG_1128-mRNA1 Uncharacterized protein		0.260638	2	2	2	2.1491e-07	0	0.00148045	2.75786e+06	2.29185	1.22516	0.783034	1.06106	0.202661	NA	0.242855	NA	6	2	2	1	1	1	0	1	0					0
MSYG_1129-mRNA1	MSYG_1129-mRNA1 Similar to S.cerevisiae protein ARH1 (Oxidoreductase of the mitochondrial inner membrane)	YDR376W	0.261386	7	7	17	4.70803e-46	0	0.00148045	6.76277e+06	1.19542	0.918385	0.930783	1.05807	3.70877	5.21581	2.45603	4.55568	8	9	9	9	9	4	2	3	2	7.55	0.02857	0.06134	1.99424	0
MSYG_1130-mRNA1	MSYG_1130-mRNA1 Similar to S.cerevisiae protein PRP11 (Subunit of the SF3a splicing factor complex)	YDL043C	0.287938	4	4	8	2.30337e-18	0	0.00148045	2455977	0.896593	0.984446	1.07988	0.933751	2.03783	1.17258	1.77189	1.6892	8	4	4	4	4	3	3	1	2	4.19	0.02857	0.06134	0.73801	0
MSYG_1131-mRNA1	MSYG_1131-mRNA1 Component of the septin ring that is required for cytokinesis	YHR107C	0.59383	21	21	68	1.70336e-93	0	0.00148045	35461076	0.954995	1.01028	1.05188	0.978798	0.586007	0.79685	0.546693	0.582248	8	39	39	39	38	27	19	14	19	-5.45	0	0	-0.671279	0
MSYG_1133-mRNA1	MSYG_1133-mRNA1 Similar to S.cerevisiae protein SEC22 (R-SNARE protein)	YLR268W	0.546667	8	8	18	4.43641e-33	0	0.00148045	9810049	1.34934	0.873671	0.814689	1.08468	0.637637	0.659662	0.569408	0.842189	8	12	12	12	11	8	4	5	5	-2.92	0.02857	0.06134	-0.562295	0
MSYG_1134-mRNA1	MSYG_1134-mRNA1 Similar to S.cerevisiae protein WHI2 (Protein required for full activation of the general stress response)	YOR043W	0.0488432	1	1	6	0.000162409	0	0.00148045	589628	0.976335	1.05052	0.996576	1.04737	1.02967	1.19888	1.12799	0.841785	8	3	3	3	3	2	1	1	1	0.2855	0.8571	0.907	0.069812	0
MSYG_1136-mRNA1	MSYG_1136-mRNA1 Similar to S.cerevisiae protein RSM10 (Mitochondrial ribosomal protein of the small subunit)	YDR041W	0.272727	3	3	12	3.89277e-19	0	0.00148045	18263919	0.857709	1.12893	1.04603	0.961403	1.47573	0.233649	0.399046	0.264313	8	6	6	6	6	2	1	1	1	-1.93	0.1143	0.1851	-0.753448	0
MSYG_1137-mRNA1	MSYG_1137-mRNA1 Uncharacterized protein		0.0446985	3	3	7	7.7085e-26	0	0.00148045	2.48107e+06	1.04545	0.934705	0.970558	1.06191	0.777469	1.9673	1.72453	1.89691	8	4	4	4	4	3	2	2	2	1.81	0.1429	0.2221	0.670434	0
MSYG_1138-mRNA1	MSYG_1138-mRNA1 Uncharacterized protein		0.0971074	2	2	3	4.3079e-14	0	0.00148045	273260	0.760905	1.00891	1.14109	1.01609	1.67843	2.20697	1.9187	0.528706	8	2	2	2	2	2	2	2	1	1.06	0.3143	0.4292	0.662843	0
MSYG_1141-mRNA1	MSYG_1141-mRNA1 Mitochondrial elongation factor involved in translational elongation	YLR069C	0.383477	20	21	63	3.36207e-119	0	0.00148045	1.251e+08	0.915703	1.03611	1.04017	0.985559	0.501912	0.415424	0.321269	0.357404	8	34	34	34	34	19	9	2	6	-9.14	0	0	-1.32553	0
MSYG_1142-mRNA1	MSYG_1142-mRNA1 Similar to S.cerevisiae protein STE24 (Highly conserved zinc metalloprotease)	YJR117W	0.171315	8	8	22	1.36984e-40	0	0.00148045	8464957	0.948713	1.07064	0.989989	1.00541	0.982551	0.166833	0.296235	0.722488	8	11	11	11	11	4	1	2	3	-2.06	0.02857	0.06134	-0.883564	0
MSYG_1143-mRNA1	MSYG_1143-mRNA1 Similar to S.cerevisiae protein CDC9 (DNA ligase found in the nucleus and mitochondria)	YDL164C	0.15461	3	3	5	2.41388e-18	0	0.00148045	1431459	1.1555	0.985495	0.901921	1.04338	6.16473	2.78349	4.01831	3.53351	8	3	3	3	3	3	2	2	2	7.77	0.02857	0.06134	2.0444	1
MSYG_1144-mRNA1	MSYG_1144-mRNA1 Similar to S.cerevisiae protein SMC2 (Subunit of the condensin complex)	YFR031C	0.0702479	4	4	8	6.29757e-18	0	0.00148045	2.38933e+06	0.992493	0.987828	1.02135	1.03493	0.921962	0.580165	0.604695	0.603311	8	5	5	5	5	4	2	2	2	-3.79	0	0	-0.561636	0
MSYG_1145-mRNA1	MSYG_1145-mRNA1 Similar to S.cerevisiae protein AGC1 (Mitochondrial amino acid transporter)	YPR021C	0.509259	16	16	54	2.27883e-81	0	0.00148045	1.8811e+07	0.926788	1.01359	1.03132	0.967726	1.02602	0.737923	0.661527	0.778519	8	28	28	28	27	21	9	7	10	-2.27	0.08571	0.1541	-0.320131	0
MSYG_1146-mRNA1	MSYG_1146-mRNA1 Tetradecameric mitochondrial chaperonin	YLR259C	0.793403	52	55	257	1.71385e-301	0	0.00148045	1.13287e+08	1.13222	0.987456	0.940113	0.982577	0.586701	1.11477	1.47327	0.79756	8	140	140	140	140	66	27	20	21	-0.3621	0.6857	0.7718	-0.010022	0
MSYG_1147-mRNA1	MSYG_1147-mRNA1 Mitochondrial matrix co-chaperonin	YOR020C	0.830189	8	8	34	1.06421e-27	0	0.00148045	32793680	1.17746	0.949359	1.02716	0.994394	1.09211	0.567871	0.668308	0.77889	8	22	22	22	22	13	6	7	7	-2.15	0.08571	0.1541	-0.364396	0
MSYG_1148-mRNA1	MSYG_1148-mRNA1 Uncharacterized protein		0.376712	6	6	17	8.05026e-25	0	0.00148045	10226676	1.15615	0.934027	0.983715	1.04771	0.904175	0.385949	0.812768	0.925268	8	8	7	9	9	6	4	3	2	-1.7	0	0	-0.401559	0
MSYG_1150-mRNA1	MSYG_1150-mRNA1 Similar to S.cerevisiae protein SEC14 (Phosphatidylinositol/phosphatidylcholine transfer protein)	YMR079W	0.509317	11	11	39	1.16746e-61	0	0.00148045	1.07602e+07	0.87509	1.07957	1.01827	0.992917	0.3193	1.99814	0.341807	0.477413	8	20	20	20	20	7	3	2	2	-1.29	0.2	0.2967	-0.350769	0
MSYG_1152-mRNA1	MSYG_1152-mRNA1 Similar to S.cerevisiae protein TOM70 (Component of the TOM (translocase of outer membrane) complex)	YNL121C	0.650582	28	28	114	1.61118e-182	0	0.00148045	1.83802e+08	1.02232	1.05188	1.0297	0.927906	0.873358	0.703529	0.770406	0.765449	8	70	70	69	70	41	20	16	18	-4.96	0	0	-0.361814	0
MSYG_1153-mRNA1	MSYG_1153-mRNA1 Ubiquitin-like protein of the SUMO family	YDR510W	0.294737	2	2	2	6.95514e-07	0.000308411	0.0269721	1335172	1.05162	1.11921	1.13146	0.698569	1.27126	0.362446	1.09829	0.730762	8	2	2	2	2	2	1	1	2	-0.76	0.6286	0.7235	-0.208079	0
MSYG_1154-mRNA1	MSYG_1154-mRNA1 Similar to S.cerevisiae protein ESF2 (Essential nucleolar protein involved in pre-18S rRNA processing)	YNR054C	0.158621	4	4	7	7.89291e-24	0	0.00148045	1.08286e+06	0.858041	1.03379	1.06822	0.999764	0.453195	0.723712	NA	0.454616	7	4	4	4	4	2	2	0	1					0
MSYG_1156-mRNA1	MSYG_1156-mRNA1 Similar to S.cerevisiae protein PAN1 (Part of actin cytoskeleton-regulatory complex Pan1p-Sla1p-End3p)	YIR006C	0.244379	23	23	59	7.84331e-132	0	0.00148045	59054003	1.14997	0.895983	0.873621	1.14531	0.725668	0.990273	1.07123	0.926039	8	29	28	29	28	15	9	8	6	-0.817	0.4286	0.5396	-0.107334	0
MSYG_1157-mRNA1	MSYG_1157-mRNA1 Similar to S.cerevisiae protein CMS1 (Putative subunit of the 90S preribosome processome complex)	YLR003C	0.157718	3	3	10	5.77826e-16	0	0.00148045	1.06233e+07	1.33004	0.89219	0.799087	1.10105	0.718548	1.11182	NA	0.654692	7	5	5	5	5	4	1	0	1					0
MSYG_1158-mRNA1	MSYG_1158-mRNA1 Similar to S.cerevisiae protein BUR6 (Subunit of a heterodimeric NC2 transcription regulator complex)	YER159C	0.385093	3	3	5	2.65763e-20	0	0.00148045	1970116	1.36914	1.00679	0.737097	1.01722	0.661737	1.91136	1.07972	NA	7	3	3	3	3	2	1	1	0					0
MSYG_1159-mRNA1	MSYG_1159-mRNA1 Bifunctional carbamoylphosphate synthetase/aspartate transcarbamylase	YJL130C	0.512787	85	88	326	0	0	0.00148045	7.06629e+07	1.04206	0.981957	1.02581	0.983063	0.671387	0.838333	0.80189	0.689256	8	161	155	163	154	88	58	39	36	-5.26	0	0	-0.414621	0
MSYG_1160-mRNA1	MSYG_1160-mRNA1 Hypothetical protein		0.0339623	1	1	2	9.32899e-05	0	0.00148045	2014860	0.989955	1.08552	0.96269	0.984783	0.826793	0.617681	0.647338	0.414463	8	1	1	1	1	1	1	1	1	-3.45	0	0	-0.674456	0
MSYG_1161-mRNA1	MSYG_1161-mRNA1 Similar to S.cerevisiae protein GVP36 (BAR domain protein that localizes to early and late Golgi vesicles)	YIL041W	0.574132	17	17	98	6.13929e-89	0	0.00148045	3.74719e+07	1.07561	0.968632	0.991922	1.0307	0.737412	0.85828	1.35493	0.909665	8	48	47	48	47	18	11	5	9	-0.5911	0.5714	0.6743	-0.0512909	0
MSYG_1162-mRNA1	MSYG_1162-mRNA1 Similar to S.cerevisiae protein EAF3 (Component of the Rpd3S histone deacetylase complex)	YPR023C	0.276657	8	8	17	1.02815e-38	0	0.00148045	1.7892e+07	0.861154	1.05023	0.972827	1.05499	0.387248	0.384253	0.251924	0.325437	8	9	9	9	8	6	3	2	5	-9.73	0	0	-1.56826	0
MSYG_1163-mRNA1	MSYG_1163-mRNA1 Uncharacterized protein		0.346985	15	15	38	1.53933e-81	0	0.00148045	1.24903e+07	1.00779	0.989865	0.9981	1.05008	0.496952	0.778689	0.496159	0.509129	8	22	22	24	22	11	3	1	3	-5.32	0	0	-0.810378	0
MSYG_1164-mRNA1	MSYG_1164-mRNA1 Similar to S.cerevisiae protein TIM13 (Mitochondrial intermembrane space protein)	YGR181W	0.742574	5	5	19	4.11894e-33	0	0.00148045	5.67011e+06	1.28171	0.853742	0.99868	0.976536	0.21215	0.672276	NA	0.358962	7	10	10	10	10	6	2	0	1					0
MSYG_1166-mRNA1	MSYG_1166-mRNA1 Similar to S.cerevisiae protein BDF1 (Protein involved in transcription initiation)	YLR399C	0.0236769	1	1	2	9.14998e-10	0	0.00148045	1527114	0.727999	1.23249	1.04989	0.952181	2.96644	NA	NA	1.18974	6	1	1	1	1	1	0	0	1					0
MSYG_1167-mRNA1	MSYG_1167-mRNA1 Similar to S.cerevisiae protein TRM5 (tRNA(m(1)G37)methyltransferase)	YHR070W	0.200743	6	6	12	4.11178e-38	0	0.00148045	6.58072e+06	1.00346	1.09893	0.972933	1.02342	0.436869	NA	0.864747	0.946163	7	7	7	7	7	5	0	2	2					0
MSYG_1170-mRNA1	MSYG_1170-mRNA1 Beta 3 subunit of the 20S proteasome	YER094C	0.607843	9	9	31	1.92366e-59	0	0.00148045	4.77882e+07	0.982627	0.949155	1.01736	1.04627	0.352276	0.891139	0.443964	0.461646	8	16	16	16	16	6	6	2	3	-3.41	0	0	-0.896318	0
MSYG_1171-mRNA1	MSYG_1171-mRNA1 Similar to S.cerevisiae protein MSP1 (Highly-conserved N-terminally anchored AAA-ATPase)	YGR028W	0.341463	8	9	27	1.01444e-46	0	0.00148045	9.11583e+06	0.996359	1.05876	1.00383	0.98471	0.959945	0.456024	0.95687	0.871628	8	11	12	11	10	5	2	1	1	-1.46	0	0	-0.302018	0
MSYG_1172-mRNA1	MSYG_1172-mRNA1 ATP phosphoribosyltransferase	YER055C	0.663462	16	16	57	8.17709e-80	0	0.00148045	1.57643e+07	1.03896	1.0695	0.946837	0.989785	0.650856	0.623228	0.626106	0.748194	8	33	32	33	32	23	9	8	8	-8.42	0	0	-0.594888	0
MSYG_1174-mRNA1	MSYG_1174-mRNA1 Similar to S.cerevisiae protein HNT2 (Dinucleoside triphosphate hydrolase)	YDR305C	0.0281879	1	1	3	9.34312e-10	0	0.00148045	528428	0.849396	1.08674	1.02084	1.02343	0.980007	0.556572	NA	NA	6	2	2	2	2	1	1	0	0					0
MSYG_1176-mRNA1	MSYG_1176-mRNA1 Uncharacterized protein		0.160507	5	5	10	6.93358e-21	0	0.00148045	4.67624e+06	1.00957	0.948198	0.899316	1.11356	1.62619	NA	NA	NA	5	6	6	6	6	2	0	0	0					0
MSYG_1178-mRNA1	MSYG_1178-mRNA1 Uncharacterized protein		0.0434783	1	1	2	0.00580339	0.00294441	0.134847	2366033	1.19555	1.01176	0.860937	1.01371	NA	NA	0.257275	NA	5	1	1	1	1	0	0	1	0					0
MSYG_1180-mRNA1	MSYG_1180-mRNA1 Similar to S.cerevisiae protein BRO1 (Cytoplasmic class E vacuolar protein sorting (VPS) factor)	YPL084W	0.341584	14	14	25	1.30051e-73	0	0.00148045	5.91577e+06	1.07234	0.968782	0.973236	1.04235	0.49614	1.25322	0.436899	0.596402	8	16	16	16	16	10	3	5	5	-1.97	0.1143	0.1851	-0.523533	0
MSYG_1183-mRNA1	MSYG_1183-mRNA1 Similar to S.cerevisiae protein CHS3 (Chitin synthase III)	YBR023C	0.100831	9	9	23	1.76524e-51	0	0.00148045	6.84647e+06	0.813892	1.29082	1.05313	0.846254	1.05571	0.522322	0.734854	0.645087	8	11	11	11	11	9	5	4	7	-1.75	0.1143	0.1851	-0.435394	0
MSYG_1186-mRNA1	MSYG_1186-mRNA1 Class E protein of the vacuolar protein-sorting (Vps) pathway	YKR035W-A	0.17619	3	3	7	8.78511e-12	0	0.00148045	3.53264e+07	1.19045	0.922388	0.892239	1.04499	0.592436	0.909703	0.475637	1.011	8	4	4	4	4	2	3	3	3	-1.81	0.1143	0.1851	-0.420447	0
MSYG_1188-mRNA1	MSYG_1188-mRNA1 Similar to S.cerevisiae protein MDM31 (Mitochondrial protein that may have a role in phospholipid metabolism)	YHR194W	0.0495868	2	2	3	2.0541e-08	0	0.00148045	432553	1.10651	1.09414	1.00443	0.833675	NA	1.24625	NA	NA	5	1	1	1	1	0	1	0	0					0
MSYG_1189-mRNA1	MSYG_1189-mRNA1 Uncharacterized protein		0.0673575	1	1	2	0.000103417	0	0.00148045	768463	1.24492	0.993524	0.73658	1.14373	4.37427	17.9726	5.09769	2.1989	8	1	1	1	1	1	1	1	1	3.72	0.02857	0.06134	2.88964	1
MSYG_1190-mRNA1	MSYG_1190-mRNA1 Similar to S.cerevisiae protein ANT1 (Peroxisomal adenine nucleotide transporter)	YPR128C	0.523026	15	15	53	1.82231e-75	0	0.00148045	3.57084e+07	0.935551	1.0073	1.03963	1.01411	0.658764	0.598343	0.697981	0.566183	8	34	34	34	34	25	17	12	17	-8.87	0	0	-0.665849	0
MSYG_1191-mRNA1	MSYG_1191-mRNA1 UDP-glucose pyrophosphorylase (UGPase)	YKL035W	0.692308	30	30	142	4.14341e-156	0	0.00148045	1.51651e+08	1.05052	0.981956	0.986638	0.977601	0.858309	0.770963	0.872329	0.958712	8	69	69	70	69	33	23	18	22	-3.07	0	0	-0.209097	0
MSYG_1192-mRNA1	MSYG_1192-mRNA1 Similar to S.cerevisiae protein CAP2 (Beta subunit of the capping protein heterodimer (Cap1p and Cap2p))	YIL034C	0.333333	7	7	21	1.88217e-41	0	0.00148045	1.15193e+07	1.00088	1.04631	0.993056	1.03141	0.320565	0.545864	0.965579	1.94938	8	11	11	11	11	8	7	4	1	-0.7619	0.4571	0.568	-0.0810826	0
MSYG_1193-mRNA1	MSYG_1193-mRNA1 Similar to S.cerevisiae protein SDS22 (Regulatory subunit of the type 1 protein phosphatase (PP1) Glc7p)	YKL193C	0.247934	5	5	15	1.65592e-44	0	0.00148045	9.90693e+06	0.97263	1.06994	0.999084	1.05732	1.1893	0.978555	NA	NA	6	8	6	8	7	1	1	0	0					0
MSYG_1194-mRNA1	MSYG_1194-mRNA1 Uncharacterized protein		0.482014	2	2	3	1.63662e-05	0.00147606	0.079649	1635285	1.02349	0.935292	1.16555	0.84499	0.766285	0.498358	NA	0.454423	7	2	2	2	2	1	1	0	1					0
MSYG_1195-mRNA1	MSYG_1195-mRNA1 ATPase of the ATP-binding cassette (ABC) family	YER036C	0.670927	38	39	156	2.55209e-177	0	0.00148045	3.07529e+07	0.921408	1.0208	1.01735	1.01077	0.839499	0.668935	0.823195	0.78603	8	82	81	81	81	48	30	25	29	-4.29	0	0	-0.359537	0
MSYG_1196-mRNA1	MSYG_1196-mRNA1 Similar to S.cerevisiae protein HAP3 (Subunit of the Hap2p/3p/4p/5p CCAAT-binding complex)	YBL021C	0.230088	2	2	8	7.48826e-12	0	0.00148045	6982178	0.862779	1.05031	1.00233	1.05951	0.301314	3.1596	0.885664	NA	7	4	4	4	4	2	1	1	0					0
MSYG_1197-mRNA1	MSYG_1197-mRNA1 COPII-coated vesicle protein	YGL054C	0.0808824	1	1	8	4.59659e-06	0	0.00148045	37304080	0.889794	1.06792	0.983026	1.05399	NA	NA	NA	NA	4	4	4	4	4	0	0	0	0					0
MSYG_1200-mRNA1	MSYG_1200-mRNA1 Mitochondrial ribosomal protein of the large subunit	YOR150W	0.239726	3	3	8	4.13246e-17	0	0.00148045	1.62891e+06	0.930553	1.11428	1.0161	0.914491	0.633051	0.577134	NA	0.300695	7	3	3	3	3	1	2	0	1					0
MSYG_1201-mRNA1	MSYG_1201-mRNA1 Similar to S.cerevisiae protein CLC1 (Clathrin light chain)	YGR167W	0.640351	18	18	56	3.40938e-93	0	0.00148045	2.11341e+07	1.25396	0.90682	0.871532	1.0209	0.746611	0.82097	0.917915	1.02036	8	30	30	30	30	13	8	5	6	-1.34	0.2286	0.3324	-0.190235	0
MSYG_1202-mRNA1	MSYG_1202-mRNA1 Similar to S.cerevisiae protein NSI1 (RNA polymerase I termination factor)	YDR026C	0.0826772	4	4	7	1.27686e-13	0	0.00148045	1.65853e+06	1.37798	0.976027	0.840567	0.961113	1.9552	4.32571	0.641707	1.02011	8	4	4	4	4	4	2	4	4	0.9523	0.4286	0.5396	0.989633	0
MSYG_1203-mRNA1	MSYG_1203-mRNA1 Uncharacterized protein		0.600897	21	21	75	2.4014e-132	0	0.00148045	1.07338e+08	0.935551	0.992558	1.00214	1.01417	0.549962	0.721429	0.419082	1.20792	8	36	36	36	36	20	15	7	5	-1.71	0.1143	0.1851	-0.464745	0
MSYG_1205-mRNA1	MSYG_1205-mRNA1 Uncharacterized protein		0.428571	4	4	15	1.80657e-17	0	0.00148045	1.72356e+07	1.60851	0.755514	0.705908	1.16386	0.775682	0.674993	0.695725	0.381322	8	11	11	11	11	6	3	2	3	-1.97	0.08571	0.1541	-0.662162	0
MSYG_1206-mRNA1	MSYG_1206-mRNA1 Similar to S.cerevisiae protein NOB1 (Protein involved in proteasomal and 40S ribosomal subunit biogenesis)	YOR056C	0.368056	5	5	12	6.49042e-40	0	0.00148045	5.08577e+06	0.991204	1.03701	0.929325	0.968527	2.08449	4.72516	0.887137	2.89908	8	7	7	7	7	7	5	2	2	2.35	0.1429	0.2221	1.40543	0
MSYG_1208-mRNA1	MSYG_1208-mRNA1 Similar to S.cerevisiae protein BOI1 (Protein implicated in polar growth)	YBL085W	0.425882	21	21	67	2.87121e-125	0	0.00148045	2.4018e+07	1.06462	0.97355	0.947246	1.03075	0.9946	0.929976	1.63269	0.935574	8	35	35	34	34	24	17	13	14	0.6044	0.8857	0.9264	0.167627	0
MSYG_1209-mRNA1	MSYG_1209-mRNA1 Similar to S.cerevisiae protein MCA1 (Ca2+-dependent cysteine protease)	YOR197W	0.416216	9	9	19	4.86579e-36	0	0.00148045	4.65517e+06	1.18754	0.962601	0.921171	1.03934	0.893655	0.806518	0.594375	0.643583	8	8	8	8	8	4	3	2	2	-3.13	0	0	-0.445101	0
MSYG_1210-mRNA1	MSYG_1210-mRNA1 Uncharacterized protein		0.252	2	2	3	5.58856e-11	0	0.00148045	1047648	1.20255	0.96073	0.848814	1.06911	2.24284	2.28744	0.47421	1.27012	8	2	2	2	2	1	1	2	1	0.7181	0.4286	0.5396	0.649527	0
MSYG_1211-mRNA1	MSYG_1211-mRNA1 Similar to S.cerevisiae protein UBP8 (Ubiquitin-specific protease component of the SAGA acetylation complex)	YMR223W	0.217311	7	7	28	4.17843e-49	0	0.00148045	1.60482e+06	1.078	0.957994	0.881908	1.08914	1.20428	0.733402	0.8061	0.903341	8	17	17	17	16	8	6	4	3	-0.9119	0.4	0.5135	-0.133239	0
MSYG_1212-mRNA1	MSYG_1212-mRNA1 Similar to S.cerevisiae protein VAC14 (Enzyme regulator)	YLR386W	0.163855	6	6	18	1.39821e-27	0	0.00148045	22743246	1.00601	1.02932	0.925833	1.07931	0.316843	2.69229	0.655524	1.84627	8	9	9	9	9	6	1	1	3	-0.001161	0.9714	0.977	0.462293	0
MSYG_1213-mRNA1	MSYG_1213-mRNA1 Uncharacterized protein		0.362319	10	10	27	4.1931e-71	0	0.00148045	1.35779e+07	0.937856	1.06077	0.992059	1.0611	0.446565	0.458324	0.416397	0.574731	8	13	13	13	13	7	2	1	3	-10.1	0	0	-1.07703	0
MSYG_1215-mRNA1	MSYG_1215-mRNA1 Protein that associates with ribosomes	YKL056C	0.622754	20	20	116	4.18146e-77	0	0.00148045	5.41915e+07	0.702885	0.898302	1.11867	1.17324	0.942503	1.38661	0.68453	0.689416	8	71	70	72	71	50	44	41	45	-0.3621	0.6571	0.7483	-0.111283	0
MSYG_1216-mRNA1	MSYG_1216-mRNA1 Similar to S.cerevisiae protein POF1 (Nicotinamide mononucleotide-specific adenylyltransferase (NMNAT))	YCL047C	0.231788	3	3	7	3.17507e-20	0	0.00148045	801544	1.14707	1.00946	0.940655	1.01311	5.12554	2.95711	2.456	4.54295	8	4	4	4	4	4	2	3	1	7.03	0.02857	0.06134	1.91472	0
MSYG_1217-mRNA1	MSYG_1217-mRNA1 Similar to S.cerevisiae protein ISY1 (Member of the NineTeen Complex (NTC))	YJR050W	0.191489	3	3	8	9.1892e-14	0	0.00148045	4.20603e+06	1.26267	0.896322	0.925549	1.01038	0.936827	1.22615	0.60806	0.704141	8	5	5	5	5	2	2	1	1	-1.1	0.2857	0.3993	-0.202913	0
MSYG_1218-mRNA1	MSYG_1218-mRNA1 Ribosomal 60S subunit protein L1A	YPL220W	0.509259	17	17	138	5.99844e-77	0	0.00148045	45548800	0.928387	1.0342	1.01799	1.00755	0.645346	0.605579	0.919305	1.00096	8	81	79	80	76	51	30	25	18	-1.97	0.02857	0.06134	-0.334975	0
MSYG_1219-mRNA1	MSYG_1219-mRNA1 Protein component of the small (40S) ribosomal subunit	YDR025W	0.424051	9	9	61	4.64065e-42	0	0.00148045	2.87171e+07	0.854226	1.04862	1.1024	0.960795	0.68055	0.822624	0.422132	0.420988	8	38	38	38	38	25	21	19	14	-3.15	0	0	-0.769617	0
MSYG_1220-mRNA1	MSYG_1220-mRNA1 Protein component of the small (40S) ribosomal subunit	YOR369C	0.52027	8	8	106	7.8426e-39	0	0.00148045	1.84461e+07	0.958515	1.07122	1.02593	0.934555	1.36431	0.740848	0.599549	0.789598	8	56	56	56	56	33	27	19	17	-1.01	0.3714	0.4892	-0.194996	0
MSYG_1221-mRNA1	MSYG_1221-mRNA1 Uncharacterized protein		0.386905	4	4	10	6.94705e-21	0	0.00148045	3.85329e+06	1.43327	0.825282	0.827281	1.04763	NA	NA	NA	NA	4	5	4	5	4	0	0	0	0					0
MSYG_1224-mRNA1	MSYG_1224-mRNA1 Similar to S.cerevisiae protein PAC2 (Microtubule effector required for tubulin heterodimer formation)	YER007W	0.0357143	1	1	2	3.29119e-06	0	0.00148045	791420	0.873498	1.14201	0.929066	1.06709	NA	1.17858	NA	NA	5	1	1	1	1	0	1	0	0					0
MSYG_1225-mRNA1	MSYG_1225-mRNA1 Uncharacterized protein		0.0999363	10	10	20	3.6079e-35	0	0.00148045	1.31371e+07	0.96813	1.02792	0.998998	1.01885	0.755327	0.799914	0.732732	0.423554	8	11	11	11	11	6	6	4	3	-2.84	0	0	-0.560894	0
MSYG_1226-mRNA1	MSYG_1226-mRNA1 Similar to S.cerevisiae protein RIA1 (Cytoplasmic GTPase/eEF2-like factor involved in ribosomal biogenesis)	YNL163C	0.296552	20	20	47	7.85326e-107	0	0.00148045	9.40572e+06	0.900058	1.08473	1.05783	0.980921	0.561532	0.614204	0.600429	0.437971	8	26	26	26	25	15	12	7	6	-6.84	0	0	-0.853256	0
MSYG_1227-mRNA1	MSYG_1227-mRNA1 Similar to S.cerevisiae protein TAF5 (Subunit (90 kDa) of TFIID and SAGA complexes)	YBR198C	0.304469	5	5	11	9.16064e-31	0	0.00148045	7989750	0.884901	1.1358	1.05876	0.94822	0.353692	NA	NA	NA	5	5	5	5	5	3	0	0	0					0
MSYG_1228-mRNA1	MSYG_1228-mRNA1 Similar to S.cerevisiae protein VPS17 (Subunit of the membrane-associated retromer complex)	YOR132W	0.0709343	4	4	7	1.96982e-17	0	0.00148045	1.30706e+06	1.12488	0.974177	0.918611	1.04676	0.592697	0.949561	0.973847	0.887051	8	4	4	4	4	4	2	1	2	-1.56	0.08571	0.1541	-0.233127	0
MSYG_1233-mRNA1	MSYG_1233-mRNA1 Uncharacterized protein		0.0228519	2	2	3	4.89049e-08	0	0.00148045	742304	1.09366	1.02038	0.876832	1.06696	0.243693	0.295295	NA	NA	6	2	2	2	2	1	1	0	0					0
MSYG_1234-mRNA1	MSYG_1234-mRNA1 Similar to S.cerevisiae protein CPR6 (Peptidyl-prolyl cis-trans isomerase (cyclophilin))	YLR216C	0.375	2	2	3	3.89715e-11	0	0.00148045	1657167	1.15786	0.9224	0.916418	1.05609	0.299567	0.500753	0.387377	0.441495	8	2	2	2	2	1	1	1	1	-7.48	0	0	-1.29584	0
MSYG_1235-mRNA1	MSYG_1235-mRNA1 Subunit of the vacuolar transporter chaperone (VTC) complex	YER072W	0.139344	2	2	10	2.97021e-05	0.00147606	0.079649	7483079	1.10071	0.99991	0.900505	1.05697	0.889147	0.157035	0.251495	0.581119	8	5	5	5	5	4	3	3	2	-2.49	0	0	-1.09019	0
MSYG_1239-mRNA1	MSYG_1239-mRNA1 Similar to S.cerevisiae protein SEC27 (Essential beta'-coat protein of the COPI coatomer)	YGL137W	0.466667	26	26	80	5.47033e-150	0	0.00148045	33476720	0.981901	1.01118	0.991338	1.00068	0.757618	0.644783	0.993842	0.532981	8	43	43	43	43	22	17	10	15	-2.53	0.05714	0.1117	-0.449481	0
MSYG_1240-mRNA1	MSYG_1240-mRNA1 Similar to S.cerevisiae protein GRR1 (F-box protein component of an SCF ubiquitin-ligase complex)	YJR090C	0.0724138	1	1	2	7.87255e-12	0	0.00148045	715350	1.06241	1.15174	0.944177	0.890458	NA	6.3103	NA	NA	5	1	1	1	1	0	1	0	0					0
MSYG_1241-mRNA1	MSYG_1241-mRNA1 Similar to S.cerevisiae protein EMW1 (Essential conserved protein with a role in cell wall integrity)	YNL313C	0.232487	16	16	35	3.10542e-72	0	0.00148045	2.37383e+07	0.943423	1.06432	1.00759	0.98971	0.565548	0.6392	1.0134	0.81259	8	20	20	20	20	14	11	7	7	-2.3	0.08571	0.1541	-0.40033	0
MSYG_1243-mRNA1	MSYG_1243-mRNA1 Similar to S.cerevisiae protein YPR1 (NADPH-dependent aldo-keto reductase)	YDR368W	0.705882	27	27	176	4.16848e-152	0	0.00148045	1.27031e+08	1.12866	0.897265	0.998486	0.983199	0.844055	0.985166	1.0093	1.10236	8	103	103	103	103	55	35	29	29	-0.2468	0.7714	0.8418	-0.0214824	0
MSYG_1244-mRNA1	MSYG_1244-mRNA1 Similar to S.cerevisiae protein TAF5 (Subunit (90 kDa) of TFIID and SAGA complexes)	YBR198C	0.298054	12	12	24	7.16633e-70	0	0.00148045	5.52264e+06	1.15554	0.885491	0.930071	1.05498	0.571162	1.13372	0.838411	1.02008	8	16	16	16	16	9	6	2	3	-0.9145	0.4286	0.5396	-0.166757	0
MSYG_1245-mRNA1	MSYG_1245-mRNA1 Similar to S.cerevisiae protein LCB1 (Component of serine palmitoyltransferase)	YMR296C	0.420543	11	11	33	4.53301e-55	0	0.00148045	27104924	0.893709	1.10559	0.975819	0.985583	0.433509	0.561535	0.848614	0.668227	8	15	15	15	15	6	4	3	4	-3.25	0	0	-0.671229	0
MSYG_1246-mRNA1	MSYG_1246-mRNA1 Ubiquitin-conjugating enzyme (E2)	YGL058W	0.447205	3	3	6	2.38133e-11	0	0.00148045	13990402	1.02126	0.906116	1.01511	1.07404	0.476695	1.85668	NA	NA	6	3	3	3	3	3	1	0	0					0
MSYG_1247-mRNA1	MSYG_1247-mRNA1 Uncharacterized protein		0.454545	5	5	21	5.92975e-33	0	0.00148045	6.36048e+06	1.18273	0.820944	0.902428	1.24505	1.4712	0.652055	0.5841	0.736557	8	11	11	11	10	7	6	7	5	-1.05	0.2857	0.3993	-0.215953	0
MSYG_1248-mRNA1	MSYG_1248-mRNA1 Similar to S.cerevisiae protein TGS1 (Trimethyl guanosine synthase~ conserved nucleolar methyl transferase)	YPL157W	0.297872	5	5	13	4.51015e-29	0	0.00148045	1.30874e+07	1.11937	0.919837	0.937502	1.00051	2.25931	1.66959	2.28945	1.28734	8	7	7	7	7	7	5	3	4	4.23	0.02857	0.06134	0.907985	0
MSYG_1250-mRNA1	MSYG_1250-mRNA1 Uncharacterized protein		0.154728	3	3	14	6.56496e-24	0	0.00148045	1.88989e+07	1.07185	0.951442	0.956013	0.969435	4.20302	2.63619	2.49455	0.783096	8	7	7	7	7	4	5	2	1	2.18	0.1429	0.2221	1.33869	0
MSYG_1253-mRNA1	MSYG_1253-mRNA1 Uncharacterized protein		0.698876	47	47	266	6.96402e-229	0	0.00148045	4.77585e+07	0.953082	1.00753	1.11746	0.873285	0.91762	0.432247	0.649062	0.638809	8	142	141	142	139	79	50	39	42	-2.68	0.02857	0.06134	-0.600699	0
MSYG_1255-mRNA1	MSYG_1255-mRNA1 Similar to S.cerevisiae protein DNF1 (Aminophospholipid translocase (flippase))	YER166W	0.132586	10	10	17	1.05769e-60	0	0.00148045	2.33324e+07	1.21735	1.00494	0.934394	0.982189	2.37855	1.65421	1.52394	0.87624	8	9	9	10	9	6	4	1	4	1.8	0.1429	0.2221	0.68548	0
MSYG_1256-mRNA1	MSYG_1256-mRNA1 Uncharacterized protein		0.292553	6	6	17	4.0033e-40	0	0.00148045	5.17262e+06	0.986079	1.02953	0.97258	0.990984	0.29502	0.865712	0.740624	0.862885	8	8	7	8	7	4	3	2	3	-1.73	0	0	-0.533117	0
MSYG_1257-mRNA1	MSYG_1257-mRNA1 Uncharacterized protein		0.342697	3	3	8	4.57527e-15	0	0.00148045	5959495	0.919747	1.19711	1.09126	0.864953	1.48216	1.27809	0.559402	0.841023	8	5	4	4	4	2	2	1	1	-0.1655	0.8571	0.907	0.0568152	0
MSYG_1258-mRNA1	MSYG_1258-mRNA1 Uncharacterized protein		0.0633333	2	2	4	1.84884e-10	0	0.00148045	999724	0.883437	1.08392	1.02977	0.98811	0.548677	0.719709	0.527383	0.526908	8	2	2	2	2	1	1	1	1	-6.29	0	0	-0.784211	0
MSYG_1260-mRNA1	MSYG_1260-mRNA1 Uncharacterized protein		0.161538	2	2	3	0.000110202	0.000895808	0.0561437	685095	1.29666	0.956469	0.844002	1.00448	1.40815	5.34773	3.76664	2.79786	8	2	2	2	2	2	1	1	1	3.64	0.02857	0.06134	1.73556	0
MSYG_1261-mRNA1	MSYG_1261-mRNA1 Similar to S.cerevisiae protein TUP1 (General repressor of transcription)	YCR084C	0.561175	19	19	68	5.40913e-90	0	0.00148045	1.20411e+08	0.879748	1.01848	1.02735	1.00756	0.318579	0.695189	0.468493	0.52586	8	39	39	39	39	15	14	6	10	-4.27	0	0	-0.994154	0
MSYG_1263-mRNA1	MSYG_1263-mRNA1 Similar to S.cerevisiae protein PRS1 (5-phospho-ribosyl-1(alpha)-pyrophosphate synthetase)	YKL181W	0.368421	12	12	32	5.46855e-53	0	0.00148045	1.09849e+07	0.86117	1.01331	1.09109	0.999534	0.505778	0.341532	0.991738	1.18873	8	19	18	18	18	9	6	4	4	-1.31	0.3143	0.4292	-0.401741	0
MSYG_1264-mRNA1	MSYG_1264-mRNA1 Similar to S.cerevisiae protein SPB4 (Putative ATP-dependent RNA helicase)	YFL002C	0.166412	5	5	16	1.2747e-49	0	0.00148045	6447198	0.930608	1.01804	0.983743	1.00725	0.553208	0.9162	NA	NA	6	6	6	6	6	4	1	0	0					0
MSYG_1265-mRNA1	MSYG_1265-mRNA1 Similar to S.cerevisiae protein YFL042C (Putative protein of unknown function)	YFL042C	0.17566	11	11	22	2.12705e-57	0	0.00148045	1.96156e+07	0.947927	1.02349	1.00637	0.96368	0.83976	0.654119	0.765658	0.634808	8	12	12	12	12	10	4	5	6	-4.59	0	0	-0.466763	0
MSYG_1267-mRNA1	MSYG_1267-mRNA1 Similar to S.cerevisiae protein VPS74 (Golgi phosphatidylinositol-4-kinase effector and PtdIns4P sensor)	YDR372C	0.237245	5	5	14	1.57284e-27	0	0.00148045	3934276	1.10303	0.93648	0.907935	1.04381	0.476206	0.457939	0.602709	0.817616	8	8	8	8	8	4	4	3	2	-3.92	0	0	-0.764597	0
MSYG_1269-mRNA1	MSYG_1269-mRNA1 Uncharacterized protein		0.04	1	1	2	6.11421e-06	0	0.00148045	6843790	0.901146	0.956884	1.081	1.02594	NA	NA	NA	NA	4	1	1	1	1	0	0	0	0					0
MSYG_1270-mRNA1	MSYG_1270-mRNA1 Similar to S.cerevisiae protein UTP22 (Component of the small-subunit processome)	YGR090W	0.140408	12	12	19	2.85938e-45	0	0.00148045	7.42845e+06	0.929918	1.03116	1.01198	1.02076	1.2029	0.650628	0.855739	0.665464	8	11	11	11	11	7	9	6	6	-1.38	0.2	0.2967	-0.245229	0
MSYG_1271-mRNA1	MSYG_1271-mRNA1 Similar to S.cerevisiae protein YGL242C (Protein of unknown function)	YGL242C	0.364162	4	4	19	8.35861e-36	0	0.00148045	2.91601e+07	0.870423	1.05068	1.05788	0.951472	0.844927	0.674005	NA	0.682394	7	10	10	10	10	3	2	0	2					0
MSYG_1272-mRNA1	MSYG_1272-mRNA1 Uncharacterized protein		0.203125	2	2	4	1.5958e-06	0	0.00148045	2.38769e+06	1.15735	0.952282	1.08718	0.820012	1.7093	0.600526	0.492618	0.656361	8	2	2	2	2	1	1	1	1	-0.9437	0.3714	0.4892	-0.209725	0
MSYG_1274-mRNA1	MSYG_1274-mRNA1 Acetolactate synthase	YMR108W	0.517088	27	27	110	4.8416e-136	0	0.00148045	4.25708e+07	0.902666	1.15345	1.00985	0.895252	0.873703	1.09029	1.07512	0.902391	8	63	63	63	63	32	23	15	17	-0.05544	0.9429	0.9622	-0.0212554	0
MSYG_1275-mRNA1	MSYG_1275-mRNA1 Uncharacterized protein		0.141643	2	2	6	1.95464e-09	0	0.00148045	3.80023e+07	0.830249	0.959332	1.06924	1.07637	2.24156	3.30648	NA	NA	6	5	5	5	5	2	1	0	0					0
MSYG_1276-mRNA1	MSYG_1276-mRNA1 Uncharacterized protein		0.06399	1	1	1	0.000578098	0.000610141	0.0437821	3807980	NA	NA	NA	NA	NA	NA	NA	NA	0	NA	NA	NA	NA	NA	NA	NA	NA					0
MSYG_1277-mRNA1	MSYG_1277-mRNA1 Uncharacterized protein		0.244755	11	11	24	2.49456e-57	0	0.00148045	6.06683e+06	1.01504	0.996906	0.875514	1.04513	0.627209	0.717924	0.752923	1.59199	8	14	14	14	14	9	4	3	3	-0.6317	0.5429	0.6478	-0.11636	0
MSYG_1281-mRNA1	MSYG_1281-mRNA1 Uncharacterized protein		0.368421	8	8	22	3.93317e-40	0	0.00148045	19947319	1.2427	1.08079	1.05745	1.00601	0.785152	0.485999	6.33566	0.927676	8	13	13	13	13	11	6	2	3	0.1989	1	1	1.0933	0
MSYG_1282-mRNA1	MSYG_1282-mRNA1 Similar to S.cerevisiae protein SEC24 (Component of the Sec23p-Sec24p heterodimer of the COPII vesicle coat)	YIL109C	0.283623	16	16	47	2.39111e-109	0	0.00148045	3.1205e+07	0.910775	1.08047	1.03492	0.969283	1.35476	1.5939	1.48395	1.28071	8	22	22	22	22	13	3	3	3	5.82	0.02857	0.06134	0.514329	0
MSYG_1283-mRNA1	MSYG_1283-mRNA1 Uncharacterized protein		0.330128	8	8	20	5.73863e-33	0	0.00148045	1.07064e+07	0.92766	0.907932	1.08101	1.00081	81.432	81.3639	35.9161	54.1147	8	12	11	11	12	11	12	11	11	20.6	0.02857	0.06134	5.982	1
MSYG_1286-mRNA1	MSYG_1286-mRNA1 Similar to S.cerevisiae protein GCN3 (Alpha subunit of translation initiation factor eIF2B)	YKR026C	0.386792	6	6	21	1.07452e-33	0	0.00148045	1.98659e+07	0.919064	1.04727	1.03233	0.9496	0.248649	0.649151	0.28345	0.270084	8	10	10	10	10	5	3	1	1	-4.8	0	0	-1.46262	0
MSYG_1287-mRNA1	MSYG_1287-mRNA1 Similar to S.cerevisiae protein DRS1 (Nucleolar DEAD-box protein required for ribosome assembly and function)	YLL008W	0.247462	11	11	26	3.47841e-49	0	0.00148045	5.92814e+06	0.969883	0.976584	0.994351	1.03017	1.14695	0.748532	0.790436	1.10743	8	16	16	16	15	14	11	10	8	-0.5708	0.5429	0.6478	-0.0765278	0
MSYG_1288-mRNA1	MSYG_1288-mRNA1 Similar to S.cerevisiae protein DMA2 (Ubiquitin-protein ligase (E3))	YNL116W	0.027668	1	1	4	5.9254e-08	0	0.00148045	4985512	1.28787	0.886072	0.873828	1.03838	1.99247	1.58954	1.65131	1.98642	8	2	2	2	2	2	1	1	1	5.32	0.02857	0.06134	0.851946	0
MSYG_1289-mRNA1	MSYG_1289-mRNA1 Nucleolar protein required for rRNA synthesis and ribosomal assembly	YCL059C	0.311953	7	7	14	1.21163e-33	0	0.00148045	1.41924e+07	0.92177	1.04558	1.02421	1.0009	1.22437	0.6314	3.05655	0.740949	8	7	7	7	7	3	3	1	3	0.4017	0.8857	0.9264	0.499084	0
MSYG_1292-mRNA1	MSYG_1292-mRNA1 Essential Fe-S protein	YDR091C	0.536184	25	25	111	7.84884e-138	0	0.00148045	90375112	0.957599	1.02137	0.985537	0.995965	0.694813	0.665201	0.413041	0.747558	8	63	63	63	63	32	19	14	12	-3.52	0	0	-0.666225	0
MSYG_1294-mRNA1	MSYG_1294-mRNA1 Uncharacterized protein		0.0507343	2	2	2	2.68209e-07	0	0.00148045	665733	1.89095	0.836161	1.21352	1.13477	1.12557	NA	0.821746	0.654347	7	2	1	2	1	1	0	1	1					0
MSYG_1295-mRNA1	MSYG_1295-mRNA1 Similar to S.cerevisiae protein SEC26 (Essential beta-coat protein of the COPI coatomer)	YDR238C	0.554393	37	37	140	1.45851e-242	0	0.00148045	45355060	0.927057	1.03774	1.00043	1.02072	0.712944	1.11494	1.11559	1.46837	8	76	75	76	75	33	19	10	11	0.4645	0.6286	0.7235	0.141381	0
MSYG_1296-mRNA1	MSYG_1296-mRNA1 Similar to S.cerevisiae protein MRF1 (Mitochondrial translation release factor)	YGL143C	0.0771277	2	2	10	3.76011e-09	0	0.00148045	2142395	1.19214	1.0534	0.786537	1.08635	1.34958	1.15123	1.48954	1.41736	8	3	3	3	3	1	1	1	1	2.64	0.05714	0.1117	0.435017	0
MSYG_1298-mRNA1	MSYG_1298-mRNA1 Uncharacterized protein		0.121495	1	1	4	6.92994e-06	0	0.00148045	1151190	1.05421	0.92251	0.866893	1.21727	0.735952	0.601414	NA	0.748274	7	3	3	3	3	1	1	0	1					0
MSYG_1302-mRNA1	MSYG_1302-mRNA1 Enolase I~ a phosphopyruvate hydratase	YGR254W	0.914027	46	47	400	5.03075e-258	0	0.00148045	1.09989e+08	1.02808	0.943109	0.968657	1.07435	0.989133	1.37887	1.14939	1.18671	8	236	234	236	230	123	88	75	68	2.06	0.08571	0.1541	0.233922	0
MSYG_1303-mRNA1	MSYG_1303-mRNA1 Similar to S.cerevisiae protein STE23 (Metalloprotease)	YLR389C	0.304267	24	24	58	1.03822e-97	0	0.00148045	5.6804e+07	0.939424	1.02684	1.01662	1.00202	0.90006	0.573088	1.01605	1.16323	8	31	30	31	29	18	12	9	13	-0.7708	0.6286	0.7235	-0.131142	0
MSYG_1309-mRNA1	MSYG_1309-mRNA1 Similar to S.cerevisiae protein FCY1 (Cytosine deaminase)	YPR062W	0.248408	1	1	2	0.000150683	0	0.00148045	235792	0.656165	1.09063	1.25674	0.883213	1.21132	0.877542	0.85946	0.997562	8	2	2	2	2	2	1	1	1	0.2124	0.8571	0.907	-0.019651	0
MSYG_1310-mRNA1	MSYG_1310-mRNA1 Malate synthase	YIR031C	0.523452	40	40	247	3.31236e-192	0	0.00148045	77164656	0.817332	0.963763	1.28428	0.83347	1.19583	0.844796	0.942824	1.14083	8	139	139	139	137	72	49	47	43	0.4792	0.6571	0.7483	0.0441414	0
MSYG_1312-mRNA1	MSYG_1312-mRNA1 Similar to S.cerevisiae protein SAP190 (Protein that forms a complex with the Sit4p protein phosphatase)	YKR028W	0.281193	6	6	16	2.17428e-25	0	0.00148045	17973172	0.921547	1.05951	1.03072	0.956784	2.08654	6.49045	7.5084	1.71193	8	9	9	9	9	5	2	2	3	3.4	0.02857	0.06134	2.15359	1
MSYG_1313-mRNA1	MSYG_1313-mRNA1 Similar to S.cerevisiae protein ERG10 (Acetyl-CoA C-acetyltransferase (acetoacetyl-CoA thiolase))	YPL028W	0.64467	17	17	76	2.20927e-97	0	0.00148045	6.11919e+07	0.781052	0.890798	1.33776	0.863678	1.06566	0.765979	0.689799	1.54213	8	38	37	37	38	21	17	11	14	0.0889	0.9429	0.9622	0.022749	0
MSYG_1314-mRNA1	MSYG_1314-mRNA1 Uncharacterized protein		0.0619977	5	5	15	4.05037e-22	0	0.00148045	9.41592e+06	1.06415	1.03659	0.854324	1.09475	1.32734	1.29726	NA	2.10644	7	8	7	7	7	5	1	0	2					0
MSYG_1315-mRNA1	MSYG_1315-mRNA1 Uncharacterized protein		0.221429	1	1	4	1.02199e-06	0	0.00148045	1325437	1.04516	0.9399	1.03862	0.979435	0.401816	0.520859	NA	0.66183	7	2	2	2	2	2	2	0	1					0
MSYG_1316-mRNA1	MSYG_1316-mRNA1 Similar to S.cerevisiae protein SRP40 (Nucleolar serine-rich protein)	YKR092C	0.163347	3	3	9	1.09824e-13	0	0.00148045	2.97563e+06	0.990072	0.977888	0.914976	1.05473	0.913137	2.97862	0.297999	0.876245	8	5	5	5	5	2	2	1	2	-0.1455	0.5714	0.6743	0.340848	0
MSYG_1317-mRNA1	MSYG_1317-mRNA1 Similar to S.cerevisiae protein THI20 (Trifunctional enzyme of thiamine biosynthesis~ degradation and salvage)	YOL055C	0.220339	9	9	21	1.66813e-69	0	0.00148045	8.79005e+06	1.04607	0.970709	0.949305	1.09866	2.3129	1.59195	1.57212	1.24917	8	12	12	12	12	6	6	3	5	3.64	0.02857	0.06134	0.749778	0
MSYG_1318-mRNA1	MSYG_1318-mRNA1 Similar to S.cerevisiae protein APL6 (Beta3-like subunit of the yeast AP-3 complex)	YGR261C	0.0658385	4	4	8	1.83654e-16	0	0.00148045	6.07482e+06	0.953559	1.0458	0.9987	0.960194	0.186455	0.47907	NA	0.696479	7	4	4	4	4	1	1	0	1					0
MSYG_1319-mRNA1	MSYG_1319-mRNA1 Similar to S.cerevisiae protein ENP1 (Protein associated with U3 and U14 snoRNAs)	YBR247C	0.278557	11	11	33	4.19659e-46	0	0.00148045	36018452	0.971018	0.995465	1.00479	1.01375	0.653941	0.678003	0.70136	0.778943	8	20	20	20	20	17	8	8	6	-9.03	0	0	-0.508277	0
MSYG_1320-mRNA1	MSYG_1320-mRNA1 Cytoplasmic chaperone of the Hsp90 family	YMR186W	0.781923	61	64	463	5.08158e-288	0	0.00148045	6.83579e+07	0.94762	1.07297	0.986902	0.992381	0.887027	0.766371	1.09893	1.20165	8	253	250	251	248	146	85	71	67	-0.2463	0.8286	0.8875	-0.0166922	0
MSYG_1321-mRNA1	MSYG_1321-mRNA1 Similar to S.cerevisiae protein CCR4 (Component of the CCR4-NOT transcriptional complex)	YAL021C	0.184797	10	10	25	5.85412e-35	0	0.00148045	4.50124e+07	0.912467	1.014	1.02583	1.02176	0.734924	0.823751	1.90057	0.82184	8	13	13	13	13	8	9	6	6	-0.02844	0.9714	0.977	0.0979749	0
MSYG_1322-mRNA1	MSYG_1322-mRNA1 Uncharacterized protein		0.0511945	1	1	2	6.83418e-06	0	0.00148045	4106078	0.831349	1.06717	1.0156	1.06179	0.225205	0.239539	0.32797	0.414984	8	1	1	1	1	1	1	1	1	-7.89	0	0	-1.72774	0
MSYG_1323-mRNA1	MSYG_1323-mRNA1 Similar to S.cerevisiae protein SKT5 (Activator of Chs3p (chitin synthase III) during vegetative growth)	YBL061C	0.105263	7	7	17	3.02084e-37	0	0.00148045	5.95827e+06	1.50429	0.825643	0.752755	1.07868	0.550189	2.2117	2.14504	0.579911	8	9	8	9	8	4	3	1	3	0.2419	0.7714	0.8418	0.455977	0
MSYG_1325-mRNA1	MSYG_1325-mRNA1 Similar to S.cerevisiae protein KEX1 (Cell death protease essential for hypochlorite-induced apoptosis)	YGL203C	0.301455	15	15	96	1.01292e-74	0	0.00148045	3.47255e+07	0.928581	0.979336	1.0775	1.01369	1.67022	10.123	3.06126	1.96161	8	55	55	55	55	36	51	37	36	2.83	0.02857	0.06134	2.07177	1
MSYG_1326-mRNA1	MSYG_1326-mRNA1 Similar to S.cerevisiae protein YJR107W (Putative lipase)	YJR107W	0.282051	10	10	74	2.16318e-56	0	0.00148045	3.32288e+07	0.907722	1.11587	1.05587	0.915904	48.1656	192.026	57.4164	41.8884	8	39	39	39	39	35	38	39	39	12.01	0.02857	0.06134	6.40725	1
MSYG_1327-mRNA1	MSYG_1327-mRNA1 Similar to S.cerevisiae protein SNG1 (Protein involved in resistance to nitrosoguanidine and 6-azauracil)	YGR197C	0.0707071	1	1	2	8.4992e-12	0	0.00148045	1904861	1.14842	0.941355	0.878681	1.09275	3.02083	2.05124	NA	NA	6	2	2	2	2	2	1	0	0					0
MSYG_1328-mRNA1	MSYG_1328-mRNA1 Similar to S.cerevisiae protein SMC1 (Subunit of the multiprotein cohesin complex)	YFL008W	0.041769	2	2	3	2.57644e-06	0.000610141	0.0437821	1806063	0.993779	0.992059	1.01686	0.999663	0.203993	0.352401	NA	NA	6	1	1	1	1	1	1	0	0					0
MSYG_1329-mRNA1	MSYG_1329-mRNA1 Uncharacterized protein		0.075188	4	4	10	4.97518e-15	0	0.00148045	4.27854e+07	0.970193	1.0196	1.08478	0.9373	0.885147	0.524237	0.535288	0.600359	8	6	6	6	6	4	4	1	2	-3.8	0	0	-0.652317	0
MSYG_1332-mRNA1	MSYG_1332-mRNA1 Similar to S.cerevisiae protein TPS2 (Phosphatase subunit of the trehalose-6-P synthase/phosphatase complex)	YDR074W	0.177799	7	7	16	6.03302e-39	0	0.00148045	3886206	1.17741	0.973582	0.810128	1.06614	0.828687	0.747832	0.615138	0.807593	8	9	9	9	9	6	3	1	2	-2.8	0.02857	0.06134	-0.415398	0
MSYG_1333-mRNA1	MSYG_1333-mRNA1 Similar to S.cerevisiae protein MNS1 (Alpha-1~2-mannosidase)	YJR131W	0.110184	3	3	7	7.39492e-12	0	0.00148045	6.20749e+06	0.945143	1.06708	0.997352	1.01975	0.377481	0.388489	0.233492	0.388378	8	3	3	3	3	2	1	1	2	-8.52	0	0	-1.52716	0
MSYG_1335-mRNA1	MSYG_1335-mRNA1 Similar to S.cerevisiae protein SEN54 (Subunit of the tRNA splicing endonuclease)	YPL083C	0.150106	4	4	9	9.09628e-24	0	0.00148045	1619284	1.07058	1.02955	0.888986	1.07027	0.541897	0.535537	NA	NA	6	4	4	4	4	3	3	0	0					0
MSYG_1336-mRNA1	MSYG_1336-mRNA1 Similar to S.cerevisiae protein CSC1 (Calcium permeable gated cation channel)	YLR241W	0.0441176	2	2	3	5.76073e-08	0	0.00148045	882692	0.910973	1.10443	0.91031	1.09441	1.22123	0.797969	0.416203	0.550605	8	2	2	2	2	2	1	1	1	-1.57	0.1429	0.2221	-0.421784	0
MSYG_1337-mRNA1	MSYG_1337-mRNA1 Similar to S.cerevisiae protein NOP6 (rRNA-binding protein required for 40S ribosomal subunit biogenesis)	YDL213C	0.0813559	2	2	3	7.42426e-10	0	0.00148045	6834632	1.42924	0.78174	0.946556	0.931595	1.29589	0.502316	0.588621	0.625206	8	2	2	2	2	2	2	1	2	-1.43	0.2	0.2967	-0.409263	0
MSYG_1339-mRNA1	MSYG_1339-mRNA1 Similar to S.cerevisiae protein TDA3 (Putative oxidoreductase involved in late endosome to Golgi transport)	YHR009C	0.622047	18	18	70	6.57588e-99	0	0.00148045	53721368	1.23266	0.911794	0.911881	1.03181	0.473626	0.621498	0.544073	0.665942	8	38	38	38	38	23	15	10	11	-5.53	0	0	-0.795146	0
MSYG_1340-mRNA1	MSYG_1340-mRNA1 Uncharacterized protein		0.501859	18	18	58	6.81129e-114	0	0.00148045	2.24302e+07	1.11933	0.991398	0.94658	1.02147	0.774158	0.554932	0.558693	0.696478	8	31	30	31	30	17	11	5	7	-5.17	0	0	-0.630248	0
MSYG_1341-mRNA1	MSYG_1341-mRNA1 Similar to S.cerevisiae protein RAD1 (Single-stranded DNA endonuclease (with Rad10p))	YPL022W	0.041621	2	2	4	1.4896e-12	0	0.00148045	5187205	0.989159	1.10014	0.955224	0.981374	0.571357	NA	NA	NA	5	2	2	2	2	1	0	0	0					0
MSYG_1342-mRNA1	MSYG_1342-mRNA1 Uncharacterized protein		0.356436	6	6	52	6.61392e-38	0	0.00148045	26349056	1.04693	1.01318	1.13169	0.933139	56.4471	115.544	44.5625	49.4154	8	15	17	17	15	16	17	17	15	18.68	0.02857	0.06134	6.05512	1
MSYG_1343-mRNA1	MSYG_1343-mRNA1 Uncharacterized protein		0.228669	9	9	28	1.00482e-43	0	0.00148045	9.38814e+06	1.3218	0.708123	0.912724	1.15205	24.9568	12.0667	14.2262	4.88643	8	16	16	16	16	16	16	16	15	6.83	0.02857	0.06134	3.81086	1
MSYG_1345-mRNA1	MSYG_1345-mRNA1 Similar to S.cerevisiae protein YSC84 (Actin-binding protein)	YHR016C	0.0793269	1	1	4	8.65778e-06	0	0.00148045	151521	1.00416	1.00244	0.986926	1.01882	2.09584	1.15546	0.981057	0.95782	8	2	2	2	2	2	2	2	2	1.11	0.4286	0.5396	0.375783	0
MSYG_1347-mRNA1	MSYG_1347-mRNA1 Similar to S.cerevisiae protein CHS5 (Component of the exomer complex)	YLR330W	0.229268	3	3	5	6.59554e-17	0	0.00148045	1977415	0.862504	1.08815	1.00841	0.980174	2.2137	0.516418	1.02936	0.618729	8	4	4	4	4	3	2	2	1	-0.1838	0.9429	0.9622	0.130339	0
MSYG_1348-mRNA1	MSYG_1348-mRNA1 Uncharacterized protein		0.107143	2	2	3	6.21174e-05	0.000308411	0.0269721	4.89515e+06	1.04303	1.0255	0.966638	0.992173	0.164091	NA	NA	0.495875	6	2	2	2	2	1	0	0	1					0
MSYG_1349-mRNA1	MSYG_1349-mRNA1 Similar to S.cerevisiae protein TFG1 (TFIIF (Transcription Factor II) largest subunit)	YGR186W	0.119632	4	4	15	3.18065e-23	0	0.00148045	5.03446e+06	0.990872	0.975852	0.980073	1.08494	0.481575	0.276267	NA	0.328686	7	10	10	10	10	8	1	0	2					0
MSYG_1350-mRNA1	MSYG_1350-mRNA1 Similar to S.cerevisiae protein FRA1 (Protein involved in negative regulation of iron regulon transcription)	YLL029W	0.2	7	7	15	4.47418e-41	0	0.00148045	7.15687e+06	1.07928	0.963956	0.888463	1.07183	1.25367	1.89967	0.824417	0.981618	8	7	7	7	7	4	3	1	1	0.8905	0.4857	0.5929	0.31016	0
MSYG_1351-mRNA1	MSYG_1351-mRNA1 Similar to S.cerevisiae protein CNS1 (TPR-containing co-chaperone)	YBR155W	0.34375	9	9	25	4.62827e-44	0	0.00148045	45501902	1.00379	0.920949	1.02103	1.00169	0.607698	0.602192	0.615434	0.441742	8	16	15	15	15	11	8	3	5	-6.75	0	0	-0.819173	0
MSYG_1353-mRNA1	MSYG_1353-mRNA1 Uncharacterized protein		0.268722	4	4	11	2.52314e-32	0	0.00148045	3.24243e+06	1.46445	0.837288	0.855179	1.12294	0.766313	0.71307	NA	0.435298	7	6	4	4	4	2	1	0	1					0
MSYG_1354-mRNA1	MSYG_1354-mRNA1 Similar to S.cerevisiae protein BUD32 (Protein kinase)	YGR262C	0.10989	2	2	3	9.53256e-11	0	0.00148045	1521337	1.01601	1.12327	1.03813	0.837561	10.7381	2.85257	4.65857	4.95007	8	2	2	2	2	1	2	1	1	5.84	0.02857	0.06134	2.53601	1
MSYG_1355-mRNA1	MSYG_1355-mRNA1 Uncharacterized protein		0.0568182	1	1	2	0.000218856	0	0.00148045	15356883	1.13235	0.896611	0.904834	1.11375	1.44306	0.827135	0.401094	0.495977	8	1	1	1	1	1	1	1	1	-1.25	0.2571	0.3672	-0.33676	0
MSYG_1356-mRNA1	MSYG_1356-mRNA1 Uncharacterized protein		0.554054	20	20	69	6.29197e-122	0	0.00148045	60593428	1.15011	0.986114	0.880255	1.07463	0.922585	0.6214	1.25479	0.698701	8	36	35	35	35	18	16	7	5	-1.14	0.3143	0.4292	-0.193685	0
MSYG_1357-mRNA1	MSYG_1357-mRNA1 Similar to S.cerevisiae protein VID27 (Cytoplasmic protein of unknown function)	YNL212W	0.261935	10	10	28	1.32635e-65	0	0.00148045	2.84522e+07	1.40695	0.887203	0.982761	1.01735	0.784192	0.992416	1.13824	1.52776	8	15	13	14	14	10	3	3	3	0.1183	0.9429	0.9622	0.151405	0
MSYG_1358-mRNA1	MSYG_1358-mRNA1 AAA ATPase and SNARE disassembly chaperone	YBR080C	0.45936	23	23	60	2.10906e-109	0	0.00148045	3.78723e+07	0.922269	1.04151	1.03328	0.978431	0.361119	0.393314	0.557747	0.42062	8	33	33	33	33	18	8	5	6	-8.58	0	0	-1.2069	0
MSYG_1359-mRNA1	MSYG_1359-mRNA1 Similar to S.cerevisiae protein PTC5 (Mitochondrial type 2C protein phosphatase (PP2C))	YOR090C	0.183261	6	6	21	2.79522e-35	0	0.00148045	2.01923e+07	1.27556	0.909051	0.773759	1.0607	0.730592	0.784785	0.448234	0.856759	8	12	12	12	12	7	3	2	1	-2.03	0.05714	0.1117	-0.504115	0
MSYG_1360-mRNA1	MSYG_1360-mRNA1 Similar to S.cerevisiae protein CYB5 (Cytochrome b5)	YNL111C	0.650794	12	12	89	7.32729e-80	0	0.00148045	75330700	1.23054	0.899465	0.868397	1.06912	2.49962	1.32344	1.79696	1.59532	8	51	51	52	51	26	18	18	18	3.56	0.02857	0.06134	0.851067	0
MSYG_1362-mRNA1	MSYG_1362-mRNA1 Similar to S.cerevisiae protein RPN12 (Subunit of the 19S regulatory particle of the 26S proteasome lid)	YFR052W	0.615108	13	13	59	4.62879e-77	0	0.00148045	64931661	0.985793	1.04777	1.03016	0.976975	0.609685	0.614206	0.58989	0.516815	8	34	34	35	33	13	9	8	5	-12.68	0	0	-0.779301	0
MSYG_1368-mRNA1	MSYG_1368-mRNA1 Similar to S.cerevisiae protein ERG27 (3-keto sterol reductase)	YLR100W	0.274827	8	8	23	9.76421e-41	0	0.00148045	3.65641e+07	1.11374	0.946733	1.00975	0.97885	0.944731	1.14808	1.12036	0.376917	8	12	12	12	12	8	4	3	5	-0.7725	0.7429	0.8202	-0.155981	0
MSYG_1369-mRNA1	MSYG_1369-mRNA1 Similar to S.cerevisiae protein MGM1 (Mitochondrial GTPase~ present in complex with Ugo1p and Fzo1p)	YOR211C	0.432548	25	25	73	1.52282e-135	0	0.00148045	2.45949e+07	0.940718	1.03706	1.01262	1.0186	0.872691	0.78406	0.80395	1.18358	8	38	38	38	38	17	11	8	7	-1.12	0.2286	0.3324	-0.134365	0
MSYG_1370-mRNA1	MSYG_1370-mRNA1 Protein component of the small (40S) ribosomal subunit	YNL178W	0.785156	24	25	256	2.45523e-150	0	0.00148045	1.19188e+08	0.912602	1.06739	1.02488	1.01113	1.17041	1.00954	0.98552	1.26705	8	134	131	134	130	80	54	47	42	1.38	0.2857	0.3993	0.148126	0
MSYG_1371-mRNA1	MSYG_1371-mRNA1 Similar to S.cerevisiae protein STM1 (Protein required for optimal translation under nutrient stress)	YLR150W	0.566102	15	15	83	1.59217e-89	0	0.00148045	4.55972e+07	0.97164	0.964798	0.920932	1.12495	0.712017	0.794527	1.16174	0.556897	8	53	53	53	53	23	11	5	8	-1.53	0.1714	0.2613	-0.310622	0
MSYG_1373-mRNA1	MSYG_1373-mRNA1 Uncharacterized protein		0.0433213	1	1	4	3.69331e-11	0	0.00148045	1129214	1.10168	1.0106	0.996443	0.922696	2.7309	NA	2.28064	1.78339	7	2	2	2	2	2	0	1	1					0
MSYG_1375-mRNA1	MSYG_1375-mRNA1 Ribosomal 60S subunit protein L16A	YIL133C	0.514706	18	18	153	2.61355e-60	0	0.00148045	6.54988e+07	0.996752	1.03365	0.9717	0.98052	0.683122	0.6417	0.584747	0.642648	8	91	91	91	91	64	40	38	33	-12.8	0	0	-0.648249	0
MSYG_1376-mRNA1	MSYG_1376-mRNA1 Ribosomal 60S subunit protein L32	YBL092W	0.530769	5	5	20	4.49849e-22	0	0.00148045	13884910	0.824959	1.11402	1.12133	0.898702	1.56557	0.674412	0.623042	0.67391	8	13	13	13	13	7	6	6	5	-0.7963	0.4857	0.5929	-0.177503	0
MSYG_1378-mRNA1	MSYG_1378-mRNA1 Uncharacterized protein		0.533333	5	5	29	4.9507e-26	0	0.00148045	1.82316e+07	1.33523	0.739561	0.83681	1.18089	0.750965	0.318773	0.536362	0.438152	8	21	21	21	21	4	3	3	2	-3.13	0.02857	0.06134	-0.968427	0
MSYG_1379-mRNA1	MSYG_1379-mRNA1 Similar to S.cerevisiae protein YKL091C (Putative phosphatidylinositol/phosphatidylcholine transfer protein)	YKL091C	0.0514184	2	2	4	4.62902e-16	0	0.00148045	2.09353e+06	1.06083	1.08023	0.888717	1.02431	7.05213	2.20636	2.17348	2.74908	8	2	2	2	2	2	2	2	2	3.98	0.02857	0.06134	1.82589	0
MSYG_1381-mRNA1	MSYG_1381-mRNA1 Cytoplasmic ATP-dependent RNA helicase of the DEAD-box family	YOR046C	0.502174	16	16	59	1.29147e-88	0	0.00148045	3.19068e+07	1.09576	0.946695	0.95471	1.02876	0.524444	0.932228	1.38355	1.08581	8	31	31	31	31	16	15	7	9	-0.3915	0.7429	0.8202	-0.0269287	0
MSYG_1382-mRNA1	MSYG_1382-mRNA1 Uncharacterized protein		0.0509259	1	1	1	3.24569e-06	0	0.00148045	523205	1.63551	0.773376	0.701634	1.07662	4.03385	1.68556	3.00567	2.2312	8	1	1	1	1	1	1	1	1	3.6	0.02857	0.06134	1.45369	0
MSYG_1384-mRNA1	MSYG_1384-mRNA1 Uncharacterized protein		0.356083	6	6	27	2.47442e-41	0	0.00148045	6366568	0.890503	1.07438	1.03217	0.991705	0.221965	0.423198	0.55359	0.314628	8	14	14	14	14	8	4	2	1	-5.1	0	0	-1.40222	0
MSYG_1388-mRNA1	MSYG_1388-mRNA1 Similar to S.cerevisiae protein MSC7 (Protein of unknown function)	YHR039C	0.289782	3	3	4	2.69227e-12	0	0.00148045	897548	0.914172	1.145	0.884005	1.08754	0.930804	0.581184	0.476849	0.6992	8	2	2	2	2	2	1	1	1	-2.76	0.05714	0.1117	-0.573446	0
MSYG_1389-mRNA1	MSYG_1389-mRNA1 Similar to S.cerevisiae protein LCB2 (Component of serine palmitoyltransferase)	YDR062W	0.227273	11	11	35	3.71495e-60	0	0.00148045	7.8794e+06	1.03091	1.08487	0.930564	0.972846	1.24672	0.930599	0.656347	0.639356	8	19	18	19	18	13	7	4	5	-1.13	0.3143	0.4292	-0.203808	0
MSYG_1390-mRNA1	MSYG_1390-mRNA1 Ribosomal 60S subunit protein L24B	YGR148C	0.390728	8	8	48	1.44311e-32	0	0.00148045	2.7172e+07	0.863058	1.03847	1.07775	0.968096	1.0764	0.662898	0.644217	0.63507	8	26	26	26	25	17	14	13	10	-2.13	0.08571	0.1541	-0.406127	0
MSYG_1391-mRNA1	MSYG_1391-mRNA1 Similar to S.cerevisiae protein GLE2 (RNA export factor associated with the nuclear pore complex (NPC))	YER107C	0.428571	9	9	30	1.84083e-64	0	0.00148045	1.36375e+07	0.917373	1.05837	0.999541	0.993478	0.468757	0.413044	0.298602	0.495029	8	14	12	14	12	8	7	3	5	-7.51	0	0	-1.25547	0
MSYG_1392-mRNA1	MSYG_1392-mRNA1 Similar to S.cerevisiae protein GUF1 (Mitochondrial matrix GTPase)	YLR289W	0.159021	5	5	9	3.48634e-28	0	0.00148045	5.45345e+06	0.918109	1.09029	1.02365	0.967382	1.6112	1.24467	0.783651	1.60207	8	5	5	5	5	4	2	1	1	1.35	0.2571	0.3672	0.390004	0
MSYG_1393-mRNA1	MSYG_1393-mRNA1 Similar to S.cerevisiae protein PLB1 (Phospholipase B (lysophospholipase) involved in lipid metabolism)	YMR008C	0.322626	16	16	66	4.15089e-89	0	0.00148045	1.09904e+08	0.959798	1.02679	1.00609	1.02076	2.61339	10.0812	3.09319	3.68098	8	34	35	35	33	23	29	17	12	4.69	0.02857	0.06134	2.28309	1
MSYG_1396-mRNA1	MSYG_1396-mRNA1 Similar to S.cerevisiae protein DGA1 (Diacylglycerol acyltransferase)	YOR245C	0.0788732	1	1	4	3.24095e-05	0	0.00148045	512721	1.33573	0.953289	0.810479	1.0176	1.34555	1.34227	1.42255	1.08817	8	2	2	2	2	2	2	2	2	2.05	0.05714	0.1117	0.37811	0
MSYG_1397-mRNA1	MSYG_1397-mRNA1 Similar to S.cerevisiae protein BRN1 (Subunit of the condensin complex)	YBL097W	0.0471063	1	1	2	0.00257671	0.00118916	0.0691914	44231	0.724691	0.960855	1.26399	0.937304	2.47164	1.1314	1.92343	1.60645	8	1	1	1	1	1	1	1	1	2.94	0.05714	0.1117	0.834495	0
MSYG_1398-mRNA1	MSYG_1398-mRNA1 Similar to S.cerevisiae protein CPT1 (Cholinephosphotransferase)	YNL130C	0.0925508	3	3	10	6.61346e-12	0	0.00148045	1.93631e+07	1.03699	0.993078	0.996177	1.08884	0.512885	0.108618	0.250492	0.646121	8	5	5	5	5	3	1	2	2	-2.99	0	0	-1.39772	0
MSYG_1399-mRNA1	MSYG_1399-mRNA1 Similar to S.cerevisiae protein ROM2 (GDP/GTP exchange factor (GEF) for Rho1p and Rho2p)	YLR371W	0.0478424	2	2	4	6.22632e-14	0	0.00148045	1.64286e+07	0.91475	1.06905	0.997688	1.01615	0.510053	NA	NA	0.672006	6	2	2	2	2	1	0	0	1					0
MSYG_1401-mRNA1	MSYG_1401-mRNA1 Similar to S.cerevisiae protein RTT107 (Protein implicated in Mms22-dependent DNA repair during S phase)	YHR154W	0.196891	6	6	13	4.76321e-36	0	0.00148045	15593287	1.02017	1.05446	0.94196	0.998801	0.940155	0.692244	NA	0.245795	7	6	6	6	6	4	2	0	1					0
MSYG_1402-mRNA1	MSYG_1402-mRNA1 Similar to S.cerevisiae protein PAT1 (Deadenylation-dependent mRNA-decapping factor)	YCR077C	0.406323	14	14	35	9.36306e-70	0	0.00148045	26487088	0.998299	0.997198	0.931478	1.03104	0.747944	1.29969	1.18099	0.929236	8	18	19	19	19	11	7	6	5	0.2174	0.9143	0.9437	0.0558388	0
MSYG_1404-mRNA1	MSYG_1404-mRNA1 Similar to S.cerevisiae protein SEC1 (Sm-like protein involved in docking and fusion of exocytic vesicles)	YDR164C	0.356571	15	15	42	3.23328e-72	0	0.00148045	1.0181e+07	0.929948	1.03867	1.03705	0.974563	0.726444	0.662283	0.597024	0.56699	8	23	23	23	23	12	7	6	7	-7.31	0	0	-0.647953	0
MSYG_1405-mRNA1	MSYG_1405-mRNA1 Hypothetical protein		0.108108	1	1	2	0.00208227	0.000895808	0.0561437	336925	0.713757	1.24736	1.10481	0.882622	3.58631	1.30676	1.99173	2.26765	8	1	1	1	1	1	1	1	1	3.3	0.02857	0.06134	1.19416	0
MSYG_1406-mRNA1	MSYG_1406-mRNA1 Similar to S.cerevisiae protein ARO8 (Aromatic aminotransferase I)	YGL202W	0.470464	14	14	43	1.34016e-108	0	0.00148045	3.52764e+07	1.13196	0.999491	0.998191	1.01428	0.898741	2.61152	4.02579	0.62392	8	25	24	24	24	11	5	2	5	0.9317	0.4286	0.5396	1.02856	0
MSYG_1407-mRNA1	MSYG_1407-mRNA1 Similar to S.cerevisiae protein SMB1 (Core Sm protein Sm B)	YER029C	0.396907	7	7	28	9.12524e-32	0	0.00148045	1.19135e+07	1.19214	1.01652	0.865147	0.991009	1.60101	1.0894	0.941554	0.534676	8	16	16	16	16	11	6	5	6	-0.1778	0.8	0.8657	0.0588837	0
MSYG_1408-mRNA1	MSYG_1408-mRNA1 Similar to S.cerevisiae protein URH1 (Uridine nucleosidase (uridine-cytidine N-ribohydrolase))	YDR400W	0.425791	13	13	48	1.07416e-70	0	0.00148045	1.60027e+07	1.05053	0.957211	0.952372	1.07048	0.578657	1.28557	0.397434	0.550482	8	26	24	25	24	13	5	4	5	-1.83	0.1143	0.1851	-0.508333	0
MSYG_1409-mRNA1	MSYG_1409-mRNA1 Similar to S.cerevisiae protein NIT2 (Nit protein)	YJL126W	0.137681	1	1	2	5.76691e-11	0	0.00148045	481536	0.926569	1.00089	1.10122	0.94131	0.88681	2.0564	NA	NA	6	1	1	1	1	1	1	0	0					0
MSYG_1410-mRNA1	MSYG_1410-mRNA1 Putative ATP-dependent RNA helicase of the DEAD-box protein family	YPL119C	0.483025	28	30	115	9.07637e-145	0	0.00148045	126272800	0.965111	1.00968	1.05053	0.979421	0.768837	0.869079	0.62377	0.678659	8	59	59	59	59	30	18	16	13	-4.22	0	0	-0.444015	0
MSYG_1411-mRNA1	MSYG_1411-mRNA1 Uncharacterized protein		0.0210896	1	1	1	3.29119e-06	0	0.00148045	384269	0.902248	0.958699	1.04425	1.06852	1.26958	NA	NA	NA	5	1	1	1	1	1	0	0	0					0
MSYG_1412-mRNA1	MSYG_1412-mRNA1 Ribosomal 60S subunit protein L11B	YGR085C	0.634286	13	13	77	1.31821e-50	0	0.00148045	24959955	1.02218	1.02234	1.01818	0.932808	0.879528	0.498744	0.33035	0.310528	8	34	34	34	33	16	5	3	6	-3.21	0	0	-0.986253	0
MSYG_1413-mRNA1	MSYG_1413-mRNA1 Similar to S.cerevisiae protein MKT1 (Protein similar to nucleases that forms a complex with Pbp1p)	YNL085W	0.48285	23	23	85	1.62231e-132	0	0.00148045	1.80877e+07	0.862408	1.09586	1.05374	0.946624	1.13937	0.598882	0.850855	1.01208	8	42	42	42	41	23	15	7	12	-0.787	0.4857	0.5929	-0.151527	0
MSYG_1415-mRNA1	MSYG_1415-mRNA1 Similar to S.cerevisiae protein CAT2 (Carnitine acetyl-CoA transferase)	YML042W	0.718563	39	39	139	3.75177e-214	0	0.00148045	46904508	0.863643	0.981231	1.20571	0.894188	0.431458	0.443152	0.52606	0.432073	8	77	76	76	74	38	19	18	23	-8.58	0	0	-1.126	0
MSYG_1416-mRNA1	MSYG_1416-mRNA1 Uncharacterized protein		0.249027	6	6	12	2.23908e-31	0	0.00148045	17077628	1.31232	0.886118	0.976074	0.926747	3.23941	3.04826	0.897645	1.97088	8	7	7	7	6	4	1	2	2	2.27	0.1143	0.1851	1.19475	0
MSYG_1417-mRNA1	MSYG_1417-mRNA1 Similar to S.cerevisiae protein HIS4 (Multifunctional enzyme containing phosphoribosyl-ATP pyrophosphatase)	YCL030C	0.570258	31	31	97	1.41303e-179	0	0.00148045	5.78675e+07	0.965131	1.05121	1.05948	0.922962	0.512493	0.576239	0.432836	0.7925	8	54	53	54	53	24	10	11	10	-4.32	0	0	-0.789569	0
MSYG_1418-mRNA1	MSYG_1418-mRNA1 Similar to S.cerevisiae protein YBR139W (Putative serine type carboxypeptidase)	YBR139W	0.165736	5	5	16	1.6277e-30	0	0.00148045	4.12373e+06	0.914879	1.10177	1.1285	0.891353	0.933236	0.391794	NA	0.317413	7	8	8	8	7	4	3	0	2					0
MSYG_1419-mRNA1	MSYG_1419-mRNA1 Similar to S.cerevisiae protein MAF1 (Highly conserved negative regulator of RNA polymerase III)	YDR005C	0.16875	2	2	4	2.33507e-13	0	0.00148045	1196162	0.929333	0.955958	1.04755	1.04554	NA	NA	NA	NA	4	1	1	1	1	0	0	0	0					0
MSYG_1420-mRNA1	MSYG_1420-mRNA1 Uncharacterized protein		0.434363	12	12	39	1.91481e-72	0	0.00148045	1.3069e+07	1.03585	0.949611	0.929159	1.09062	1.00876	0.800666	1.04214	0.982063	8	23	23	23	23	12	9	8	8	-0.6657	0.6	0.6999	-0.0612886	0
MSYG_1422-mRNA1	MSYG_1422-mRNA1 Calmodulin	YBR109C	0.577181	8	10	40	3.6358e-44	0	0.00148045	3.40938e+07	1.18513	0.906748	0.955869	1.1165	0.47447	0.579462	0.393916	0.525457	8	17	16	17	14	9	6	2	3	-7.23	0	0	-1.01939	0
MSYG_1423-mRNA1	MSYG_1423-mRNA1 Similar to S.cerevisiae protein SKT5 (Activator of Chs3p (chitin synthase III) during vegetative growth)	YBL061C	0.0429864	2	2	4	4.25174e-08	0	0.00148045	876164	1.25531	0.928422	0.807207	1.10763	0.665679	2.21991	0.324963	0.434959	8	3	3	3	3	1	2	1	2	-0.9262	0.3429	0.459	-0.133881	0
MSYG_1425-mRNA1	MSYG_1425-mRNA1 DEAH-box RNA-dependent ATPase/ATP-dependent RNA helicase	YER013W	0.0667252	3	3	5	1.87185e-20	0	0.00148045	1.41638e+06	1.10842	0.823458	0.940066	0.986201	2.80495	2.01387	1.31225	1.3076	8	3	3	3	3	1	1	1	1	3.13	0.02857	0.06134	0.895045	0
MSYG_1426-mRNA1	MSYG_1426-mRNA1 Similar to S.cerevisiae protein IES2 (Protein that associates with the INO80 chromatin remodeling complex)	YNL215W	0.0390879	1	1	2	9.13851e-05	0	0.00148045	357567	1.15882	0.938639	1.31945	1.09236	NA	0.404632	NA	NA	5	2	2	2	1	0	1	0	0					0
MSYG_1428-mRNA1	MSYG_1428-mRNA1 Similar to S.cerevisiae protein UBA2 (Subunit of heterodimeric nuclear SUMO activating enzyme E1 with Aos1p)	YDR390C	0.32392	10	10	33	3.55118e-83	0	0.00148045	9.62853e+06	1.18114	0.94732	0.903704	1.07654	0.804886	0.787394	0.544019	0.868784	8	17	17	17	16	9	7	5	4	-2.66	0	0	-0.412595	0
MSYG_1429-mRNA1	MSYG_1429-mRNA1 Similar to S.cerevisiae protein YCR023C (Vacuolar membrane protein of unknown function)	YCR023C	0.0667557	1	1	4	6.12691e-05	0	0.00148045	5566718	1.31293	0.864319	0.90276	1.00272	0.858493	0.590495	0.419791	0.528444	8	2	2	2	2	2	1	2	2	-3.14	0	0	-0.738635	0
MSYG_1430-mRNA1	MSYG_1430-mRNA1 Similar to S.cerevisiae protein TFA1 (TFIIE large subunit)	YKL028W	0.0841584	1	1	1	1.52428e-08	0	0.00148045	103950	0.848575	1.08314	1.07206	0.964489	0.809817	0.480757	NA	0.434327	7	1	1	1	1	1	1	0	1					0
MSYG_1432-mRNA1	MSYG_1432-mRNA1 Similar to S.cerevisiae protein NMD3 (Protein involved in nuclear export of the large ribosomal subunit)	YHR170W	0.285974	9	9	24	4.79937e-58	0	0.00148045	43636822	0.959957	0.998564	0.989751	1.06555	0.450807	1.13705	1.31667	0.464878	8	14	14	14	14	10	4	4	3	-1.02	0.4	0.5135	-0.247508	0
MSYG_1433-mRNA1	MSYG_1433-mRNA1 ATP-dependent 3'-5' RNA helicase of the DExD/H family	YJL050W	0.300388	10	10	22	1.79924e-49	0	0.00148045	4.08735e+06	1.02764	0.978933	1.03268	1.00291	0.867214	0.515305	4.04087	0.57641	8	11	11	11	11	5	2	1	3	-0.0005098	0.9714	0.977	0.584913	0
MSYG_1435-mRNA1	MSYG_1435-mRNA1 Similar to S.cerevisiae protein UBP1 (Ubiquitin-specific protease)	YDL122W	0.0667904	2	2	4	7.34051e-10	0	0.00148045	1605359	1.17104	1.03275	0.841501	1.0493	1.55293	0.817443	0.650064	0.914457	8	3	3	3	3	3	3	3	3	-0.441	0.6857	0.7718	-0.0236749	0
MSYG_1436-mRNA1	MSYG_1436-mRNA1 Similar to S.cerevisiae protein GSH1 (Gamma glutamylcysteine synthetase)	YJL101C	0.369668	16	16	32	2.48921e-105	0	0.00148045	1.06321e+07	0.977938	0.992942	1.01934	0.966576	0.83439	0.452671	0.395947	0.44667	8	18	17	19	17	11	10	4	6	-3.95	0	0	-0.909365	0
MSYG_1437-mRNA1	MSYG_1437-mRNA1 Similar to S.cerevisiae protein VPS16 (Subunit of the HOPS and the CORVET complexes)	YPL045W	0.0902857	4	4	7	1.76073e-17	0	0.00148045	2.64636e+06	0.932501	1.03934	0.994123	1.00297	1.68016	0.462832	0.484075	1.66008	8	4	4	4	4	4	3	3	1	-0.2987	0.6286	0.7235	0.100018	0
MSYG_1439-mRNA1	MSYG_1439-mRNA1 17-kDa component of the U4/U6aU5 tri-snRNP	YPR082C	0.161972	1	1	2	2.35641e-06	0	0.00148045	3645936	0.946059	1.06956	0.95501	1.04331	0.757561	1.41244	0.8997	NA	7	1	1	1	1	1	1	1	0					0
MSYG_1440-mRNA1	MSYG_1440-mRNA1 Hypothetical protein		0.0576923	1	1	4	0.000814616	0.000895808	0.0561437	25080938	1.15579	0.755625	1.00271	1.1024	0.119044	NA	NA	NA	5	2	2	2	2	1	0	0	0					0
MSYG_1441-mRNA1	MSYG_1441-mRNA1 Similar to S.cerevisiae protein YLR050C (Putative protein of unknown function)	YLR050C	0.124294	2	2	4	9.5452e-12	0	0.00148045	23086559	0.853672	1.30183	1.31601	0.927468	0.966311	NA	0.711389	NA	6	2	2	2	1	1	0	1	0					0
MSYG_1442-mRNA1	MSYG_1442-mRNA1 Similar to S.cerevisiae protein ATP20 (Subunit g of the mitochondrial F1F0 ATP synthase)	YPR020W	0.493506	8	8	61	6.31633e-31	0	0.00148045	5.08941e+07	0.928686	0.961691	1.08858	0.995537	0.624967	0.519391	0.565271	0.552789	8	34	34	34	34	20	8	8	9	-10.97	0	0	-0.822134	0
MSYG_1443-mRNA1	MSYG_1443-mRNA1 Similar to S.cerevisiae protein SIW14 (Tyrosine phosphatase involved in actin organization and endocytosis)	YNL032W	0.0875912	1	1	1	8.16235e-08	0	0.00148045	2636392	NA	NA	NA	NA	NA	NA	NA	NA	0	NA	NA	NA	NA	NA	NA	NA	NA					0
MSYG_1444-mRNA1	MSYG_1444-mRNA1 Similar to S.cerevisiae protein MAD2 (Component of the spindle-assembly checkpoint complex)	YJL030W	0.188341	3	3	6	4.22011e-16	0	0.00148045	2.76685e+06	0.993784	0.989795	0.973585	1.03609	0.252483	NA	0.445883	0.561697	7	3	3	3	3	2	0	1	1					0
MSYG_1445-mRNA1	MSYG_1445-mRNA1 Essential helicase component of heterohexameric MCM2-7 complexes	YPR019W	0.225673	10	10	23	2.07869e-60	0	0.00148045	1.37313e+07	1.12214	0.99583	0.943393	1.05358	1.0283	1.26848	0.95078	0.469192	8	12	12	12	12	10	7	6	4	-0.7377	0.6857	0.7718	-0.105959	0
MSYG_1449-mRNA1	MSYG_1449-mRNA1 Uncharacterized protein		0.222222	1	1	6	5.43211e-06	0	0.00148045	13059195	1.27369	0.874033	0.895061	0.997698	NA	NA	NA	NA	4	3	3	3	3	0	0	0	0					0
MSYG_1450-mRNA1	MSYG_1450-mRNA1 Similar to S.cerevisiae protein VMA4 (Subunit E of the V1 domain of the vacuolar H+-ATPase (V-ATPase))	YOR332W	0.761062	20	20	75	5.12574e-88	0	0.00148045	2.61296e+07	1.29177	0.89739	0.973193	0.963486	0.740302	0.605169	0.498155	0.501697	8	40	36	39	36	18	9	9	10	-4.6	0	0	-0.770213	0
MSYG_1451-mRNA1	MSYG_1451-mRNA1 Similar to S.cerevisiae protein TIF35 (eIF3g subunit of the eukaryotic translation initiation factor 3 (eIF3))	YDR429C	0.631746	15	15	39	1.48874e-66	0	0.00148045	17239556	1.38708	0.82303	0.834636	1.03917	0.77218	0.764919	1.01472	0.765141	8	24	24	24	24	13	6	6	6	-1.37	0.1429	0.2221	-0.270136	0
MSYG_1452-mRNA1	MSYG_1452-mRNA1 Uncharacterized protein		0.444444	7	7	22	3.25919e-46	0	0.00148045	21947186	1.03431	1.0248	0.980576	1.00512	0.644058	0.447299	0.400462	2.07887	8	11	11	11	11	7	6	4	4	-0.9757	0.2857	0.3993	-0.163799	0
MSYG_1453-mRNA1	MSYG_1453-mRNA1 Uncharacterized protein		0.243377	16	16	40	1.65109e-65	0	0.00148045	6885573	0.855051	1.08138	1.01601	1.00812	0.625881	0.770074	0.762699	0.692777	8	25	25	25	25	16	15	7	10	-4.7	0	0	-0.488314	0
MSYG_1454-mRNA1	MSYG_1454-mRNA1 Similar to S.cerevisiae protein MRS4 (Iron transporter of the mitochondrial carrier family)	YKR052C	0.0658307	1	1	1	4.55104e-05	0	0.00148045	884839	NA	NA	NA	NA	NA	NA	NA	NA	0	NA	NA	NA	NA	NA	NA	NA	NA					0
MSYG_1455-mRNA1	MSYG_1455-mRNA1 Protein component of the small (40S) ribosomal subunit	YML026C	0.597403	20	20	206	6.91143e-68	0	0.00148045	6.56567e+07	0.945962	1.03113	1.06328	0.947491	0.858814	0.637382	0.62416	0.776464	8	125	125	125	125	87	57	52	50	-3.95	0	0	-0.46553	0
MSYG_1456-mRNA1	MSYG_1456-mRNA1 Pyruvate carboxylase isoform	YBR218C	0.683898	69	69	308	0	0	0.00148045	6.7376e+07	1.00216	1.00455	1.01092	0.992938	0.821922	0.873764	0.656804	0.678063	8	170	170	171	170	93	60	44	49	-4.08	0	0	-0.400419	0
MSYG_1458-mRNA1	MSYG_1458-mRNA1 Similar to S.cerevisiae protein ARG8 (Acetylornithine aminotransferase)	YOL140W	0.34642	11	11	33	6.96128e-72	0	0.00148045	5.36459e+07	0.925256	0.935772	1.01576	1.0486	0.395939	1.36494	1.31194	3.29676	8	16	16	16	16	4	2	2	2	0.5331	0.6	0.6999	0.671196	0
MSYG_1460-mRNA1	MSYG_1460-mRNA1 Similar to S.cerevisiae protein CUL3 (Ubiquitin-protein ligase)	YGR003W	0.106195	5	5	8	3.89038e-28	0	0.00148045	6580526	0.805128	1.10077	1.03149	1.00884	2.23158	1.20816	1.48407	1.26907	8	5	5	5	5	4	3	3	4	2.75	0.02857	0.06134	0.630609	0
MSYG_1461-mRNA1	MSYG_1461-mRNA1 Similar to S.cerevisiae protein CBK1 (Serine/threonine protein kinase of the the RAM signaling network)	YNL161W	0.0219895	1	1	1	0.000169175	0	0.00148045	649681	1.20067	0.816559	0.86994	1.17483	1.34135	NA	0.747459	0.793609	7	1	1	1	1	1	0	1	1					0
MSYG_1462-mRNA1	MSYG_1462-mRNA1 Similar to S.cerevisiae protein GZF3 (GATA zinc finger protein)	YJL110C	0.0373832	2	2	3	0.000284693	0.000895808	0.0561437	2.05694e+06	1.08631	0.938004	0.976984	1.02425	0.0947675	3.38799	0.625688	0.304458	8	2	2	2	2	1	1	1	1	-0.9389	0.4	0.5135	0.14173	0
MSYG_1463-mRNA1	MSYG_1463-mRNA1 Uncharacterized protein		0.731343	7	7	84	1.17577e-37	0	0.00148045	1.16356e+08	1.05726	0.81389	0.831915	1.23806	0.892191	0.727703	1.04372	0.827981	8	46	46	46	46	25	17	13	15	-0.9099	0.3714	0.4892	-0.196114	0
MSYG_1464-mRNA1	MSYG_1464-mRNA1 Similar to S.cerevisiae protein FES1 (Hsp70 (Ssa1p) nucleotide exchange factor)	YBR101C	0.657143	14	14	60	2.55237e-87	0	0.00148045	6.01727e+07	1.1358	0.942661	0.875246	1.09462	0.649816	0.70707	5.61603	0.196081	8	29	29	29	29	8	3	2	1	-0.2527	0.7143	0.797	0.841772	0
MSYG_1465-mRNA1	MSYG_1465-mRNA1 Similar to S.cerevisiae protein CDC16 (Subunit of the anaphase-promoting complex/cyclosome (APC/C))	YKL022C	0.0675676	3	3	9	1.62579e-20	0	0.00148045	25940197	1.05093	1.06946	0.919389	0.986554	13.5726	17.6142	18.76	23.2812	8	5	5	5	5	4	2	2	2	24.81	0.02857	0.06134	4.19432	1
MSYG_1467-mRNA1	MSYG_1467-mRNA1 Uncharacterized protein		0.478261	6	6	31	5.04882e-23	0	0.00148045	5.15901e+07	0.998329	1.35679	0.931631	0.750633	23.2074	116.792	20.6113	17.9967	8	18	18	18	18	16	18	18	18	7.63	0.02857	0.06134	5.48065	1
MSYG_1469-mRNA1	MSYG_1469-mRNA1 Similar to S.cerevisiae protein ARL1 (Soluble GTPase with a role in regulation of membrane traffic)	YBR164C	0.0588235	1	1	2	2.92072e-05	0	0.00148045	23534594	0.934789	1.05122	0.997903	1.01615	2.45639	0.908148	0.56082	0.448262	8	1	1	1	1	1	1	1	1	-0.3797	0.8286	0.8875	0.128828	0
MSYG_1470-mRNA1	MSYG_1470-mRNA1 Similar to S.cerevisiae protein CYB5 (Cytochrome b5)	YNL111C	0.603482	28	28	181	2.44983e-164	0	0.00148045	9.75325e+07	0.952554	0.966596	1.06198	0.93371	0.755361	1.24211	1.14693	1.28359	8	91	89	91	89	44	21	19	16	0.8215	0.4857	0.5929	0.14665	0
MSYG_1471-mRNA1	MSYG_1471-mRNA1 Uncharacterized protein		0.169528	4	4	16	9.41394e-39	0	0.00148045	3.98482e+06	1.09925	1.0776	0.937962	0.992725	1.54596	1.04567	1.73049	0.358224	8	8	7	8	7	3	2	2	1	-0.06645	0.9143	0.9437	0.226615	0
MSYG_1472-mRNA1	MSYG_1472-mRNA1 Uncharacterized protein		0.0367847	2	2	2	1.89704e-12	0	0.00148045	1286037	1.4416	0.865872	0.801213	1.02421	6.3902	3.45977	4.25688	6.6747	8	2	2	2	2	2	1	1	1	7.79	0.02857	0.06134	2.37723	1
MSYG_1474-mRNA1	MSYG_1474-mRNA1 ATPase involved in protein import into the ER	YJL034W	0.727679	56	65	436	2.97515e-290	0	0.00148045	1.20693e+08	1.02946	0.981212	0.966057	1.0378	0.833677	0.681033	0.560182	0.63914	8	222	220	222	221	131	90	68	68	-4.74	0	0	-0.559562	0
MSYG_1475-mRNA1	MSYG_1475-mRNA1 Similar to S.cerevisiae protein PEX10 (Peroxisomal membrane E3 ubiquitin ligase)	YDR265W	0.208038	5	5	12	2.34883e-27	0	0.00148045	4354840	1.1158	1.03922	0.992059	1.00255	0.791072	0.950175	0.689358	1.09681	8	7	6	7	6	5	4	2	3	-1.68	0.1714	0.2613	-0.181389	0
MSYG_1476-mRNA1	MSYG_1476-mRNA1 Uncharacterized protein		0.426415	15	15	319	1.29226e-103	0	0.00148045	1.88642e+08	1.07502	0.848908	1.00534	1.0368	4.92801	7.20952	3.88196	2.47765	8	177	176	177	176	146	112	134	129	6.41	0.02857	0.06134	2.20923	1
MSYG_1477-mRNA1	MSYG_1477-mRNA1 Similar to S.cerevisiae protein RAS2 (GTP-binding protein)	YNL098C	0.791262	12	12	35	6.09683e-74	0	0.00148045	3.51835e+07	1.13477	0.962908	1.01152	1.01966	0.517651	0.583601	0.805533	0.385908	8	18	17	18	17	11	8	3	3	-3.98	0	0	-0.802957	0
MSYG_1479-mRNA1	MSYG_1479-mRNA1 Similar to S.cerevisiae protein SEC6 (Essential 88kDa subunit of the exocyst complex)	YIL068C	0.163934	6	6	14	7.51356e-36	0	0.00148045	6.0768e+06	0.950419	1.07234	0.966238	0.956733	0.638353	NA	0.375267	0.347626	7	7	7	7	7	3	0	1	2					0
MSYG_1480-mRNA1	MSYG_1480-mRNA1 Similar to S.cerevisiae protein TMA46 (Protein of unknown function that associates with translating ribosomes)	YOR091W	0.241888	3	3	5	1.56665e-13	0	0.00148045	5048978	1.25401	0.959438	0.909351	0.998476	0.408776	1.07864	0.496753	1.29874	8	3	3	3	3	3	3	1	1	-1.15	0.3714	0.4892	-0.285024	0
MSYG_1483-mRNA1	MSYG_1483-mRNA1 Phosphoribosylaminoimidazole carboxylase	YOR128C	0.306321	14	14	38	4.76369e-75	0	0.00148045	33327856	0.943871	1.00247	1.01941	1.01669	0.428434	0.995871	0.348266	0.56499	8	22	22	22	22	16	9	9	7	-2.69	0.02857	0.06134	-0.774996	0
MSYG_1484-mRNA1	MSYG_1484-mRNA1 Uncharacterized protein		0.407801	13	13	41	1.50099e-97	0	0.00148045	3.52973e+07	1.10165	0.940829	0.886028	1.04588	1.05457	0.716522	0.964765	1.85602	8	21	21	21	21	11	5	7	3	0.418	0.7429	0.8202	0.199084	0
MSYG_1486-mRNA1	MSYG_1486-mRNA1 ADP-ribosylation factor	YDL137W	0.839779	9	16	137	8.32889e-52	0	0.00148045	39271728	0.978806	0.985046	0.934104	1.1174	0.943606	1.10222	0.722816	0.676637	8	26	26	26	26	14	13	10	5	-1.42	0.2	0.2967	-0.215379	0
MSYG_1489-mRNA1	MSYG_1489-mRNA1 Similar to S.cerevisiae protein RPA49 (RNA polymerase I subunit A49)	YNL248C	0.177215	2	2	7	3.99613e-19	0	0.00148045	4.12981e+06	1.12542	0.965914	0.932554	0.994869	0.62832	1.20451	0.495552	0.910216	8	4	4	4	4	3	2	2	2	-1.35	0.2571	0.3672	-0.30463	0
MSYG_1490-mRNA1	MSYG_1490-mRNA1 Uncharacterized protein		0.336134	8	8	18	1.6883e-40	0	0.00148045	9.23879e+06	1.09841	0.949988	0.978339	1.02039	1.02727	0.505276	0.528131	1.3713	8	8	8	8	8	3	1	1	2	-1.02	0.3714	0.4892	-0.220961	0
MSYG_1491-mRNA1	MSYG_1491-mRNA1 Uncharacterized protein		0.419421	18	18	67	9.21524e-75	0	0.00148045	38115582	0.955519	1.04405	1.00975	1.00088	0.294154	0.634985	0.306282	0.481157	8	39	39	39	38	24	13	7	13	-4.83	0	0	-1.22047	0
MSYG_1492-mRNA1	MSYG_1492-mRNA1 Similar to S.cerevisiae protein RPL36B (Ribosomal 60S subunit protein L36B)	YPL249C-A	0.442478	8	8	42	2.12557e-35	0	0.00148045	1.39512e+07	0.836044	1.05177	1.10951	0.979235	1.18811	1.10271	0.964418	0.589681	8	24	23	25	23	17	13	12	11	-0.3675	0.7714	0.8418	-0.0570481	0
MSYG_1493-mRNA1	MSYG_1493-mRNA1 Uncharacterized protein		0.194748	2	2	3	1.68339e-18	0	0.00148045	3129969	1.1624	0.956409	0.61706	1.3891	NA	NA	NA	NA	4	1	1	1	1	0	0	0	0					0
MSYG_1494-mRNA1	MSYG_1494-mRNA1 Similar to S.cerevisiae protein YSC84 (Actin-binding protein)	YHR016C	0.23569	5	5	14	8.06919e-34	0	0.00148045	1.14013e+07	1.16065	0.880278	1.0208	0.995173	0.200157	1.32213	2.41695	6.74945	8	7	7	7	7	3	3	2	1	0.4807	0.6	0.6999	1.41801	0
MSYG_1495-mRNA1	MSYG_1495-mRNA1 Similar to S.cerevisiae protein BST1 (GPI inositol deacylase of the endoplasmic reticulum (ER))	YFL025C	0.0453461	3	3	6	1.53688e-27	0	0.00148045	1.05976e+06	1.01792	1.05628	1.02211	0.910038	1.70142	1.67341	1.53146	1.2069	8	3	3	3	3	3	2	1	3	4.85	0.02857	0.06134	0.611922	0
MSYG_1496-mRNA1	MSYG_1496-mRNA1 Uncharacterized protein		0.372093	2	2	7	3.29896e-09	0	0.00148045	7475789	0.484669	1.18143	0.89942	1.37206	NA	NA	NA	NA	4	3	3	3	3	0	0	0	0					0
MSYG_1497-mRNA1	MSYG_1497-mRNA1 Similar to S.cerevisiae protein TAM41 (Mitochondrial phosphatidate cytidylyltransferase (CDP-DAG synthase))	YGR046W	0.317673	10	10	25	3.21746e-42	0	0.00148045	6812271	0.847757	1.04141	1.03662	1.04217	0.980283	0.551739	0.363383	0.436501	8	12	12	12	12	8	5	5	6	-2.72	0.02857	0.06134	-0.77849	0
MSYG_1498-mRNA1	MSYG_1498-mRNA1 Similar to S.cerevisiae protein MET7 (Folylpolyglutamate synthetase)	YOR241W	0.261905	3	3	6	2.2059e-24	0	0.00148045	1.89544e+06	0.74159	1.11881	1.05272	1.00375	0.280177	0.525523	NA	NA	6	3	3	3	3	1	1	0	0					0
MSYG_1499-mRNA1	MSYG_1499-mRNA1 Similar to S.cerevisiae protein RPL6A (Ribosomal 60S subunit protein L6A)	YML073C	0.725738	25	25	162	2.75176e-110	0	0.00148045	5.3764e+07	0.867872	0.994688	1.01397	1.088	0.709105	0.724818	0.513927	0.455933	8	100	100	99	100	64	45	28	32	-4.12	0	0	-0.734693	0
MSYG_1502-mRNA1	MSYG_1502-mRNA1 Similar to S.cerevisiae protein CAP1 (Alpha subunit of the capping protein heterodimer (Cap1p and Cap2p))	YKL007W	0.245283	5	5	14	5.54873e-27	0	0.00148045	7958857	0.914517	0.999401	1.05734	0.969126	0.425356	0.449465	7.70576	2.1491	8	6	6	6	6	3	3	1	2	0.4379	0.7714	0.8418	1.42354	0
MSYG_1504-mRNA1	MSYG_1504-mRNA1 Similar to S.cerevisiae protein LOS1 (Nuclear pore protein)	YKL205W	0.283333	17	17	55	3.46016e-101	0	0.00148045	5.8483e+07	0.905868	1.11611	0.982666	1.01219	0.427965	0.909241	0.636861	1.15502	8	26	24	25	25	8	4	4	3	-1.42	0.2571	0.3672	-0.354256	0
MSYG_1505-mRNA1	MSYG_1505-mRNA1 Similar to S.cerevisiae protein HEM15 (Ferrochelatase)	YOR176W	0.430052	9	9	26	8.0947e-69	0	0.00148045	8.84011e+06	1.01823	1.05403	0.896921	1.0629	0.386599	0.564665	NA	0.544139	7	13	13	13	12	3	4	0	1					0
MSYG_1506-mRNA1	MSYG_1506-mRNA1 Similar to S.cerevisiae protein RQC1 (Component of the ribosome quality control complex (RQC))	YDR333C	0.0915209	1	1	2	1.10654e-08	0	0.00148045	2876235	1.04916	0.881874	0.781642	1.34396	NA	NA	NA	NA	4	1	1	1	1	0	0	0	0					0
MSYG_1507-mRNA1	MSYG_1507-mRNA1 Similar to S.cerevisiae protein SCO1 (Copper-binding protein of mitochondrial inner membrane)	YBR037C	0.489164	12	12	33	3.39772e-53	0	0.00148045	2.13939e+07	0.846267	1.13676	1.06447	0.942713	0.642285	0.714564	0.758559	1.02821	8	16	16	16	16	8	4	2	2	-2.06	0.05714	0.1117	-0.347575	0
MSYG_1508-mRNA1	MSYG_1508-mRNA1 Similar to S.cerevisiae protein HSF1 (Trimeric heat shock transcription factor)	YGL073W	0.0608365	1	1	2	0.000312267	0.000308411	0.0269721	1204774	0.815286	1.07338	1.06071	1.01354	NA	NA	NA	NA	4	1	1	1	1	0	0	0	0					0
MSYG_1509-mRNA1	MSYG_1509-mRNA1 Similar to S.cerevisiae protein PRP6 (Splicing factor)	YBR055C	0.193021	11	11	29	9.56072e-47	0	0.00148045	6.12965e+07	1.13756	0.959858	0.849251	1.0178	1.2767	0.566951	0.474478	0.855165	8	15	15	15	15	14	10	11	6	-1.27	0.2571	0.3672	-0.334017	0
MSYG_1511-mRNA1	MSYG_1511-mRNA1 Uncharacterized protein		0.343612	6	6	12	2.92181e-20	0	0.00148045	11533006	0.982576	0.926833	0.992137	1.06076	1.11448	0.618583	0.490959	0.37768	8	7	7	7	7	6	6	3	3	-2.17	0.1143	0.1851	-0.620544	0
MSYG_1512-mRNA1	MSYG_1512-mRNA1 Similar to S.cerevisiae protein MAE1 (Mitochondrial malic enzyme)	YKL029C	0.867826	56	56	254	6.7735795e-316	0	0.00148045	6.15018e+07	0.989997	0.979444	1.03984	0.999692	1.05051	0.68697	0.761488	0.74512	8	145	143	146	142	62	37	29	28	-2.39	0.1143	0.1851	-0.302188	0
MSYG_1513-mRNA1	MSYG_1513-mRNA1 Mitochondrial malate dehydrogenase	YKL085W	0.837681	25	25	294	1.02332e-164	0	0.00148045	1.3463e+08	0.966264	0.987217	1.00587	1.0264	0.73866	0.806413	0.628738	0.734728	8	148	147	148	148	66	36	30	28	-5.98	0	0	-0.459705	0
MSYG_1515-mRNA1	MSYG_1515-mRNA1 Similar to S.cerevisiae protein YGL101W (Protein of unknown function)	YGL101W	0.276204	11	11	27	4.49273e-52	0	0.00148045	1.50458e+07	1.21616	0.963084	0.892045	1.01829	0.818176	1.07592	0.809857	0.899893	8	14	14	14	14	4	3	2	2	-1.36	0.2286	0.3324	-0.150464	0
MSYG_1517-mRNA1	MSYG_1517-mRNA1 Similar to S.cerevisiae protein GEM1 (Outer mitochondrial membrane GTPase~ subunit of the ERMES complex)	YAL048C	0.14624	3	3	7	9.38764e-10	0	0.00148045	10734015	0.94625	1.03936	0.969735	1.03107	1.82011	0.461793	1.19254	1.46158	8	4	4	4	4	2	2	1	1	0.3291	0.8286	0.8875	0.303349	0
MSYG_1518-mRNA1	MSYG_1518-mRNA1 Uncharacterized protein		0.0233838	1	1	2	0.00159734	0.000895808	0.0561437	1679035	NA	NA	NA	NA	NA	NA	NA	NA	0	NA	NA	NA	NA	NA	NA	NA	NA					0
MSYG_1519-mRNA1	MSYG_1519-mRNA1 Similar to S.cerevisiae protein HUL5 (Multiubiquitin chain assembly factor (E4))	YGL141W	0.0511771	4	4	7	1.53968e-11	0	0.00148045	2.27628e+06	0.806593	1.06313	1.04752	0.989292	0.604466	NA	NA	0.199757	6	5	5	5	5	3	0	0	1					0
MSYG_1520-mRNA1	MSYG_1520-mRNA1 Similar to S.cerevisiae protein DHR2 (Predominantly nucleolar DEAH-box ATP-dependent RNA helicase)	YKL078W	0.177333	7	7	14	1.9388e-38	0	0.00148045	2.02773e+07	1.07395	0.983375	0.981923	0.986844	0.763855	0.734484	0.459445	0.778786	8	7	7	7	7	5	3	1	3	-3.18	0	0	-0.547631	0
MSYG_1522-mRNA1	MSYG_1522-mRNA1 Similar to S.cerevisiae protein PRP24 (Splicing factor that reanneals snRNPs during spliceosome recycling)	YMR268C	0.154955	10	10	33	4.74084e-65	0	0.00148045	6.76864e+06	1.09825	0.923232	0.835882	1.09718	0.563445	1.3608	1.03531	0.390959	8	17	17	17	17	8	5	4	3	-0.9412	0.3429	0.459	-0.255614	0
MSYG_1523-mRNA1	MSYG_1523-mRNA1 Uncharacterized protein		0.188912	5	5	8	1.10733e-15	0	0.00148045	1.85308e+07	1.09613	1.12994	0.917558	0.951585	0.960821	0.5635	0.428789	0.876954	8	4	4	4	4	2	3	1	1	-2.12	0.05714	0.1117	-0.499166	0
MSYG_1524-mRNA1	MSYG_1524-mRNA1 Similar to S.cerevisiae protein CDC53 (Cullin)	YDL132W	0.260292	12	12	25	1.66921e-43	0	0.00148045	1.60906e+07	0.969778	1.07081	1.0163	0.975007	0.513319	0.441988	0.388736	0.481044	8	15	15	15	14	9	9	7	8	-12.4	0	0	-1.13204	0
MSYG_1526-mRNA1	MSYG_1526-mRNA1 Similar to S.cerevisiae protein PHO88 (Probable membrane protein)	YBR106W	0.547368	11	11	54	1.65307e-51	0	0.00148045	21110284	1.01524	1.05803	0.976971	1.01627	0.827529	0.473811	0.762569	0.438413	8	35	33	34	33	19	10	10	13	-3.22	0	0	-0.676733	0
MSYG_1527-mRNA1	MSYG_1527-mRNA1 Similar to S.cerevisiae protein ARC40 (Subunit of the ARP2/3 complex)	YBR234C	0.446188	10	10	36	4.66249e-55	0	0.00148045	2.83482e+07	1.19669	0.934255	0.955302	1.05069	1.02597	0.713416	0.555741	0.620086	8	19	18	19	18	8	7	7	8	-2.58	0.05714	0.1117	-0.456401	0
MSYG_1528-mRNA1	MSYG_1528-mRNA1 Similar to S.cerevisiae protein SAS10 (Subunit of U3-containing Small Subunit (SSU) processome complex)	YDL153C	0.272993	7	7	24	1.36893e-67	0	0.00148045	1.15298e+08	1.30098	0.918312	0.884557	1.0943	0.51963	0.728381	0.749938	0.53669	8	13	13	13	12	6	3	2	2	-3.85	0	0	-0.65822	0
MSYG_1529-mRNA1	MSYG_1529-mRNA1 Similar to S.cerevisiae protein FCF2 (Nucleolar protein involved in the early steps of 35S rRNA processing)	YLR051C	0.0694981	1	1	2	0.0010278	0.000895808	0.0561437	716187	1.31077	0.754602	0.777451	1.25721	0.654284	0.470855	NA	0.622659	7	1	1	1	1	1	1	0	1					0
MSYG_1531-mRNA1	MSYG_1531-mRNA1 Uncharacterized protein		0.447853	7	7	16	2.68075e-26	0	0.00148045	2.12994e+07	1.22143	1.00844	0.869828	1.0719	0.988248	0.70396	0.650339	0.711468	8	12	12	12	12	7	3	4	2	-2.73	0.02857	0.06134	-0.389293	0
MSYG_1532-mRNA1	MSYG_1532-mRNA1 Uncharacterized protein		0.0566502	1	1	1	7.42513e-10	0	0.00148045	NA	0.946912	0.878152	1.04064	1.11036	0.605068	5.72938	0.947014	NA	7	1	1	1	1	1	1	1	0					0
MSYG_1533-mRNA1	MSYG_1533-mRNA1 Similar to S.cerevisiae protein NHA1 (Na+/H+ antiporter)	YLR138W	0.0336474	3	3	5	2.85133e-06	0.000895808	0.0561437	794546	1.12445	0.978744	0.936504	0.995958	1.44216	1.43414	1.13056	0.440947	8	3	3	3	3	3	2	2	3	0.003902	1	1	0.153094	0
MSYG_1535-mRNA1	MSYG_1535-mRNA1 Similar to S.cerevisiae protein NUP159 (FG-nucleoporin component of central core of the nuclear pore complex)	YIL115C	0.192109	12	12	28	3.51863e-78	0	0.00148045	2.8751e+07	1.14085	0.928164	0.916065	0.996248	1.38969	0.766727	0.522187	0.409608	8	14	14	14	14	9	4	3	4	-1.33	0.2571	0.3672	-0.37323	0
MSYG_1536-mRNA1	MSYG_1536-mRNA1 Similar to S.cerevisiae protein CKB1 (Beta regulatory subunit of casein kinase 2 (CK2))	YGL019W	0.128205	3	3	6	1.97082e-13	0	0.00148045	330212	1.17487	0.976737	1.034	0.937031	3.61312	0.797601	0.725359	1.04418	8	3	2	3	2	3	3	3	3	0.4503	0.9143	0.9437	0.627669	0
MSYG_1537-mRNA1	MSYG_1537-mRNA1 Uncharacterized protein		0.0192308	1	1	2	0.00014563	0	0.00148045	1479692	1.25937	0.941635	0.782771	1.12248	1.38683	0.23611	1.3412	1.03347	8	2	2	2	2	2	1	1	1	-0.4796	0.8857	0.9264	-0.000862051	0
MSYG_1538-mRNA1	MSYG_1538-mRNA1 Similar to S.cerevisiae protein SLT2 (Serine/threonine MAP kinase)	YHR030C	0.403361	11	11	25	2.18011e-46	0	0.00148045	1.26913e+07	0.910051	1.13076	1.01776	0.937693	0.673707	0.660924	0.514415	1.03008	8	14	14	14	14	8	4	4	4	-2.35	0.08571	0.1541	-0.474367	0
MSYG_1539-mRNA1	MSYG_1539-mRNA1 Similar to S.cerevisiae protein TFA2 (TFIIE small subunit)	YKR062W	0.142857	2	2	5	2.56605e-09	0	0.00148045	1.01437e+06	0.71841	1.15283	1.07502	1.00083	3.55503	1.09887	1.12485	1.58348	8	2	2	2	2	1	1	1	1	1.75	0.1143	0.1851	0.880145	0
MSYG_1541-mRNA1	MSYG_1541-mRNA1 Uncharacterized protein		0.272727	4	4	9	4.14198e-24	0	0.00148045	2.39621e+06	1.03892	1.03221	1.03445	0.929098	0.559092	1.10397	3.2483	0.839872	8	7	7	7	7	5	2	2	1	0.3254	0.8857	0.9264	0.523871	0
MSYG_1542-mRNA1	MSYG_1542-mRNA1 Uncharacterized protein		0.0293785	1	1	2	7.43604e-16	0	0.00148045	2304599	0.944531	1.11481	0.92598	1.03929	1.96052	NA	1.799	NA	6	1	1	1	1	1	0	1	0					0
MSYG_1543-mRNA1	MSYG_1543-mRNA1 Uncharacterized protein		0.655431	69	72	296	0	0	0.00148045	55480992	1.15572	0.794988	0.871967	1.19216	0.448174	0.646852	0.529313	0.526162	8	184	181	183	180	90	38	30	37	-4.9	0	0	-0.895327	0
MSYG_1544-mRNA1	MSYG_1544-mRNA1 Uncharacterized protein		0.404984	13	13	66	1.49783e-67	0	0.00148045	40917650	1.0711	1.09528	1.06541	0.844098	326.982	104.864	32.7094	75.7041	8	32	31	34	32	33	33	33	33	9.47	0.02857	0.06134	7.07751	1
MSYG_1545-mRNA1	MSYG_1545-mRNA1 Uncharacterized protein		0.297872	6	6	14	7.25202e-31	0	0.00148045	2.3064e+07	0.980412	1.02167	1.0018	1.00922	0.959315	2.42668	1.07535	0.869625	8	8	8	8	8	4	4	3	3	0.8146	0.7143	0.797	0.414399	0
MSYG_1546-mRNA1	MSYG_1546-mRNA1 Uncharacterized protein		0.558974	16	16	83	1.37118e-84	0	0.00148045	1.8937e+07	0.913736	0.965874	1.10435	0.989773	0.617353	0.756366	0.551266	0.566459	8	49	49	49	49	37	17	11	16	-5.77	0	0	-0.683018	0
MSYG_1548-mRNA1	MSYG_1548-mRNA1 Similar to S.cerevisiae protein YNL181W (Putative oxidoreductase)	YNL181W	0.2287	3	3	7	3.34345e-12	0	0.00148045	1.5431e+06	0.964099	1.016	0.929729	1.01235	1.28825	NA	0.973197	NA	6	4	4	4	4	3	0	1	0					0
MSYG_1550-mRNA1	MSYG_1550-mRNA1 Uncharacterized protein		0.490476	7	7	22	1.3133e-43	0	0.00148045	6989117	1.10513	0.994938	0.938213	1.02096	1.12353	1.55419	0.948488	0.976608	8	13	13	13	13	10	9	5	4	0.9081	0.5429	0.6478	0.202516	0
MSYG_1551-mRNA1	MSYG_1551-mRNA1 Uncharacterized protein		0.0288925	1	1	2	6.07182e-06	0	0.00148045	2135244	0.694698	0.937249	1.02851	1.27123	0.849934	NA	NA	NA	5	1	1	1	1	1	0	0	0					0
MSYG_1552-mRNA1	MSYG_1552-mRNA1 Uncharacterized protein		0.594724	23	23	150	5.73882e-132	0	0.00148045	57753916	0.956744	0.981232	1.01903	1.03087	0.910246	0.940667	1.11606	1.14246	8	80	78	81	79	37	20	16	16	0.4198	0.6857	0.7718	0.0389396	0
MSYG_1553-mRNA1	MSYG_1553-mRNA1 Similar to S.cerevisiae protein YDL183C (Protein that may form an active mitochondrial KHE system)	YDL183C	0.169118	4	4	14	1.73435e-15	0	0.00148045	2.77875e+06	0.924768	1.05191	0.959539	1.05423	0.781233	0.949238	0.372381	0.349719	8	7	7	7	7	5	4	2	1	-2.26	0.02857	0.06134	-0.705705	0
MSYG_1555-mRNA1	MSYG_1555-mRNA1 Similar to S.cerevisiae protein AIM10 (Protein with similarity to tRNA synthetases)	YER087W	0.15	6	6	13	2.97782e-37	0	0.00148045	3.35852e+07	0.976485	1.10935	1.08669	0.92708	1.14882	0.718923	0.989737	0.728602	8	6	5	6	5	2	1	2	1	-1.22	0.3143	0.4292	-0.157591	0
MSYG_1556-mRNA1	MSYG_1556-mRNA1 Highly conserved ATPase of HSP70/DnaK family	YKR038C	0.220588	4	4	9	4.25229e-29	0	0.00148045	3.79851e+06	1.09826	0.951094	0.93556	0.969411	3.32403	1.43233	1.15498	3.22307	8	5	5	5	5	3	2	1	1	2.66	0.02857	0.06134	1.19131	0
MSYG_1557-mRNA1	MSYG_1557-mRNA1 Similar to S.cerevisiae protein SGS1 (RecQ family nucleolar DNA helicase)	YMR190C	0.0246533	1	1	1	3.52492e-10	0	0.00148045	551829	0.850606	1.10968	1.02784	0.993189	1.24229	NA	NA	0.4758	6	1	1	1	1	1	0	0	1					0
MSYG_1561-mRNA1	MSYG_1561-mRNA1 Similar to S.cerevisiae protein IGO2 (Protein required for initiation of G0 program)	YHR132W-A	0.409091	4	4	10	3.83588e-18	0	0.00148045	3.42701e+06	0.833184	0.829526	1.03005	1.14852	0.0722568	NA	NA	NA	5	6	6	6	6	3	0	0	0					0
MSYG_1562-mRNA1	MSYG_1562-mRNA1 Similar to S.cerevisiae protein POR1 (Mitochondrial porin (voltage-dependent anion channel))	YNL055C	0.728522	22	22	569	3.37233e-123	0	0.00148045	128563496	1.02048	0.959969	1.02806	0.996947	0.878454	0.687736	0.692802	0.781497	8	324	318	322	315	209	163	119	135	-4.68	0	0	-0.395696	0
MSYG_1564-mRNA1	MSYG_1564-mRNA1 Uncharacterized protein		0.0136364	1	1	2	1.75203e-08	0	0.00148045	893206	0.970343	0.980326	1.06908	0.964707	NA	NA	NA	NA	4	1	1	1	1	0	0	0	0					0
MSYG_1565-mRNA1	MSYG_1565-mRNA1 Uncharacterized protein		0.196532	2	2	4	6.6276e-05	0.000895808	0.0561437	522622	1.17269	0.972336	0.925417	0.988252	0.740009	0.4998	NA	0.529922	7	2	2	2	2	2	2	0	2					0
MSYG_1568-mRNA1	MSYG_1568-mRNA1 Similar to S.cerevisiae protein PKC1 (Protein serine/threonine kinase)	YBL105C	0.260784	16	16	50	2.84016e-85	0	0.00148045	70114311	0.921081	1.02358	0.956905	1.02592	1.20018	1.32693	1.16146	1.07917	8	26	26	26	26	19	17	18	15	3.81	0.02857	0.06134	0.253305	0
MSYG_1569-mRNA1	MSYG_1569-mRNA1 Protein component of the small (40S) ribosomal subunit	YOL121C	0.558282	15	15	92	1.09845e-91	0	0.00148045	3.8833e+07	0.953997	0.950058	1.00793	1.05005	1.34486	1.54229	2.95621	2.59308	8	51	49	51	49	21	15	11	10	3.62	0.02857	0.06134	1.07663	0
MSYG_1570-mRNA1	MSYG_1570-mRNA1 Similar to S.cerevisiae protein MSL1 (U2B component of U2 snRNP)	YIR009W	0.347826	3	3	7	3.56332e-19	0	0.00148045	3523242	0.955822	1.05019	1.02302	0.950725	0.241222	0.462842	0.381369	0.42339	8	4	4	4	4	4	2	1	1	-6.79	0	0	-1.40658	0
MSYG_1571-mRNA1	MSYG_1571-mRNA1 Similar to S.cerevisiae protein RGD2 (GTPase-activating protein (RhoGAP) for Cdc42p and Rho5p)	YFL047W	0.208556	12	12	30	1.53016e-67	0	0.00148045	2.61847e+07	1.01712	1.05339	0.935244	1.02978	1.33506	2.39656	2.73341	1.8778	8	15	15	15	15	11	7	5	5	4.34	0.02857	0.06134	1.06054	0
MSYG_1572-mRNA1	MSYG_1572-mRNA1 Similar to S.cerevisiae protein RIO1 (Serine kinase involved in cell cycling and pre-rRNA processing)	YOR119C	0.186916	8	8	13	4.93379e-44	0	0.00148045	4.68285e+06	1.03169	0.983846	0.911475	1.12488	0.869184	NA	NA	0.438028	6	7	7	7	7	2	0	0	1					0
MSYG_1573-mRNA1	MSYG_1573-mRNA1 Similar to S.cerevisiae protein HOS3 (Trichostatin A-insensitive homodimeric histone deacetylase (HDAC))	YPL116W	0.0647131	3	3	8	3.98304e-19	0	0.00148045	2.59352e+06	1.06766	0.954735	0.951018	1.04916	4.84133	1.37468	2.05313	1.96191	8	4	4	4	4	3	3	2	2	3.04	0.02857	0.06134	1.35488	0
MSYG_1574-mRNA1	MSYG_1574-mRNA1 Subunit d of the V0 integral membrane domain of V-ATPase	YLR447C	0.50565	10	10	38	2.64229e-43	0	0.00148045	1.79628e+07	0.935501	1.0099	1.0096	1.04961	1.17679	0.379896	0.604821	0.564203	8	20	20	20	19	11	8	5	7	-2	0.1143	0.1851	-0.553367	0
MSYG_1580-mRNA1	MSYG_1580-mRNA1 Similar to S.cerevisiae protein YKR070W (Putative protein of unknown function)	YKR070W	0.349462	9	9	31	2.57494e-53	0	0.00148045	10790146	0.951217	0.982656	0.988862	1.02727	1.00076	0.679929	0.547529	0.783675	8	17	17	17	17	10	7	6	5	-2.31	0.08571	0.1541	-0.409331	0
MSYG_1583-mRNA1	MSYG_1583-mRNA1 Uncharacterized protein		0.0113798	1	1	2	0.00156463	0.000895808	0.0561437	878841	1.07904	0.938966	0.886228	1.14048	0.385119	0.489151	0.328688	0.364962	8	1	1	1	1	1	1	1	1	-9.29	0	0	-1.35115	0
MSYG_1584-mRNA1	MSYG_1584-mRNA1 Similar to S.cerevisiae protein SCC2 (Subunit of cohesin loading factor (Scc2p-Scc4p))	YDR180W	0.0125495	1	1	2	1.45995e-12	0	0.00148045	545174	0.916442	1.07843	1.00212	1.00091	1.33359	NA	NA	NA	5	1	1	1	1	1	0	0	0					0
MSYG_1585-mRNA1	MSYG_1585-mRNA1 Similar to S.cerevisiae protein BMS1 (GTPase required for ribosomal subunit synthesis and rRNA processing)	YPL217C	0.123134	7	7	13	8.24046e-36	0	0.00148045	3.56301e+06	1.00276	0.973809	0.995896	1.01679	0.582564	0.850485	0.820131	1.22029	8	9	9	9	9	7	4	3	2	-1.14	0.4	0.5135	-0.203621	0
MSYG_1586-mRNA1	MSYG_1586-mRNA1 Similar to S.cerevisiae protein MIX17 (Mitochondrial intermembrane space protein)	YMR002W	0.407895	3	3	7	6.18897e-13	0	0.00148045	9.46894e+06	1.15547	0.906202	0.95855	1.00605	1.79082	NA	0.88989	NA	6	4	4	4	4	1	0	1	0					0
MSYG_1588-mRNA1	MSYG_1588-mRNA1 Similar to S.cerevisiae protein PSR2 (Plasma membrane phosphatase involved in the general stress response)	YLR019W	0.174569	4	4	8	2.24739e-16	0	0.00148045	3.17922e+06	0.957075	1.11088	1.01239	0.952155	1.64433	0.92419	1.34469	0.98844	8	5	5	5	5	2	2	1	2	1.22	0.3429	0.459	0.293266	0
MSYG_1589-mRNA1	MSYG_1589-mRNA1 Similar to S.cerevisiae protein BCP1 (Essential protein involved in nuclear export of Mss4p)	YDR361C	0.508039	10	10	36	1.76327e-60	0	0.00148045	1.1876e+07	0.866569	1.15305	1.1201	0.898254	0.434233	1.22524	8.77182	0.75713	8	16	15	19	15	9	5	3	2	0.4775	0.8571	0.907	1.48393	0
MSYG_1590-mRNA1	MSYG_1590-mRNA1 Oligomeric mitochondrial matrix chaperone	YDR258C	0.605517	36	38	111	5.21514e-182	0	0.00148045	64438478	1.01949	1.01933	1.00344	0.972921	0.621812	0.496325	0.693186	0.385072	8	60	59	60	59	34	14	11	13	-4.8	0	0	-0.864863	0
MSYG_1592-mRNA1	MSYG_1592-mRNA1 Similar to S.cerevisiae protein SNF1 (AMP-activated serine/threonine protein kinase)	YDR477W	0.179706	15	15	44	5.60753e-107	0	0.00148045	2.25856e+07	0.928889	1.05551	0.991703	1.03349	1.07343	0.984941	0.754886	0.777025	8	25	25	25	25	15	12	7	6	-1.32	0.2857	0.3993	-0.155903	0
MSYG_1593-mRNA1	MSYG_1593-mRNA1 Similar to S.cerevisiae protein ARX1 (Nuclear export factor for the ribosomal pre-60S subunit)	YDR101C	0.698667	33	33	133	5.26246e-161	0	0.00148045	84774268	1.11818	0.942261	0.978555	0.995991	0.486251	0.57552	0.534178	0.467818	8	83	83	83	83	52	35	21	25	-11.28	0	0	-0.954721	0
MSYG_1594-mRNA1	MSYG_1594-mRNA1 Similar to S.cerevisiae protein YGL082W (Putative protein of unknown function)	YGL082W	0.340862	9	9	24	2.24136e-40	0	0.00148045	9051482	1.01805	0.91613	0.973491	1.0775	0.401481	0.732113	0.417515	0.46208	8	13	13	13	13	7	4	6	6	-4.99	0	0	-0.990517	0
MSYG_1595-mRNA1	MSYG_1595-mRNA1 Similar to S.cerevisiae protein YPD1 (Osmotic stress-responsive phosphorelay intermediate sensor protein)	YDL235C	0.492857	4	4	6	1.35151e-26	0	0.00148045	3.8419e+06	1.10945	0.790536	1.0612	1.04062	1.71483	2.1648	NA	1.74347	7	3	3	3	3	1	1	0	1					0
MSYG_1596-mRNA1	MSYG_1596-mRNA1 Uncharacterized protein		0.00746269	1	1	2	0.00148091	0.000895808	0.0561437	3071369	1.19867	0.949221	0.915785	1.0004	0.447235	0.781758	NA	0.383929	7	1	1	1	1	1	1	0	1					0
MSYG_1598-mRNA1	MSYG_1598-mRNA1 Similar to S.cerevisiae protein DCS1 (Non-essential hydrolase involved in mRNA decapping)	YLR270W	0.0900322	2	2	4	1.57083e-09	0	0.00148045	3.60814e+06	0.953396	1.0912	1.02657	0.930168	0.983459	NA	0.472908	0.734608	7	2	2	2	2	1	0	1	1					0
MSYG_1599-mRNA1	MSYG_1599-mRNA1 Similar to S.cerevisiae protein DFM1 (Endoplasmic reticulum (ER) localized protein)	YDR411C	0.0780669	2	2	6	2.54581e-10	0	0.00148045	5.7997e+06	0.714562	1.12722	1.15977	0.925783	4.48994	3.06366	2.60968	1.5866	8	3	3	3	3	2	3	3	3	4.31	0.02857	0.06134	1.55457	0
MSYG_1600-mRNA1	MSYG_1600-mRNA1 Similar to S.cerevisiae protein GDA1 (Guanosine diphosphatase located in the Golgi)	YEL042W	0.162105	7	7	15	4.73039e-36	0	0.00148045	6656027	1.01506	1.03628	1.02983	0.937295	0.774304	0.888948	0.776883	0.510327	8	8	7	8	7	3	6	3	3	-2.68	0	0	-0.43906	0
MSYG_1601-mRNA1	MSYG_1601-mRNA1 GTP-binding protein of the rho subfamily of Ras-like proteins	YPR165W	0.471795	10	10	65	8.45104e-53	0	0.00148045	4.60587e+07	1.21084	0.921933	0.883266	0.962711	1.27463	0.836106	0.768989	0.843132	8	27	26	27	26	13	8	5	10	-0.5941	0.4857	0.5929	-0.10359	0
MSYG_1602-mRNA1	MSYG_1602-mRNA1 Cofilin~ involved in pH-dependent actin filament depolarization	YLL050C	0.791367	5	5	10	2.46448e-30	0	0.00148045	3127175	1.08137	0.872094	0.952787	1.18167	1.41767	2.52273	2.24019	1.06864	8	7	7	7	7	5	5	3	3	2.47	0.08571	0.1541	0.857829	0
MSYG_1605-mRNA1	MSYG_1605-mRNA1 Uncharacterized protein		0.488372	6	6	27	5.47031e-30	0	0.00148045	10771480	0.88976	1.09633	1.07681	0.914669	0.546224	0.869962	0.343418	1.37305	8	15	15	15	15	8	5	1	1	-1.2	0.2857	0.3993	-0.352614	0
MSYG_1606-mRNA1	MSYG_1606-mRNA1 Similar to S.cerevisiae protein PHO12 (One of three repressible acid phosphatases)	YHR215W	0.192523	6	6	17	1.62367e-25	0	0.00148045	2.85707e+07	1.29329	0.818492	0.805255	1.11372	0.508108	0.364742	0.914912	0.516115	8	7	7	7	7	3	3	2	3	-2.66	0.05714	0.1117	-0.795936	0
MSYG_1607-mRNA1	MSYG_1607-mRNA1 Similar to S.cerevisiae protein PHO11 (One of three repressible acid phosphatases)	YAR071W	0.0375235	2	2	3	6.1464e-09	0	0.00148045	1.45916e+06	1.23811	0.871657	0.836822	1.13613	2.04946	5.75182	1.94864	2.10302	8	2	2	2	2	2	2	2	1	3.47	0.02857	0.06134	1.56717	0
MSYG_1608-mRNA1	MSYG_1608-mRNA1 Uncharacterized protein		0.158501	3	3	5	1.27684e-14	0	0.00148045	4110975	1.12003	0.9225	1.09181	0.898787	1.34384	1.90309	0.678476	0.465018	8	3	3	3	3	3	3	1	1	-0.1759	0.8571	0.907	0.13436	0
MSYG_1609-mRNA1	MSYG_1609-mRNA1 Similar to S.cerevisiae protein PHO11 (One of three repressible acid phosphatases)	YAR071W	0.104673	3	3	6	7.04506e-14	0	0.00148045	3079271	0.987017	0.996537	1.00152	0.963918	1.69649	0.67611	NA	0.382727	7	3	3	3	3	1	2	0	1					0
MSYG_1611-mRNA1	MSYG_1611-mRNA1 Ribosomal 60S subunit protein L5	YPL131W	0.756667	29	31	164	2.59238e-149	0	0.00148045	43259524	1.06749	0.978682	1.01885	0.958619	0.844505	0.804107	0.881028	0.908602	8	102	101	101	100	60	40	31	31	-4.42	0	0	-0.218329	0
MSYG_1612-mRNA1	MSYG_1612-mRNA1 Ribosomal 60S subunit protein L15B	YMR121C	0.411765	8	8	55	5.06475e-28	0	0.00148045	4.02731e+07	0.833101	1.03495	1.13184	0.910993	0.748467	0.65055	0.543642	0.573958	8	26	26	26	26	17	12	11	10	-4.49	0	0	-0.668514	0
MSYG_1613-mRNA1	MSYG_1613-mRNA1 Similar to S.cerevisiae protein GAT2 (Protein containing GATA family zinc finger motifs)	YMR136W	0.265403	4	4	10	1.21045e-34	0	0.00148045	52525425	1.18496	1.04028	0.812238	1.05814	0.828309	NA	NA	NA	5	5	5	5	6	3	0	0	0					0
MSYG_1614-mRNA1	MSYG_1614-mRNA1 Cytochrome c isoform 2~ expressed under hypoxic conditions	YEL039C	0.833333	3	3	8	3.29983e-11	0	0.00148045	2117643	0.514921	1.37783	1.43512	0.433587	1.27863	1.3925	1.67857	1.32947	8	5	5	5	5	4	3	2	2	1.7	0.2571	0.3672	0.505679	0
MSYG_1615-mRNA1	MSYG_1615-mRNA1 Uncharacterized protein		0.136364	1	1	1	6.26482e-08	0	0.00148045	1313364	1.1275	0.864856	1.06936	0.944379	0.9299	0.636186	0.74004	NA	7	1	1	1	1	1	1	1	0					0
MSYG_1617-mRNA1	MSYG_1617-mRNA1 Dihydroxyacid dehydratase	YJR016C	0.430894	21	21	64	8.96134e-97	0	0.00148045	3.34504e+07	0.983512	1.02905	1.02001	0.985543	0.640792	0.565138	0.802237	0.638965	8	38	37	38	37	26	15	13	10	-5.75	0	0	-0.595569	0
MSYG_1618-mRNA1	MSYG_1618-mRNA1 Aspartic beta semi-aldehyde dehydrogenase	YDR158W	0.456044	12	12	57	1.2157e-77	0	0.00148045	2.98152e+07	0.967693	1.05398	1.05007	0.94021	0.704708	0.76925	0.917594	0.863949	8	33	32	33	32	20	12	12	8	-3.24	0	0	-0.297121	0
MSYG_1619-mRNA1	MSYG_1619-mRNA1 Similar to S.cerevisiae protein VNX1 (Calcium/H+ antiporter localized to the endoplasmic reticulum membrane)	YNL321W	0.130275	7	7	17	1.052e-47	0	0.00148045	5.76814e+06	1.14564	0.96742	0.907479	1.08351	2.42617	2.34631	8.13147	4.38738	8	9	9	9	9	4	2	1	1	4.38	0.02857	0.06134	2.11198	1
MSYG_1622-mRNA1	MSYG_1622-mRNA1 Uncharacterized protein		0.0890052	1	1	5	8.61206e-09	0	0.00148045	1133109	1.45411	0.88701	0.727049	1.06716	NA	NA	NA	NA	4	3	3	3	3	0	0	0	0					0
MSYG_1623-mRNA1	MSYG_1623-mRNA1 Similar to S.cerevisiae protein CPR1 (Cytoplasmic peptidyl-prolyl cis-trans isomerase (cyclophilin))	YDR155C	0.269051	8	8	17	8.66325e-40	0	0.00148045	16151558	0.886019	1.01968	1.05354	0.977171	0.636804	0.514693	0.499276	0.593366	8	10	10	10	10	5	5	6	4	-8.19	0	0	-0.833839	0
MSYG_1624-mRNA1	MSYG_1624-mRNA1 Subunit of the cytosolic chaperonin Cct ring complex	YJR064W	0.511029	24	24	77	3.35922e-118	0	0.00148045	5.89054e+07	1.01082	1.00405	0.940662	1.04891	0.420533	0.417035	0.492671	1.01793	8	47	45	46	45	14	10	6	5	-2.85	0.08571	0.1541	-0.768462	0
MSYG_1625-mRNA1	MSYG_1625-mRNA1 Alpha subunit of the translation initiation factor eIF2	YJR007W	0.724832	25	25	77	8.52927e-124	0	0.00148045	53007328	1.19441	0.992126	0.986353	1.01457	0.43393	0.959342	0.654069	0.662093	8	39	37	38	34	16	8	5	9	-2.8	0	0	-0.562008	0
MSYG_1626-mRNA1	MSYG_1626-mRNA1 Similar to S.cerevisiae protein UFD2 (Ubiquitin chain assembly factor (E4))	YDL190C	0.220716	10	10	22	9.77779e-71	0	0.00148045	1.19658e+07	0.95622	1.0652	0.973812	0.969765	1.15963	2.09236	0.626139	0.788034	8	11	11	11	11	9	4	3	4	0.2065	0.8857	0.9264	0.222236	0
MSYG_1628-mRNA1	MSYG_1628-mRNA1 Similar to S.cerevisiae protein YKU80 (Subunit of the telomeric Ku complex (Yku70p-Yku80p))	YMR106C	0.0478955	1	1	2	6.78256e-10	0	0.00148045	310856	0.999008	1.13667	0.998826	0.887119	0.702814	NA	NA	NA	5	2	2	2	2	1	0	0	0					0
MSYG_1630-mRNA1	MSYG_1630-mRNA1 Similar to S.cerevisiae protein AIM45 (Putative ortholog of mammalian ETF-alpha)	YPR004C	0.631579	14	14	78	9.2611e-75	0	0.00148045	4.85531e+07	1.05095	0.962733	0.941321	0.981301	1.20334	0.571312	0.536604	0.949011	8	37	37	37	37	12	7	5	6	-1.24	0.3143	0.4292	-0.29501	0
MSYG_1632-mRNA1	MSYG_1632-mRNA1 Uncharacterized protein		0.157576	3	3	8	3.02445e-15	0	0.00148045	3.12064e+06	0.88427	1.08863	0.958582	1.01255	2.08429	1.2392	1.3855	1.33988	8	3	3	3	3	3	3	3	3	3.28	0.02857	0.06134	0.596665	0
MSYG_1633-mRNA1	MSYG_1633-mRNA1 Hypothetical protein		0.0301205	1	1	2	6.97832e-06	0	0.00148045	962964	0.818437	1.06476	1.10345	0.96638	0.386303	5.71571	NA	0.607932	7	1	1	1	1	1	1	0	1					0
MSYG_1635-mRNA1	MSYG_1635-mRNA1 Uncharacterized protein		0.156442	3	3	6	3.41856e-16	0	0.00148045	1242813	0.91389	1.12817	1.00505	0.949598	7.67364	1.8871	1.60234	2.93168	8	3	3	3	3	2	3	3	3	2.99	0.02857	0.06134	1.81709	0
MSYG_1636-mRNA1	MSYG_1636-mRNA1 Similar to S.cerevisiae protein YCH1 (Phosphatase with sequence similarity to Cdc25p)	YGR203W	0.2375	4	4	10	5.29527e-30	0	0.00148045	1.67116e+06	0.942372	1.04486	1.01074	0.966887	0.604097	1.87908	NA	0.526221	7	5	5	5	5	3	2	0	1					0
MSYG_1638-mRNA1	MSYG_1638-mRNA1 Similar to S.cerevisiae protein PTC2 (Type 2C protein phosphatase (PP2C))	YER089C	0.678304	17	17	56	4.58606e-106	0	0.00148045	2.69306e+07	1.21114	0.952436	0.897247	1.05132	0.700267	0.866726	0.937246	0.746973	8	35	35	35	35	20	11	8	12	-2.51	0.02857	0.06134	-0.299022	0
MSYG_1639-mRNA1	MSYG_1639-mRNA1 Similar to S.cerevisiae protein TIF34 (eIF3i subunit of the eukaryotic translation initiation factor 3 (eIF3))	YMR146C	0.489914	11	11	33	1.28929e-76	0	0.00148045	7594267	1.06722	0.984201	0.989102	0.970295	0.991594	1.21706	1.30139	1.57638	8	19	19	19	19	10	6	4	4	2.29	0.05714	0.1117	0.346653	0
MSYG_1641-mRNA1	MSYG_1641-mRNA1 Similar to S.cerevisiae protein PAP2 (Non-canonical poly(A) polymerase)	YOL115W	0.0464345	2	2	4	7.40943e-15	0	0.00148045	4.78354e+07	1.02535	1.07691	0.915922	1.02196	1.29152	1.33169	1.24295	0.481693	8	2	2	2	2	2	2	2	1	-0.003742	0.9714	0.977	0.120304	0
MSYG_1642-mRNA1	MSYG_1642-mRNA1 Similar to S.cerevisiae protein PRP5 (RNA helicase in the DEAD-box family)	YBR237W	0.113186	5	5	10	4.35206e-18	0	0.00148045	5500507	1.12544	0.998434	1.02331	0.930355	0.790129	1.84935	0.93488	0.636447	8	6	6	6	6	6	4	4	4	-0.2217	0.8571	0.907	0.0740961	0
MSYG_1643-mRNA1	MSYG_1643-mRNA1 Uncharacterized protein		0.02457	1	1	2	3.0238e-05	0	0.00148045	1132584	0.804133	1.07407	1.02425	1.06647	0.443664	0.433188	0.409618	0.369685	8	1	1	1	1	1	1	1	1	-10.91	0	0	-1.27216	0
MSYG_1644-mRNA1	MSYG_1644-mRNA1 Similar to S.cerevisiae protein KTI12 (Protein that plays a role in modification of tRNA wobble nucleosides)	YKL110C	0.182965	2	2	5	6.24854e-06	0.000610141	0.0437821	1230442	0.771092	1.19938	1.02821	0.971581	0.648536	0.503702	0.301232	0.5344	8	3	3	3	3	3	3	1	2	-3.82	0	0	-1.00878	0
MSYG_1645-mRNA1	MSYG_1645-mRNA1 Similar to S.cerevisiae protein YAP6 (Basic leucine zipper (bZIP) transcription factor)	YDR259C	0.372685	15	15	49	2.6985e-111	0	0.00148045	17027164	1.02324	0.960397	0.989591	1.00325	0.3842	1.07543	0.575698	0.357308	8	28	27	28	27	14	5	3	5	-2.41	0.1143	0.1851	-0.7414	0
MSYG_1647-mRNA1	MSYG_1647-mRNA1 Similar to S.cerevisiae protein KIC1 (Protein kinase of the PAK/Ste20 family~ required for cell integrity)	YHR102W	0.0441459	1	1	2	1.04356e-06	0	0.00148045	13051604	0.960941	1.0678	0.981705	1.00038	NA	NA	NA	NA	4	1	1	1	1	0	0	0	0					0
MSYG_1648-mRNA1	MSYG_1648-mRNA1 Uncharacterized protein		0.0446247	1	1	2	3.06035e-11	0	0.00148045	217453	1.05295	1.187	0.878072	0.947211	6.78721	NA	NA	NA	5	1	1	1	1	1	0	0	0					0
MSYG_1649-mRNA1	MSYG_1649-mRNA1 Similar to S.cerevisiae protein EDE1 (Scaffold protein involved in the formation of early endocytic sites)	YBL047C	0.388676	26	26	81	8.22847e-153	0	0.00148045	2.49003e+07	1.3645	0.857089	0.859773	1.09356	1.34209	1.39994	1.35497	1.293	8	49	48	49	48	22	10	11	6	2.43	0.1143	0.1851	0.430287	0
MSYG_1650-mRNA1	MSYG_1650-mRNA1 Uncharacterized protein		0.368043	12	12	26	3.4727e-64	0	0.00148045	1.34336e+07	0.968109	0.98457	1.02736	0.945158	0.96668	0.642895	0.808587	1.03548	8	15	15	15	15	7	6	2	3	-1.33	0.2857	0.3993	-0.21188	0
MSYG_1651-mRNA1	MSYG_1651-mRNA1 Beta 2 subunit of the 20S proteasome	YOR157C	0.260563	3	3	8	1.31874e-17	0	0.00148045	7149531	1.57004	0.738759	0.773578	0.986569	0.50532	0.539814	0.383448	0.334702	8	5	5	5	5	3	1	2	1	-3.91	0	0	-1.18173	0
MSYG_1652-mRNA1	MSYG_1652-mRNA1 Similar to S.cerevisiae protein YFR016C (Putative protein of unknown function)	YFR016C	0.0190896	1	1	4	8.24632e-06	0	0.00148045	885357	1.06282	1.07386	0.910539	1.0017	0.222253	0.531458	0.479496	NA	7	2	2	2	2	1	2	1	0					0
MSYG_1653-mRNA1	MSYG_1653-mRNA1 Similar to S.cerevisiae protein CUS1 (Protein required for assembly of U2 snRNP into the spliceosome)	YMR240C	0.212724	5	5	13	3.44743e-29	0	0.00148045	2.14259e+06	1.02175	0.893371	0.820503	0.988456	1.64131	1.64323	1.96419	NA	7	7	7	7	7	5	2	2	0					0
MSYG_1654-mRNA1	MSYG_1654-mRNA1 Similar to S.cerevisiae protein RPG1 (eIF3a subunit of the eukaryotic translation initiation factor 3 (eIF3))	YBR079C	0.570149	47	47	162	1.34604e-253	0	0.00148045	4.06993e+07	1.02248	1.00774	1.00736	1.03574	0.730621	0.890193	0.847821	0.796724	8	93	89	92	88	55	23	20	24	-5.19	0	0	-0.292758	0
MSYG_1656-mRNA1	MSYG_1656-mRNA1 Similar to S.cerevisiae protein BCS1 (Protein translocase and chaperone required for Complex III assembly)	YDR375C	0.386325	9	9	21	8.463e-57	0	0.00148045	9.16488e+06	1.15904	0.914108	0.950036	0.990761	0.118617	0.610718	NA	0.299946	7	11	11	11	11	2	3	0	1					0
MSYG_1658-mRNA1	MSYG_1658-mRNA1 Similar to S.cerevisiae protein TUB4 (Gamma-tubulin)	YLR212C	0.258352	3	3	6	3.23856e-21	0	0.00148045	4.47146e+06	0.873047	1.14489	0.927326	0.878966	1.3601	NA	NA	NA	5	3	3	3	3	1	0	0	0					0
MSYG_1659-mRNA1	MSYG_1659-mRNA1 Similar to S.cerevisiae protein NOP1 (Histone glutamine methyltransferase~ modifies H2A at Q105 in nucleolus)	YDL014W	0.568254	19	19	78	4.8388e-112	0	0.00148045	2.40922e+07	1.19815	0.880633	0.953172	1.01678	0.690527	1.06227	0.81579	0.674172	8	41	40	41	40	23	12	8	8	-1.88	0.1143	0.1851	-0.302778	0
MSYG_1662-mRNA1	MSYG_1662-mRNA1 Lsm (Like Sm) protein	YBL026W	0.458333	3	3	6	1.06115e-17	0	0.00148045	5.85274e+06	1.05361	1.05958	1.0151	0.940351	0.755126	1.09005	1.43407	12.0897	8	4	4	4	4	2	2	2	1	1.04	0.3429	0.459	1.94195	0
MSYG_1663-mRNA1	MSYG_1663-mRNA1 Cytoplasmic tryptophanyl-tRNA synthetase	YOL097C	0.498829	18	18	62	3.60706e-73	0	0.00148045	44460642	0.881726	1.0436	1.04413	1.01692	0.669987	0.78581	0.692347	0.831593	8	35	35	35	35	18	14	10	8	-4.48	0	0	-0.424815	0
MSYG_1664-mRNA1	MSYG_1664-mRNA1 Alpha' catalytic subunit of casein kinase 2 (CK2)	YOR061W	0.554217	16	16	54	5.10567e-95	0	0.00148045	48967882	0.876803	1.03993	1.04852	0.991276	0.900488	0.856758	0.642519	0.708847	8	30	30	30	30	9	9	3	3	-2.77	0.02857	0.06134	-0.363729	0
MSYG_1665-mRNA1	MSYG_1665-mRNA1 Similar to S.cerevisiae protein RSC1 (Component of the RSC chromatin remodeling complex)	YGR056W	0.0805604	3	3	6	1.03406e-13	0	0.00148045	2.32093e+06	1.10043	1.00647	0.918214	1.02339	1.07275	1.24601	NA	1.24239	7	3	3	3	3	2	1	0	1					0
MSYG_1668-mRNA1	MSYG_1668-mRNA1 Similar to S.cerevisiae protein CHS3 (Chitin synthase III)	YBR023C	0.139252	3	4	10	7.0994e-21	0	0.00148045	2.48137e+06	0.949062	1.01421	1.0424	1.01147	2.72219	0.817467	1.52232	3.54777	8	4	4	4	4	4	3	2	2	1.89	0.1429	0.2221	1.10597	0
MSYG_1669-mRNA1	MSYG_1669-mRNA1 Uncharacterized protein		0.158287	6	6	14	2.15119e-43	0	0.00148045	7.35087e+06	0.91575	1.03711	1.06899	1.043	0.196464	2.27051	NA	NA	6	7	6	7	6	3	1	0	0					0
MSYG_1670-mRNA1	MSYG_1670-mRNA1 Similar to S.cerevisiae protein MCR1 (Mitochondrial NADH-cytochrome b5 reductase)	YKL150W	0.623529	37	37	342	1.59587e-144	0	0.00148045	1.17533e+08	0.966122	0.89459	1.06697	1.03294	0.920049	0.888218	1.08568	0.912398	8	202	201	201	201	125	78	65	63	-0.6776	0.4857	0.5929	-0.0715941	0
MSYG_1671-mRNA1	MSYG_1671-mRNA1 Similar to S.cerevisiae protein RPB5 (RNA polymerase subunit ABC27)	YBR154C	0.338164	7	7	22	5.51527e-22	0	0.00148045	8.26714e+06	0.820842	1.08497	1.02289	1.02339	0.731011	0.423418	0.34561	0.52085	8	13	13	13	13	8	5	4	4	-4.11	0	0	-0.98501	0
MSYG_1672-mRNA1	MSYG_1672-mRNA1 Similar to S.cerevisiae protein YLL032C (Protein of unknown function)	YLL032C	0.261033	17	17	38	5.51741e-105	0	0.00148045	1.27298e+07	0.84704	1.00371	1.00651	1.06816	0.594716	0.548195	0.532941	0.600668	8	22	22	22	22	15	12	7	6	-9.34	0	0	-0.81317	0
MSYG_1673-mRNA1	MSYG_1673-mRNA1 Similar to S.cerevisiae protein BEM2 (Rho GTPase activating protein (RhoGAP))	YER155C	0.173448	5	5	14	4.51208e-31	0	0.00148045	26598421	0.971992	1.16732	0.936767	0.97479	0.745185	0.530537	0.899651	1.47219	8	7	7	7	7	5	3	2	2	-0.7802	0.4286	0.5396	-0.133068	0
MSYG_1675-mRNA1	MSYG_1675-mRNA1 Uncharacterized protein		0.0680628	2	2	4	3.42092e-14	0	0.00148045	5104093	1.0388	1.02723	0.939574	1.02716	0.594795	0.851359	0.567961	0.444407	8	2	2	2	2	2	1	2	1	-3.83	0	0	-0.702209	0
MSYG_1676-mRNA1	MSYG_1676-mRNA1 Similar to S.cerevisiae protein TRM2 (tRNA methyltransferase)	YKR056W	0.297872	11	11	28	2.23969e-58	0	0.00148045	5.69856e+06	0.876816	1.02129	1.0239	1.01186	0.567802	0.47949	0.936199	0.652136	8	13	13	13	13	9	4	4	3	-2.92	0.02857	0.06134	-0.601854	0
MSYG_1677-mRNA1	MSYG_1677-mRNA1 Similar to S.cerevisiae protein YNL011C (Putative protein of unknown function)	YNL011C	0.106796	3	3	7	1.54591e-21	0	0.00148045	4.84109e+06	0.845609	1.16574	1.01879	0.906196	1.50557	NA	NA	NA	5	4	4	4	4	2	0	0	0					0
MSYG_1680-mRNA1	MSYG_1680-mRNA1 Similar to S.cerevisiae protein PSF2 (Subunit of the GINS complex (Sld5p~ Psf1p~ Psf2p~ Psf3p))	YJL072C	0.0746269	1	1	2	5.00317e-09	0	0.00148045	1665365	0.87689	1.08506	0.929822	1.11489	1.30317	NA	NA	NA	5	1	1	1	1	1	0	0	0					0
MSYG_1682-mRNA1	MSYG_1682-mRNA1 Similar to S.cerevisiae protein CYT2 (Cytochrome c1 heme lyase)	YKL087C	0.223077	2	2	2	2.4828e-08	0	0.00148045	702510	1.29087	0.953538	0.869348	0.980613	0.614353	0.428512	NA	NA	6	2	2	2	2	2	1	0	0					0
MSYG_1683-mRNA1	MSYG_1683-mRNA1 Uncharacterized protein		0.191626	6	6	11	4.32117e-37	0	0.00148045	12435982	0.92865	1.045	0.968424	1.03617	0.43405	0.893156	0.371436	NA	7	7	7	7	7	4	3	1	0					0
MSYG_1685-mRNA1	MSYG_1685-mRNA1 Similar to S.cerevisiae protein HSF1 (Trimeric heat shock transcription factor)	YGL073W	0.0454545	2	2	3	9.10435e-05	0.000895808	0.0561437	546370	1.04539	0.896839	0.964729	1.07436	0.373548	NA	NA	NA	5	3	3	3	3	1	0	0	0					0
MSYG_1686-mRNA1	MSYG_1686-mRNA1 TATA-binding protein	YER148W	0.461538	5	5	8	5.22926e-31	0	0.00148045	5051734	1.25178	0.871763	0.84459	1.1157	1.52384	2.91795	3.10084	1.54834	8	5	5	5	5	4	2	2	2	3.5	0.02857	0.06134	1.18443	0
MSYG_1687-mRNA1	MSYG_1687-mRNA1 Similar to S.cerevisiae protein OXA1 (Mitochondrial inner membrane insertase)	YER154W	0.301552	11	11	32	2.55455e-69	0	0.00148045	1.45356e+07	1.21143	0.862198	0.837698	1.10771	1.48127	1.04794	1.46449	0.991663	8	18	18	18	18	12	10	7	9	1.5	0.2	0.2967	0.317699	0
MSYG_1689-mRNA1	MSYG_1689-mRNA1 Similar to S.cerevisiae protein RSC9 (Component of the RSC chromatin remodeling complex)	YML127W	0.143416	5	5	14	2.97938e-41	0	0.00148045	12703680	1.17655	0.943177	0.871741	1.02387	0.91354	1.90689	0.739548	NA	7	6	6	5	5	4	1	2	0					0
MSYG_1690-mRNA1	MSYG_1690-mRNA1 Similar to S.cerevisiae protein VPS5 (Nexin-1 homolog)	YOR069W	0.0885751	4	4	10	2.41352e-22	0	0.00148045	1.59698e+06	1.0075	0.968922	0.997293	1.04884	0.54254	2.05864	0.2081	1.37046	8	6	6	6	6	2	1	1	2	-0.5698	0.6857	0.7718	0.0634127	0
MSYG_1692-mRNA1	MSYG_1692-mRNA1 Similar to S.cerevisiae protein CUL3 (Ubiquitin-protein ligase)	YGR003W	0.0804598	2	2	4	3.93348e-24	0	0.00148045	5.33258e+06	1.13434	1.04756	0.95824	0.910388	NA	NA	NA	NA	4	2	2	2	2	0	0	0	0					0
MSYG_1693-mRNA1	MSYG_1693-mRNA1 Uncharacterized protein		0.171053	6	6	16	6.20896e-41	0	0.00148045	1.67178e+07	1.06984	1.10982	0.866215	1.01902	0.459996	2.79859	1.98607	2.03121	8	7	7	7	7	5	1	1	2	0.9819	0.4	0.5135	0.863118	0
MSYG_1694-mRNA1	MSYG_1694-mRNA1 Uncharacterized protein		0.17913	5	5	14	7.53171e-24	0	0.00148045	8.37389e+06	0.963976	1.10854	0.970589	0.978126	1.17657	0.855454	0.537093	0.446502	8	8	8	8	8	5	5	5	5	-1.61	0.2	0.2967	-0.407547	0
MSYG_1695-mRNA1	MSYG_1695-mRNA1 Similar to S.cerevisiae protein YTP1 (Probable type-III integral membrane protein of unknown function)	YNL237W	0.043659	1	1	1	1.41759e-06	0	0.00148045	2968186	NA	NA	NA	NA	NA	NA	NA	NA	0	NA	NA	NA	NA	NA	NA	NA	NA					0
MSYG_1696-mRNA1	MSYG_1696-mRNA1 Uncharacterized protein		0.357764	17	17	41	1.59911e-88	0	0.00148045	1.24842e+07	1.25171	0.877148	0.879062	1.02984	0.662937	0.978557	0.782375	0.912274	8	23	22	22	22	12	8	6	8	-1.58	0.1429	0.2221	-0.261819	0
MSYG_1697-mRNA1	MSYG_1697-mRNA1 Similar to S.cerevisiae protein MIA40 (Mitochondrial oxidoreductase)	YKL195W	0.630769	5	5	15	5.00545e-28	0	0.00148045	1.09611e+07	1.20806	0.899569	0.871896	0.977468	0.352667	NA	0.116453	0.517491	7	9	9	9	9	5	0	1	2					0
MSYG_1699-mRNA1	MSYG_1699-mRNA1 Similar to S.cerevisiae protein PHO84 (High-affinity inorganic phosphate (Pi) transporter)	YML123C	0.0661041	2	2	6	5.81787e-12	0	0.00148045	1.20632e+06	1.09916	0.868211	1.06024	1.06838	0.585064	0.484975	0.515221	0.903286	8	3	3	3	2	2	2	1	2	-3.49	0.02857	0.06134	-0.684697	0
MSYG_1700-mRNA1	MSYG_1700-mRNA1 Similar to S.cerevisiae protein YPK9 (Vacuolar protein with a possible role in sequestering heavy metals)	YOR291W	0.152245	3	3	6	3.83346e-12	0	0.00148045	1.16486e+06	0.809933	1.13096	1.05783	0.928547	1.28635	0.29371	0.360692	0.555394	8	3	3	3	3	2	1	1	1	-1.85	0.1143	0.1851	-0.680297	0
MSYG_1701-mRNA1	MSYG_1701-mRNA1 Uncharacterized protein		0.139319	3	3	4	3.27861e-16	0	0.00148045	2.35736e+06	0.76995	1.03523	1.08779	1.03891	0.891926	0.715452	0.429931	NA	7	3	3	3	3	3	1	1	0					0
MSYG_1711-mRNA1	MSYG_1711-mRNA1 Similar to S.cerevisiae protein CTA1 (Catalase A)	YDR256C	0.725434	41	43	254	5.01456e-266	0	0.00148045	5.91108e+07	0.939045	0.893239	1.05262	1.04759	0.883976	0.903331	1.0595	1.01263	8	127	123	126	123	68	33	28	27	-0.3199	0.6571	0.7483	-0.0516081	0
MSYG_1712-mRNA1	MSYG_1712-mRNA1 Similar to S.cerevisiae protein CDA2 (Chitin deacetylase)	YLR308W	0.44	14	15	52	9.76e-51	0	0.00148045	34985898	0.923538	1.04462	1.02071	0.970941	1.9681	8.80875	3.70091	5.91448	8	26	26	26	26	20	24	22	16	4.62	0.02857	0.06134	2.34995	1
MSYG_1715-mRNA1	MSYG_1715-mRNA1 Similar to S.cerevisiae protein YOL098C (Putative metalloprotease)	YOL098C	0.227907	16	16	35	8.84282e-91	0	0.00148045	7.87887e+06	0.933759	1.04922	1.02435	0.999131	0.634802	1.06949	0.851866	0.429279	8	18	18	18	17	10	2	2	5	-1.76	0.1143	0.1851	-0.422056	0
MSYG_1716-mRNA1	MSYG_1716-mRNA1 Similar to S.cerevisiae protein SPE2 (S-adenosylmethionine decarboxylase)	YOL052C	0.327982	10	10	23	3.48423e-43	0	0.00148045	1.08094e+08	0.899078	1.03542	1.04261	0.958338	0.989099	0.739794	1.02958	0.749339	8	12	12	12	12	10	10	8	8	-1.32	0.2571	0.3672	-0.18943	0
MSYG_1717-mRNA1	MSYG_1717-mRNA1 Similar to S.cerevisiae protein MET1 (S-adenosyl-L-methionine uroporphyrinogen III transmethylase)	YKR069W	0.0353846	2	2	6	3.06969e-09	0	0.00148045	9142022	1.18804	0.938622	0.906971	1.05503	2.09475	1.50925	1.82422	1.48355	8	3	3	3	3	2	1	1	1	5.08	0.02857	0.06134	0.789056	0
MSYG_1718-mRNA1	MSYG_1718-mRNA1 Similar to S.cerevisiae protein SPC97 (Component of the microtubule-nucleating Tub4p (gamma-tubulin) complex)	YHR172W	0.0290011	1	1	1	0.0087139	0.00350985	0.152244	714386	1.13914	0.995397	0.935167	0.981993	1.75854	1.00941	1.08505	1.20881	8	1	1	1	1	1	1	1	1	1.54	0.1429	0.2221	0.339654	0
MSYG_1719-mRNA2	MSYG_1719-mRNA2 Similar to S.cerevisiae protein LSC1 (Alpha subunit of succinyl-CoA ligase)	YOR142W	0.678819	63	65	399	0	0	0.00148045	8.80822e+07	0.947283	1.07294	1.0328	0.944646	0.924406	0.604587	0.574084	0.73332	8	212	212	211	212	111	78	66	66	-3.19	0	0	-0.49594	0
MSYG_1720-mRNA1	MSYG_1720-mRNA1 Similar to S.cerevisiae protein SHH3 (Putative mitochondrial inner membrane protein of unknown function)	YMR118C	0.145078	4	4	11	1.22863e-17	0	0.00148045	2.92609e+07	1.55185	0.801997	0.680448	1.25733	0.253049	0.323703	0.539335	0.561557	8	9	9	9	9	6	2	2	2	-3.43	0	0	-1.25356	0
MSYG_1721-mRNA1	MSYG_1721-mRNA1 Similar to S.cerevisiae protein SED5 (cis-Golgi t-SNARE syntaxin)	YLR026C	0.327078	3	3	6	1.19568e-21	0	0.00148045	3903450	0.962807	1.04063	1.02588	1.01606	1.51664	1.55333	1.28831	0.667187	8	3	3	3	3	1	2	2	1	0.8326	0.4857	0.5929	0.329256	0
MSYG_1722-mRNA1	MSYG_1722-mRNA1 Similar to S.cerevisiae protein STR2 (Cystathionine gamma-synthase~ converts cysteine into cystathionine)	YJR130C	0.335244	12	12	30	4.49086e-72	0	0.00148045	7205669	1.0197	1.07547	0.961849	1.00959	0.731465	0.562649	0.310207	0.871394	8	16	16	16	16	6	3	3	4	-2.49	0	0	-0.692155	0
MSYG_1723-mRNA1	MSYG_1723-mRNA1 Similar to S.cerevisiae protein GLE2 (RNA export factor associated with the nuclear pore complex (NPC))	YER107C	0.190349	2	2	3	5.12748e-15	0	0.00148045	1607779	1.32731	0.846109	0.852824	1.06905	NA	0.328831	0.532316	NA	6	2	2	2	2	0	2	2	0					0
MSYG_1724-mRNA1	MSYG_1724-mRNA1 GMP synthase	YMR217W	0.527778	21	21	65	2.85669e-107	0	0.00148045	2.31523e+07	0.884016	1.06545	1.04127	0.993711	0.555139	0.605313	0.442434	0.531644	8	39	39	40	38	21	8	4	9	-8.04	0	0	-0.906082	0
MSYG_1726-mRNA1	MSYG_1726-mRNA1 Histone H3	YNL031C	0.433824	1	5	88	4.18336e-08	0	0.00148045	987237	1.0034	0.747896	1.13247	1.07061	NA	NA	NA	NA	4	1	1	1	1	0	0	0	0					0
MSYG_1728-mRNA1	MSYG_1728-mRNA1 Uncharacterized protein		0.174359	5	5	14	2.9956e-28	0	0.00148045	3.10215e+06	1.46376	0.906376	0.830795	1.01323	0.456169	1.13456	0.82816	1.04079	8	8	8	8	8	4	2	2	2	-0.955	0.4286	0.5396	-0.209362	0
MSYG_1729-mRNA1	MSYG_1729-mRNA1 Similar to S.cerevisiae protein QCR8 (Subunit 8 of ubiquinol cytochrome-c reductase (Complex III))	YJL166W	0.0792079	1	1	8	0.000699855	0.000610141	0.0437821	2931590	1.3734	0.915329	0.805362	1.02516	0.29531	0.494328	0.244288	0.294443	8	4	4	4	4	3	3	1	2	-6.06	0	0	-1.59034	0
MSYG_1730-mRNA1	MSYG_1730-mRNA1 Similar to S.cerevisiae protein YRA1 (Nuclear polyadenylated RNA-binding protein)	YDR381W	0.519824	10	10	37	6.39664e-47	0	0.00148045	4.41308e+07	1.16225	0.847239	0.897249	1.11894	0.957745	0.915408	0.833749	1.00549	8	20	20	20	20	13	6	6	6	-0.8396	0.4	0.5135	-0.107651	0
MSYG_1737-mRNA1	MSYG_1737-mRNA1 Uncharacterized protein		0.277202	6	6	12	1.32934e-30	0	0.00148045	4.76166e+06	1.11308	1.02686	0.867643	1.06443	0.34387	0.660973	0.675416	NA	7	8	8	8	8	3	3	2	0					0
MSYG_1738-mRNA1	MSYG_1738-mRNA1 Glycolytic enzyme phosphoglucose isomerase	YBR196C	0.61426	27	27	204	3.41365e-149	0	0.00148045	6.24247e+07	0.878738	0.964661	1.01266	1.0942	0.761893	0.785437	0.609733	0.630487	8	106	108	108	108	50	33	23	25	-4.44	0	0	-0.521003	0
MSYG_1739-mRNA1	MSYG_1739-mRNA1 Similar to S.cerevisiae protein NHP6B (High-mobility group (HMG) protein)	YBR089C-A	0.544444	19	19	74	3.9034e-71	0	0.00148045	3.77033e+07	1.09726	0.876934	1.02267	0.998903	0.691857	0.844591	0.610455	0.661584	8	55	54	55	55	37	25	22	20	-4.28	0	0	-0.510207	0
MSYG_1740-mRNA1	MSYG_1740-mRNA1 Uncharacterized protein		0.249373	6	6	16	6.4555e-40	0	0.00148045	1.46013e+07	0.964866	1.08888	1.02184	0.979833	2.14086	1.05441	0.620664	NA	7	8	7	7	7	4	1	1	0					0
MSYG_1741-mRNA1	MSYG_1741-mRNA1 Similar to S.cerevisiae protein IBA57 (Protein involved in incorporating iron-sulfur clusters into proteins)	YJR122W	0.115903	2	2	6	1.07326e-14	0	0.00148045	1.30009e+06	1.00773	1.12879	1.00215	0.937824	0.615263	0.161859	0.177689	NA	7	3	3	3	3	2	1	1	0					0
MSYG_1743-mRNA1	MSYG_1743-mRNA1 Similar to S.cerevisiae protein KRE5 (Protein required for beta-1~6 glucan biosynthesis)	YOR336W	0.166667	13	13	30	2.85451e-72	0	0.00148045	5.05024e+07	0.850582	1.15372	1.02641	0.975561	0.922045	0.805727	0.568136	0.563318	8	14	15	15	14	7	8	5	6	-2.54	0.02857	0.06134	-0.484375	0
MSYG_1744-mRNA1	MSYG_1744-mRNA1 Uncharacterized protein		0.125413	2	2	4	4.11995e-08	0	0.00148045	8101032	1.03126	1.03551	1.01115	0.937822	1.24189	1.74791	0.873354	NA	7	2	2	2	2	1	1	1	0					0
MSYG_1745-mRNA1	MSYG_1745-mRNA1 Similar to S.cerevisiae protein SNQ2 (Plasma membrane ATP-binding cassette (ABC) transporter)	YDR011W	0.150028	9	12	24	4.5028e-47	0	0.00148045	33032979	0.96661	1.01498	1.00163	1.05194	0.948065	0.88817	0.549672	0.653067	8	12	12	12	12	9	6	5	4	-2.37	0	0	-0.396416	0
MSYG_1746-mRNA1	MSYG_1746-mRNA1 Similar to S.cerevisiae protein SNQ2 (Plasma membrane ATP-binding cassette (ABC) transporter)	YDR011W	0.121569	5	10	17	1.18644e-15	0	0.00148045	7485458	1.17797	0.946805	0.965779	1.02904	0.64456	1.2621	0.63809	0.983541	8	4	3	4	3	2	2	2	2	-1.11	0.3429	0.459	-0.18103	0
MSYG_1747-mRNA1	MSYG_1747-mRNA1 Similar to S.cerevisiae protein SNQ2 (Plasma membrane ATP-binding cassette (ABC) transporter)	YDR011W	0.267823	15	20	51	3.18132e-77	0	0.00148045	45685410	1.023	0.918575	0.983632	1.05546	1.01238	0.480394	0.46135	0.511107	8	22	22	22	22	16	11	9	11	-2.84	0.05714	0.1117	-0.698275	0
MSYG_1748-mRNA1	MSYG_1748-mRNA1 Uncharacterized protein		0.101408	2	2	3	1.26245e-10	0	0.00148045	2.49869e+06	1.26289	0.930999	0.829805	1.07159	1.02363	0.351717	0.661167	0.975552	8	2	2	2	2	1	1	1	1	-1.43	0.2	0.2967	-0.409246	0
MSYG_1749-mRNA1	MSYG_1749-mRNA1 Similar to S.cerevisiae protein UBC6 (Ubiquitin-conjugating enzyme involved in ERAD)	YER100W	0.239496	2	2	5	1.08678e-14	0	0.00148045	2435088	1.14686	0.948556	0.861124	1.10902	NA	NA	NA	NA	4	2	2	2	2	0	0	0	0					0
MSYG_1751-mRNA1	MSYG_1751-mRNA1 Protein involved in DNA replication	YBL023C	0.279046	13	13	31	2.38733e-55	0	0.00148045	1.64802e+07	1.05472	0.996088	0.916402	1.07333	0.329779	1.28714	2.28147	2.27045	8	16	15	16	15	10	4	2	4	0.413	0.8286	0.8875	0.625	0
MSYG_1752-mRNA1	MSYG_1752-mRNA1 Uncharacterized protein		0.316832	3	3	8	2.00971e-16	0	0.00148045	5837787	1.06769	0.985069	1.04257	0.915466	0.468295	NA	0.705328	NA	6	5	5	5	5	3	0	1	0					0
MSYG_1753-mRNA1	MSYG_1753-mRNA1 Catalytic subunit of protein phosphatase 2A (PP2A)	YDL134C	0.578431	13	13	53	2.84369e-89	0	0.00148045	41848154	1.05476	1.00822	0.919633	1.00907	0.910177	2.36103	1.00194	0.34833	8	25	24	25	24	7	2	4	5	-0.1748	0.6	0.6999	0.208354	0
MSYG_1754-mRNA1	MSYG_1754-mRNA1 Uncharacterized protein		0.49697	7	7	22	2.42864e-43	0	0.00148045	29662064	1.19126	0.888048	0.874004	1.07857	1.06387	0.763063	0.60149	0.613745	8	11	11	12	11	4	5	3	3	-1.97	0.08571	0.1541	-0.394898	0
MSYG_1756-mRNA1	MSYG_1756-mRNA1 Uncharacterized protein		0.0747185	3	3	7	6.45569e-21	0	0.00148045	1.737e+06	1.28822	1.02686	0.729787	1.05258	0.306555	NA	NA	NA	5	4	4	4	4	2	0	0	0					0
MSYG_1757-mRNA1	MSYG_1757-mRNA1 Similar to S.cerevisiae protein AIM29 (Putative protein of unknown function)	YKR074W	0.277108	4	4	10	1.2924e-20	0	0.00148045	4907297	0.74364	0.978095	1.17334	1.0393	0.821312	1.06914	0.465182	0.395761	8	6	6	6	6	3	5	4	3	-1.68	0.2	0.2967	-0.539839	0
MSYG_1758-mRNA1	MSYG_1758-mRNA1 Similar to S.cerevisiae protein CHK1 (Serine/threonine kinase and DNA damage checkpoint effector)	YBR274W	0.196751	4	4	9	4.34769e-34	0	0.00148045	2.51808e+06	0.891354	1.17436	0.931159	1.03223	2.08299	3.69946	1.73642	2.19514	8	4	4	4	4	2	2	1	1	4.86	0.02857	0.06134	1.28007	0
MSYG_1760-mRNA1	MSYG_1760-mRNA1 Uncharacterized protein		0.280876	10	10	19	1.30677e-58	0	0.00148045	1.88346e+07	1.19356	0.934608	0.929671	0.998475	1.97491	1.34527	1.30664	2.28299	8	10	10	10	10	5	3	4	2	3.37	0.02857	0.06134	0.788645	0
MSYG_1762-mRNA1	MSYG_1762-mRNA1 Similar to S.cerevisiae protein MRPL39 (Mitochondrial ribosomal protein of the large subunit)	YML009C	0.245614	1	1	5	0.000942518	0.000895808	0.0561437	3810535	0.79756	1.07855	1.00736	1.08833	8.64783	25.7213	17.8181	10.9132	8	2	2	2	2	2	1	1	1	10.51	0.02857	0.06134	3.97958	1
MSYG_1763-mRNA1	MSYG_1763-mRNA1 Similar to S.cerevisiae protein POM152 (Glycoprotein subunit of transmembrane ring of nuclear pore complex)	YMR129W	0.131214	8	8	19	4.06244e-70	0	0.00148045	12098125	1.24453	0.862348	0.851583	0.964285	0.880398	1.36385	0.611938	0.760588	8	11	11	11	11	8	5	4	5	-0.5968	0.5714	0.6743	-0.145298	0
MSYG_1765-mRNA1	MSYG_1765-mRNA1 Uncharacterized protein		0.276451	2	2	3	1.39621e-12	0	0.00148045	3.45696e+06	1.04278	1.05646	0.97099	0.959081	0.985537	0.169281	0.515708	0.247495	8	2	2	2	2	1	1	2	1	-2.47	0.05714	0.1117	-1.06038	0
MSYG_1766-mRNA1	MSYG_1766-mRNA1 Similar to S.cerevisiae protein YDR248C (Putative gluconokinase)	YDR248C	0.0823529	1	1	2	2.89241e-08	0	0.00148045	1049761	1.25865	0.795725	0.854827	1.16635	NA	NA	NA	NA	4	1	1	1	1	0	0	0	0					0
MSYG_1767-mRNA1	MSYG_1767-mRNA1 Similar to S.cerevisiae protein SKG3 (Protein of unknown function)	YLR187W	0.0778182	5	5	14	1.94509e-37	0	0.00148045	1651572	0.817385	1.22234	1.01757	0.947521	2.78122	0.614488	2.53349	3.27566	8	7	7	7	7	2	1	1	1	1.7	0.1429	0.2221	1.2024	0
MSYG_1768-mRNA1	MSYG_1768-mRNA1 Similar to S.cerevisiae protein PXA1 (Subunit of a heterodimeric peroxisomal ABC transport complex)	YPL147W	0.401973	20	20	59	5.11524e-106	0	0.00148045	2.06761e+07	1.0459	1.00256	0.994781	0.98209	0.484437	0.872422	1.6865	2.04952	8	31	31	31	31	18	14	8	7	0.2697	0.9429	0.9622	0.34848	0
MSYG_1770-mRNA1	MSYG_1770-mRNA1 Similar to S.cerevisiae protein VRG4 (Golgi GDP-mannose transporter)	YGL225W	0.1566	4	4	13	2.65179e-20	0	0.00148045	1.29939e+07	1.14264	0.97325	0.853105	1.06868	0.556546	0.52381	0.400535	0.526844	8	6	6	6	6	5	2	1	1	-7.2	0	0	-0.994432	0
MSYG_1772-mRNA1	MSYG_1772-mRNA1 Similar to S.cerevisiae protein SME1 (Core Sm protein Sm E)	YOR159C	0.352941	2	2	4	4.22414e-12	0	0.00148045	7.63438e+06	1.28549	0.912594	0.844654	1.05212	0.023293	2.58944	NA	0.695634	7	2	2	2	2	1	2	0	1					0
MSYG_1773-mRNA1	MSYG_1773-mRNA1 Similar to S.cerevisiae protein MAK11 (Protein involved in an early step of 60S ribosomal subunit biogenesis)	YKL021C	0.312057	12	12	27	5.49124e-51	0	0.00148045	5.08144e+06	1.06442	0.950772	0.995165	1.01038	0.836018	0.678343	0.454506	0.460748	8	17	17	17	17	9	5	6	6	-3.54	0	0	-0.719273	0
MSYG_1774-mRNA1	MSYG_1774-mRNA1 Similar to S.cerevisiae protein VPS25 (Component of the ESCRT-II complex)	YJR102C	0.100917	1	1	1	0.000220338	0	0.00148045	3398036	NA	NA	NA	NA	NA	NA	NA	NA	0	NA	NA	NA	NA	NA	NA	NA	NA					0
MSYG_1775-mRNA1	MSYG_1775-mRNA1 Similar to S.cerevisiae protein RXT3 (Component of the Rpd3L histone deacetylase complex)	YDL076C	0.0460199	2	2	3	4.89831e-08	0	0.00148045	794833	0.861167	1.0973	1.00876	1.01942	2.24503	1.09082	0.576712	0.402341	8	2	2	2	2	2	1	1	1	-0.3518	0.8	0.8657	0.109329	0
MSYG_1776-mRNA1	MSYG_1776-mRNA1 Uracil phosphoribosyltransferase	YHR128W	0.255605	5	5	9	4.38435e-19	0	0.00148045	7023740	0.927885	1.10833	1.01302	1.00234	0.216393	0.4411	0.610967	0.300877	8	6	6	6	5	3	5	1	1	-4.47	0	0	-1.34984	0
MSYG_1777-mRNA1	MSYG_1777-mRNA1 Similar to S.cerevisiae protein ISD11 (Cysteine desulfurase (Nfs1p) activator)	YER048W-A	0.711111	7	7	16	5.56929e-34	0	0.00148045	5018197	1.3004	0.92802	0.906349	1.04446	0.586922	0.558545	0.418142	0.614069	8	9	9	9	9	4	3	2	3	-5.45	0	0	-0.877209	0
MSYG_1778-mRNA1	MSYG_1778-mRNA1 Similar to S.cerevisiae protein HSL1 (Nim1p-related protein kinase)	YKL101W	0.0724896	4	4	5	2.96937e-22	0	0.00148045	3.7219e+06	1.05748	1.11306	0.953008	0.929658	NA	1.02095	NA	0.884327	6	3	3	3	3	0	1	0	1					0
MSYG_1781-mRNA1	MSYG_1781-mRNA1 Uncharacterized protein		0.141053	2	2	4	2.88538e-07	0	0.00148045	2722357	3.00085	1.01846	0.942123	1.03761	NA	NA	1.25634	NA	5	2	1	1	1	0	0	1	0					0
MSYG_1782-mRNA1	MSYG_1782-mRNA1 Uncharacterized protein		0.726115	8	8	33	1.14756e-60	0	0.00148045	2.02182e+07	1.16378	0.947117	0.927883	0.994854	1.60136	0.926122	0.52852	0.934279	8	18	18	18	18	7	4	3	3	-0.3543	0.6	0.6999	-0.00350876	0
MSYG_1783-mRNA1	MSYG_1783-mRNA1 Uncharacterized protein		0.0511945	1	1	1	1.59635e-05	0	0.00148045	815196	1.27344	0.994111	0.717052	1.14462	5.3266	1.14821	3.09266	2.16925	8	1	1	1	1	1	1	1	1	2.66	0.05714	0.1117	1.55296	0
MSYG_1784-mRNA1	MSYG_1784-mRNA1 Similar to S.cerevisiae protein FIS1 (Protein involved in mitochondrial fission and peroxisome abundance)	YIL065C	0.344371	5	5	21	4.4247e-21	0	0.00148045	4.72041e+07	0.927109	1.05459	1.03672	1.02595	0.831949	1.50192	0.44342	0.624878	8	11	11	11	11	6	4	2	2	-1.06	0.2857	0.3993	-0.233547	0
MSYG_1785-mRNA3	MSYG_1785-mRNA3 Similar to S.cerevisiae protein SNX4 (Sorting nexin)	YJL036W	0.378495	12	12	30	9.43237e-73	0	0.00148045	2.00122e+07	0.908988	1.06269	0.984725	1.04235	0.745573	0.862321	0.35545	0.541739	8	15	15	15	15	11	5	3	6	-2.61	0	0	-0.675142	0
MSYG_1786-mRNA1	MSYG_1786-mRNA1 Clathrin heavy chain	YGL206C	0.62133	74	75	349	0	0	0.00148045	4.93807e+07	0.980653	1.03426	1.01307	0.968175	0.58853	0.713942	0.759349	0.6907	8	193	190	190	190	82	46	42	42	-6.68	0	0	-0.539247	0
MSYG_1787-mRNA1	MSYG_1787-mRNA1 ATPase of the 19S regulatory particle of the 26S proteasome	YOR259C	0.628205	20	21	66	4.76125e-81	0	0.00148045	1.99499e+07	1.04672	0.930083	1.00117	0.983395	1.22281	0.654933	0.58701	1.29197	8	34	34	35	34	19	12	11	9	-0.5511	0.5429	0.6478	-0.0905233	0
MSYG_1789-mRNA1	MSYG_1789-mRNA1 Uncharacterized protein		0.108696	4	4	13	2.57755e-35	0	0.00148045	3.83552e+06	1.18376	1.09496	0.99286	0.961822	0.527805	6.42314	NA	7.64269	7	7	6	6	6	2	1	0	1					0
MSYG_1790-mRNA1	MSYG_1790-mRNA1 Similar to S.cerevisiae protein GGA2 (Protein that regulates Arf1p~ Arf2p to facilitate Golgi trafficking)	YHR108W	0.287383	3	3	5	2.36837e-30	0	0.00148045	1.25701e+06	0.85389	1.10685	1.06544	0.932847	1.16818	NA	0.90865	NA	6	3	3	3	3	1	0	1	0					0
MSYG_1792-mRNA1	MSYG_1792-mRNA1 Hypothetical protein		0.186747	1	1	4	1.72315e-05	0	0.00148045	2014860	1.28155	0.905352	0.882518	1.01531	1.53272	2.69235	1.50191	1.12241	8	2	2	2	2	2	2	1	2	2.36	0.05714	0.1117	0.775977	0
MSYG_1795-mRNA1	MSYG_1795-mRNA1 Similar to S.cerevisiae protein YDR341C (Arginyl-tRNA synthetase)	YDR341C	0.597774	34	34	111	1.2614e-150	0	0.00148045	36916918	0.888443	1.0324	1.03653	0.996127	0.646838	0.665042	0.690677	0.547889	8	58	58	58	58	30	24	16	17	-7.04	0	0	-0.649251	0
MSYG_1796-mRNA1	MSYG_1796-mRNA1 Similar to S.cerevisiae protein NOG2 (Putative GTPase)	YNR053C	0.310145	18	18	39	7.84167e-108	0	0.00148045	9.86469e+06	0.945465	1.03447	1.01337	0.984132	0.644983	0.724774	0.464984	0.484203	8	22	22	22	22	16	11	9	6	-5.05	0	0	-0.786531	0
MSYG_1797-mRNA1	MSYG_1797-mRNA1 Uncharacterized protein		0.498886	10	10	29	2.1878e-61	0	0.00148045	12830693	1.29141	0.91535	0.774189	1.10002	1.0218	0.329868	0.483103	1.11522	8	18	17	18	17	10	3	2	2	-1.36	0.2571	0.3672	-0.439289	0
MSYG_1800-mRNA1	MSYG_1800-mRNA1 Subunit of the cytosolic chaperonin Cct ring complex	YJL111W	0.59051	26	26	81	5.47404e-137	0	0.00148045	28282312	0.970091	1.01387	1.04433	0.995876	0.703749	0.650874	0.671528	0.919471	8	46	46	46	46	28	20	12	10	-4	0	0	-0.441428	0
MSYG_1804-mRNA1	MSYG_1804-mRNA1 Similar to S.cerevisiae protein MRPL9 (Mitochondrial ribosomal protein of the large subunit)	YGR220C	0.388013	8	8	22	6.24698e-45	0	0.00148045	33030700	0.9325	1.07425	0.989965	1.01709	0.492495	0.529043	0.356901	0.35624	8	12	12	12	12	9	6	5	3	-7.86	0	0	-1.20533	0
MSYG_1805-mRNA1	MSYG_1805-mRNA1 Similar to S.cerevisiae protein CFT2 (Subunit of the mRNA cleavage and polyadenlylation factor (CPF))	YLR115W	0.0945455	4	4	6	1.23309e-20	0	0.00148045	1.174e+06	1.03491	0.983209	1.00242	0.97775	1.8938	1.99047	2.26774	1.43778	8	4	4	4	4	4	3	2	3	6.49	0.02857	0.06134	0.92406	0
MSYG_1808-mRNA1	MSYG_1808-mRNA1 Similar to S.cerevisiae protein CTI6 (Component of the Rpd3L histone deacetylase complex)	YPL181W	0.0152381	1	1	2	0.00719083	0.00350985	0.152244	1462948	1.43735	0.811682	0.87741	0.98299	0.332915	NA	NA	NA	5	1	1	1	1	1	0	0	0					0
MSYG_1810-mRNA1	MSYG_1810-mRNA1 Similar to S.cerevisiae protein UTP10 (Nucleolar protein)	YJL109C	0.239686	24	24	50	9.90527e-131	0	0.00148045	2.18595e+07	0.987228	0.97921	0.997988	1.0392	0.543287	0.52556	0.433476	0.33993	8	24	23	24	24	8	7	2	2	-7.3	0	0	-1.11853	0
MSYG_1814-mRNA1	MSYG_1814-mRNA1 Hypothetical protein		0.188679	1	1	2	2.05016e-06	0	0.00148045	3083048	1.23034	0.986156	0.849351	1.02354	NA	NA	NA	NA	4	1	1	1	1	0	0	0	0					0
MSYG_1816-mRNA1	MSYG_1816-mRNA1 Ribosomal 60S subunit protein L8B	YLL045C	0.710623	25	25	130	2.46957e-98	0	0.00148045	5.74756e+07	0.875711	1.07135	1.07207	0.952199	0.680196	0.688281	0.528266	0.489638	8	81	80	82	78	51	33	26	22	-5.17	0	0	-0.745176	0
MSYG_1817-mRNA1	MSYG_1817-mRNA1 Similar to S.cerevisiae protein MSC1 (Protein of unknown function)	YML128C	0.566591	31	31	222	2.56042e-148	0	0.00148045	1.02399e+08	0.893248	1.04785	1.04034	0.974581	0.727416	0.632219	0.652337	0.712201	8	146	145	146	144	81	64	50	46	-7.43	0	0	-0.554182	0
MSYG_1818-mRNA1	MSYG_1818-mRNA1 Similar to S.cerevisiae protein RAD50 (Subunit of MRX complex with Mre11p and Xrs2p)	YNL250W	0.033411	2	2	4	5.42357e-12	0	0.00148045	345206	1.03431	1.08174	0.903597	1.02564	8.18606	2.8798	2.64404	3.52588	8	2	2	2	2	2	2	2	2	5.12	0.02857	0.06134	2.10734	1
MSYG_1819-mRNA1	MSYG_1819-mRNA1 Similar to S.cerevisiae protein PFA3 (Palmitoyltransferase for Vac8p)	YNL326C	0.0328467	1	1	2	0.000386297	0.000308411	0.0269721	809499	0.913439	1.0603	0.998955	1.02353	1.18527	0.643002	0.595943	0.316393	8	1	1	1	1	1	1	1	1	-1.77	0.1143	0.1851	-0.545506	0
MSYG_1820-mRNA1	MSYG_1820-mRNA1 Similar to S.cerevisiae protein AOS1 (Subunit of heterodimeric nuclear SUMO activating enzyme E1 with Uba2p)	YPR180W	0.0619469	2	2	5	9.27637e-09	0	0.00148045	2762362	1.27034	0.867177	0.812668	1.14433	2.09811	0.397719	1.30657	0.95532	8	3	3	3	3	1	2	1	1	0.0113	1	1	0.250271	0
MSYG_1823-mRNA1	MSYG_1823-mRNA1 Uncharacterized protein		0.418746	41	41	113	1.90723e-200	0	0.00148045	66438828	1.24719	0.961797	0.846144	1.03015	0.593495	0.421092	0.680018	0.655964	8	63	61	64	61	35	24	18	16	-4.11	0	0	-0.766989	0
MSYG_1824-mRNA1	MSYG_1824-mRNA1 Uncharacterized protein		0.635	13	13	62	4.97843e-67	0	0.00148045	30191432	1.06046	1.13945	0.926467	0.939474	0.557631	0.465451	0.454034	0.556245	8	37	36	37	36	23	16	10	10	-9.31	0	0	-0.976134	0
MSYG_1825-mRNA1	MSYG_1825-mRNA1 Uncharacterized protein		0.268722	5	5	10	4.23434e-28	0	0.00148045	11623017	0.663581	0.991894	1.24719	1.11577	0.848603	0.628954	0.556759	0.342301	8	7	7	7	7	4	5	1	3	-2.35	0.02857	0.06134	-0.751091	0
MSYG_1828-mRNA1	MSYG_1828-mRNA1 Similar to S.cerevisiae protein ERP6 (Member of the p24 family involved in ER to Golgi transport)	YGL002W	0.168889	2	2	11	1.80826e-16	0	0.00148045	1.79687e+06	0.975244	1.00899	1.04973	1.00475	1.83617	1.27986	1.85968	2.59196	8	7	7	7	7	5	5	2	2	4.12	0.02857	0.06134	0.919848	0
MSYG_1830-mRNA1	MSYG_1830-mRNA1 Similar to S.cerevisiae protein SAC3 (mRNA export factor)	YDR159W	0.0526316	3	3	6	1.60315e-13	0	0.00148045	3.18635e+06	0.902301	1.12641	1.0016	0.969418	1.33197	0.917452	NA	0.947345	7	2	2	2	2	2	1	0	1					0
MSYG_1831-mRNA1	MSYG_1831-mRNA1 Uncharacterized protein		0.115702	3	3	6	3.55373e-22	0	0.00148045	7.89533e+06	1.1003	0.91277	0.945383	1.08591	0.900771	1.54685	0.634727	NA	7	3	3	3	3	1	2	1	0					0
MSYG_1834-mRNA1	MSYG_1834-mRNA1 Similar to S.cerevisiae protein YAF9 (Subunit of NuA4 histone H4 acetyltransferase and SWR1 complexes)	YNL107W	0.222591	4	4	6	1.71473e-14	0	0.00148045	1434260	1.49881	0.801451	0.754884	1.15492	0.813806	2.0392	2.69179	2.36459	8	3	3	3	3	3	2	2	2	1.83	0.1143	0.1851	0.983565	0
MSYG_1835-mRNA1	MSYG_1835-mRNA1 Similar to S.cerevisiae protein PSY2 (Subunit of protein phosphatase PP4 complex)	YNL201C	0.167488	5	5	12	5.66859e-33	0	0.00148045	3.98561e+06	0.979803	1.03106	0.978382	1.04779	2.18898	1.11683	NA	NA	6	5	4	4	4	4	4	0	0					0
MSYG_1836-mRNA1	MSYG_1836-mRNA1 Glutamine synthetase (GS)	YPR035W	0.813031	33	33	329	1.96537e-191	0	0.00148045	114847720	1.01752	0.982478	0.960459	1.03816	1.1707	0.928483	0.895079	1.14857	8	173	171	175	170	76	60	44	42	0.3963	0.6857	0.7718	0.0506147	0
MSYG_1837-mRNA1	MSYG_1837-mRNA1 Similar to S.cerevisiae protein NTE1 (Serine esterase)	YML059C	0.0411585	2	2	6	1.20676e-23	0	0.00148045	826047	0.784831	1.11151	1.05373	1.00883	0.109929	1.42858	1.09418	0.940492	8	3	3	3	3	3	1	1	1	-0.7335	0.7714	0.8418	-0.162791	0
MSYG_1838-mRNA1	MSYG_1838-mRNA1 Uncharacterized protein		0.601124	4	4	10	1.07127e-25	0	0.00148045	1.13447e+07	1.2122	0.842858	0.807769	1.1973	1.33653	0.983807	3.32942	2.84168	8	6	6	6	6	3	3	2	2	2.02	0.1143	0.1851	1.08601	0
MSYG_1839-mRNA1	MSYG_1839-mRNA1 Similar to S.cerevisiae protein MES1 (Methionyl-tRNA synthetase)	YGR264C	0.416667	18	18	56	9.84868e-88	0	0.00148045	7.16002e+07	0.899899	1.05447	1.05959	0.979249	0.819585	0.668971	0.469184	0.262007	8	31	31	32	31	13	5	2	2	-2.65	0	0	-0.849604	0
MSYG_1840-mRNA1	MSYG_1840-mRNA1 Similar to S.cerevisiae protein DUS3 (Dihydrouridine synthase)	YLR401C	0.189373	6	6	13	6.0888e-45	0	0.00148045	46052655	0.987451	1.01373	0.994579	1.01288	1.86279	10.7757	NA	NA	6	8	8	8	8	3	1	0	0					0
MSYG_1841-mRNA1	MSYG_1841-mRNA1 Similar to S.cerevisiae protein POL31 (Subunit of DNA polymerase delta (polymerase III))	YJR006W	0.239374	7	7	17	1.76507e-31	0	0.00148045	10823190	1.17961	0.94706	0.940998	1.08214	0.57982	0.93909	3.15815	2.48945	8	9	8	9	9	5	4	2	2	0.8192	0.4286	0.5396	0.84127	0
MSYG_1842-mRNA1	MSYG_1842-mRNA1 Similar to S.cerevisiae protein YJR084W (Protein that forms a complex with Thp3p)	YJR084W	0.179426	6	6	9	2.55116e-31	0	0.00148045	5.91809e+06	1.19527	0.994231	0.855037	1.00355	1.27469	3.17507	1.42039	1.062	8	6	6	6	6	5	5	3	4	1.78	0.05714	0.1117	0.793303	0
MSYG_1843-mRNA1	MSYG_1843-mRNA1 Similar to S.cerevisiae protein GPI13 (ER membrane localized phosphoryltransferase)	YLL031C	0.0643382	4	4	10	1.58024e-17	0	0.00148045	2011554	0.939145	1.09768	0.99936	0.950254	1.0712	0.551393	1.32198	0.653906	8	5	5	5	5	4	4	3	3	-0.782	0.4	0.5135	-0.152614	0
MSYG_1845-mRNA1	MSYG_1845-mRNA1 Similar to S.cerevisiae protein EHD3 (3-hydroxyisobutyryl-CoA hydrolase)	YDR036C	0.511864	16	16	106	2.82068e-90	0	0.00148045	3.98098e+07	0.999009	0.939964	1.0067	1.011	0.896141	0.723055	0.699777	1.06221	8	59	59	59	59	30	21	15	14	-1.73	0.2	0.2967	-0.242472	0
MSYG_1846-mRNA1	MSYG_1846-mRNA1 Topoisomerase II	YNL088W	0.329151	27	27	59	1.46835e-123	0	0.00148045	1.14424e+07	0.931415	1.01673	1.05472	0.97822	0.903087	0.690553	0.943973	0.583411	8	30	30	30	29	24	16	9	12	-2.23	0.02857	0.06134	-0.35798	0
MSYG_1847-mRNA1	MSYG_1847-mRNA1 Uncharacterized protein		0.164179	3	3	7	5.31824e-26	0	0.00148045	4.88205e+06	1.27655	0.762725	0.898143	1.05474	0.473328	0.449888	NA	0.241997	7	3	3	3	3	1	1	0	1					0
MSYG_1848-mRNA1	MSYG_1848-mRNA1 Similar to S.cerevisiae protein CAF4 (WD40 repeat-containing protein associated with the CCR4-NOT complex)	YKR036C	0.119751	5	5	11	9.05694e-44	0	0.00148045	7.55232e+06	1.11141	1.10367	0.901269	0.985775	2.25712	1.18297	0.980761	0.620618	8	5	5	5	5	2	2	1	1	0.3669	0.7143	0.797	0.333842	0
MSYG_1849-mRNA1	MSYG_1849-mRNA1 Uncharacterized protein		0.126126	1	1	1	7.1255e-06	0	0.00148045	659514	0.583098	1.23704	1.20595	0.871127	NA	NA	NA	NA	4	1	1	1	1	0	0	0	0					0
MSYG_1851-mRNA1	MSYG_1851-mRNA1 Similar to S.cerevisiae protein AIR2 (RNA-binding subunit of the TRAMP nuclear RNA surveillance complex)	YDL175C	0.13198	2	2	6	9.43673e-15	0	0.00148045	2.6984e+06	1.42931	0.839458	0.755414	1.09582	1.71271	NA	1.05334	NA	6	3	3	3	3	3	0	1	0					0
MSYG_1852-mRNA1	MSYG_1852-mRNA1 Similar to S.cerevisiae protein PDC5 (Minor isoform of pyruvate decarboxylase)	YLR134W	0.693086	38	38	230	3.1987e-203	0	0.00148045	7.80153e+07	0.981759	1.10527	0.928096	1.03181	1.05688	1.74186	2.11095	1.25763	8	112	115	117	113	48	33	29	28	2.41	0.05714	0.1117	0.624645	0
MSYG_1853-mRNA1	MSYG_1853-mRNA1 Uncharacterized protein		0.214286	4	4	7	3.07036e-19	0	0.00148045	2.11203e+07	1.04392	1.01179	0.917818	0.958114	0.687639	1.0851	0.752818	0.755606	8	3	3	3	3	3	2	1	3	-1.86	0.1143	0.1851	-0.285794	0
MSYG_1858-mRNA1	MSYG_1858-mRNA1 Similar to S.cerevisiae protein IES6 (Component of the INO80 chromatin remodeling complex)	YEL044W	0.365854	1	1	1	7.63483e-10	0	0.00148045	997788	0.770195	0.975153	1.15356	1.02393	0.890509	1.27282	0.373199	0.851081	8	1	1	1	1	1	1	1	1	-0.8258	0.5429	0.6478	-0.239733	0
MSYG_1859-mRNA1	MSYG_1859-mRNA1 Uncharacterized protein		0.258065	4	4	10	1.04976e-25	0	0.00148045	8534985	1.10465	1.07792	0.962293	0.909719	0.421492	0.783678	0.623508	0.519842	8	6	6	6	6	4	4	3	4	-4.07	0	0	-0.768249	0
MSYG_1860-mRNA1	MSYG_1860-mRNA1 Similar to S.cerevisiae protein RKR1 (RING domain E3 ubiquitin ligase)	YMR247C	0.229792	19	19	46	1.48264e-88	0	0.00148045	22280304	0.880295	1.09708	0.988716	1.0218	0.75699	0.881236	0.640985	1.37392	8	21	22	21	21	10	12	4	4	-0.7461	0.4857	0.5929	-0.130868	0
MSYG_1861-mRNA1	MSYG_1861-mRNA1 Similar to S.cerevisiae protein ARO7 (Chorismate mutase)	YPR060C	0.494662	13	13	44	1.5352e-84	0	0.00148045	6983666	0.911925	1.01106	1.05797	0.994778	0.948814	0.430436	0.702711	0.475927	8	23	23	23	23	9	10	5	5	-2.65	0.02857	0.06134	-0.645046	0
MSYG_1863-mRNA1	MSYG_1863-mRNA1 Similar to S.cerevisiae protein URA3 (Orotidine-5'-phosphate (OMP) decarboxylase)	YEL021W	0.205371	8	8	22	8.62382e-34	0	0.00148045	13001314	0.878903	1.0342	1.03429	1.02887	0.383421	0.628045	0.624111	0.352903	8	14	14	14	14	7	5	4	4	-4.55	0	0	-1.00833	0
MSYG_1864-mRNA1	MSYG_1864-mRNA1 Uncharacterized protein		0.0967153	3	3	8	4.43383e-29	0	0.00148045	5527842	0.971452	0.993643	0.949086	1.06432	0.705712	NA	NA	NA	5	4	4	4	4	3	0	0	0					0
MSYG_1867-mRNA1	MSYG_1867-mRNA1 Similar to S.cerevisiae protein ACO2 (Putative mitochondrial aconitase isozyme)	YJL200C	0.360316	18	18	40	3.61401e-93	0	0.00148045	5.75619e+07	1.07868	0.997547	0.962643	0.992745	0.55966	0.819999	0.519093	0.621222	8	21	20	21	20	10	7	4	6	-4.71	0	0	-0.666591	0
MSYG_1868-mRNA1	MSYG_1868-mRNA1 Similar to S.cerevisiae protein YCF1 (Vacuolar glutathione S-conjugate transporter)	YDR135C	0.245332	25	25	63	4.58022e-139	0	0.00148045	47302920	0.959692	1.03043	0.97273	0.985556	0.771205	1.26403	0.700627	0.994514	8	35	35	35	35	26	17	19	14	-0.6235	0.5143	0.6207	-0.10068	0
MSYG_1869-mRNA1	MSYG_1869-mRNA1 Similar to S.cerevisiae protein SUR1 (Mannosylinositol phosphorylceramide (MIPC) synthase catalytic subunit)	YPL057C	0.218855	5	5	15	1.58171e-25	0	0.00148045	10184134	1.08583	1.06885	0.918936	0.981154	1.11788	0.724171	1.28616	0.969804	8	7	7	7	7	2	2	2	2	-0.06922	0.9429	0.9622	0.0349239	0
MSYG_1870-mRNA1	MSYG_1870-mRNA1 Similar to S.cerevisiae protein PEX1 (AAA-peroxin)	YKL197C	0.28655	16	16	44	6.67486e-94	0	0.00148045	1.89896e+07	1.00743	1.04647	0.97598	0.987353	1.03227	0.390184	0.529166	0.535999	8	24	24	24	24	11	9	8	5	-2.66	0.08571	0.1541	-0.685235	0
MSYG_1871-mRNA1	MSYG_1871-mRNA1 Similar to S.cerevisiae protein TPA1 (Fe(II)/2-oxoglutarate-dependent dioxygenase family member)	YER049W	0.354009	18	18	45	1.63034e-81	0	0.00148045	1.30181e+07	1.0304	1.06641	0.973733	0.971353	0.493955	0.835499	0.462248	0.549667	8	26	26	26	26	12	7	6	5	-4.25	0	0	-0.772647	0
MSYG_1872-mRNA1	MSYG_1872-mRNA1 Similar to S.cerevisiae protein TRM1 (tRNA methyltransferase)	YDR120C	0.288493	7	7	13	4.41935e-36	0	0.00148045	7.59259e+06	0.993123	1.04149	1.02003	0.969913	1.05075	1.04556	0.526872	0.407447	8	6	6	6	6	3	2	2	3	-1.52	0.4	0.5135	-0.40038	0
MSYG_1873-mRNA1	MSYG_1873-mRNA1 Similar to S.cerevisiae protein MRPL38 (Mitochondrial ribosomal protein of the large subunit)	YKL170W	0.429688	2	2	3	8.16992e-12	0	0.00148045	2814645	1.07927	0.972512	1.05035	0.908643	1.61434	0.885403	0.746707	0.873596	8	2	2	2	2	2	2	2	1	-0.1029	0.9143	0.9437	0.0426611	0
MSYG_1874-mRNA1	MSYG_1874-mRNA1 Uncharacterized protein		0.586716	13	13	50	7.55887e-92	0	0.00148045	16112836	0.950965	1.05524	1.0143	1.00803	0.681471	0.844379	0.918679	0.710158	8	29	29	28	28	15	7	4	6	-3.4	0	0	-0.342503	0
MSYG_1875-mRNA1	MSYG_1875-mRNA1 Similar to S.cerevisiae protein YDJ1 (Type I HSP40 co-chaperone)	YNL064C	0.683951	18	18	44	7.66942e-94	0	0.00148045	27974596	0.999643	1.03787	0.981795	0.971375	0.295916	1.57045	0.520077	0.460369	8	27	27	27	26	13	3	4	5	-1.54	0.1143	0.1851	-0.490651	0
MSYG_1877-mRNA1	MSYG_1877-mRNA1 Uncharacterized protein		0.547431	22	22	78	1.03975e-112	0	0.00148045	58608570	1.04289	0.944612	1.01365	0.977073	0.704996	0.450612	0.55182	0.46392	8	44	43	44	43	28	15	11	13	-5.91	0	0	-0.88141	0
MSYG_1878-mRNA1	MSYG_1878-mRNA1 Uncharacterized protein		0.605108	23	23	81	9.58446e-112	0	0.00148045	2.15347e+07	0.984819	1.03026	0.99924	0.944898	0.921411	0.813932	0.644618	0.615336	8	48	48	48	48	22	20	13	14	-3	0	0	-0.417301	0
MSYG_1880-mRNA1	MSYG_1880-mRNA1 Similar to S.cerevisiae protein GYP7 (GTPase-activating protein for yeast Rab family members)	YDL234C	0.0183767	1	1	1	9.92426e-05	0	0.00148045	707624	0.855705	1.13036	1.00508	0.998405	NA	1.93518	0.556598	0.430872	7	1	1	1	1	0	1	1	1					0
MSYG_1881-mRNA1	MSYG_1881-mRNA1 Similar to S.cerevisiae protein PUF3 (Protein of the mitochondrial outer surface)	YLL013C	0.108565	3	3	5	9.25021e-18	0	0.00148045	2113589	0.987693	1.01384	0.993753	1.0399	0.291013	1.37915	0.856971	0.800697	8	3	3	3	3	1	1	1	1	-1.01	0.4571	0.568	-0.26542	0
MSYG_1883-mRNA1	MSYG_1883-mRNA1 Protein component of the small (40S) ribosomal subunit	YKR057W	0.693182	5	5	20	2.78939e-21	0	0.00148045	3.50601e+07	1.23378	0.899221	0.724644	1.14644	0.507002	5.06466	1.36415	1.01018	8	11	11	11	11	4	2	2	2	0.6764	0.6571	0.7483	0.990227	0
MSYG_1885-mRNA1	MSYG_1885-mRNA1 Cytosolic copper metallochaperone	YNL259C	0.561644	1	1	7	5.53813e-07	0	0.00148045	2458796	1.28806	0.938365	0.98672	0.897203	0.300349	1.28913	0.440336	0.621616	8	5	5	5	5	3	2	1	1	-1.81	0.1143	0.1851	-0.593228	0
MSYG_1886-mRNA1	MSYG_1886-mRNA1 Similar to S.cerevisiae protein UTP15 (Nucleolar protein)	YMR093W	0.16426	7	7	13	3.06862e-24	0	0.00148045	3.3556e+06	1.1433	0.96101	0.875281	1.1203	0.563924	0.464403	0.497682	0.48706	8	8	8	8	8	4	5	2	2	-9.31	0	0	-0.990604	0
MSYG_1887-mRNA1	MSYG_1887-mRNA1 Similar to S.cerevisiae protein APL2 (Beta-adaptin subunit of the clathrin-associated protein (AP-1) complex)	YKL135C	0.0194611	1	1	4	1.16421e-07	0	0.00148045	6311339	0.908321	1.06877	0.935034	1.09836	NA	NA	NA	NA	4	2	2	2	2	0	0	0	0					0
MSYG_1888-mRNA1	MSYG_1888-mRNA1 Similar to S.cerevisiae protein KRE6 (Type II integral membrane protein)	YPR159W	0.0688141	3	3	8	2.44926e-14	0	0.00148045	7.2496e+06	1.13923	0.976778	0.86685	1.08255	2.65759	5.90023	NA	NA	6	4	4	4	4	2	2	0	0					0
MSYG_1890-mRNA1	MSYG_1890-mRNA1 Similar to S.cerevisiae protein YGR012W (Putative cysteine synthase)	YGR012W	0.332604	8	8	15	9.79322e-50	0	0.00148045	1.14526e+07	1.01966	0.97139	1.0079	1.0183	0.297829	0.54851	1.53212	1.99533	8	8	8	8	8	6	1	1	1	-0.4	0.6857	0.7718	0.128886	0
MSYG_1893-mRNA1	MSYG_1893-mRNA1 Similar to S.cerevisiae protein MOT2 (Ubiquitin-protein ligase subunit of the CCR4-NOT complex)	YER068W	0.16293	5	5	12	1.79394e-31	0	0.00148045	3.30268e+06	1.23942	0.916179	0.878809	1.02806	0.894298	0.390999	0.23902	NA	7	6	6	6	6	4	1	1	0					0
MSYG_1897-mRNA1	MSYG_1897-mRNA1 Similar to S.cerevisiae protein RMD1 (Cytoplasmic protein required for sporulation)	YDL001W	0.296209	6	6	12	1.27258e-28	0	0.00148045	7400468	0.988241	1.00976	0.98716	0.954109	0.731042	1.34904	1.33592	0.537188	8	7	7	7	7	4	2	2	4	-0.3096	0.8286	0.8875	-0.0169824	0
MSYG_1898-mRNA1	MSYG_1898-mRNA1 Uncharacterized protein		0.296395	13	13	37	1.41746e-86	0	0.00148045	5.02491e+07	1.06765	0.939603	0.992073	1.05265	1.35513	0.728218	0.439747	0.896057	8	19	19	19	19	7	7	5	5	-1.05	0.3143	0.4292	-0.22636	0
MSYG_1899-mRNA1	MSYG_1899-mRNA1 Similar to S.cerevisiae protein YTM1 (Constituent of 66S pre-ribosomal particles)	YOR272W	0.357438	5	5	12	5.77452e-32	0	0.00148045	3595943	1.07918	1.01947	0.887724	1.01774	4.53868	4.14869	3.18952	4.49445	8	7	7	7	7	5	3	3	3	15.19	0.02857	0.06134	2.0331	1
MSYG_1900-mRNA1	MSYG_1900-mRNA1 Similar to S.cerevisiae protein MDM38 (Mitochondrial protein)	YOL027C	0.529695	31	31	87	2.89388e-127	0	0.00148045	2.26941e+07	0.947732	1.05939	0.998909	0.978992	0.764228	0.876824	0.45038	0.638566	8	55	53	56	52	34	16	18	13	-2.79	0	0	-0.5511	0
MSYG_1901-mRNA1	MSYG_1901-mRNA1 Similar to S.cerevisiae protein RRP12 (Protein required for export of the ribosomal subunits)	YPL012W	0.215432	17	17	60	4.38891e-103	0	0.00148045	2.61543e+07	0.922033	1.06911	0.990224	1.02995	0.340072	1.12241	0.510737	0.536491	8	31	32	32	31	16	7	6	5	-2.26	0.1143	0.1851	-0.672481	0
MSYG_1903-mRNA1	MSYG_1903-mRNA1 Similar to S.cerevisiae protein GPI16 (Subunit of the glycosylphosphatidylinositol transamidase complex)	YHR188C	0.0466786	2	2	3	4.18481e-16	0	0.00148045	706884	0.779427	1.15309	1.0971	0.925283	4.20106	3.93299	3.48437	2.91638	8	2	2	2	2	1	1	1	1	10.89	0.02857	0.06134	1.86144	0
MSYG_1906-mRNA1	MSYG_1906-mRNA1 Similar to S.cerevisiae protein COP1 (Alpha subunit of COPI vesicle coatomer complex)	YDL145C	0.426016	35	37	123	5.82813e-181	0	0.00148045	67029288	0.936318	1.03183	1.01784	0.995743	0.617707	0.873507	0.510022	0.859462	8	62	62	62	61	33	21	18	19	-2.67	0	0	-0.483633	0
MSYG_1907-mRNA1	MSYG_1907-mRNA1 Uncharacterized protein		0.439516	10	10	17	9.9172e-54	0	0.00148045	2.0984e+07	1.11587	1.01027	0.925869	0.96908	0.908297	0.940706	NA	0.894036	7	9	9	9	9	3	1	0	1					0
MSYG_1908-mRNA1	MSYG_1908-mRNA1 Similar to S.cerevisiae protein RIB4 (Lumazine synthase (DMRL synthase))	YOL143C	0.442424	5	5	34	6.214e-30	0	0.00148045	1.62518e+07	0.952674	0.934243	1.11109	0.933171	1.25967	1.74804	0.799089	1.45324	8	18	18	18	18	8	5	3	2	1.48	0.2286	0.3324	0.395076	0
MSYG_1909-mRNA1	MSYG_1909-mRNA1 Similar to S.cerevisiae protein EHD3 (3-hydroxyisobutyryl-CoA hydrolase)	YDR036C	0.568592	20	20	64	1.17574e-118	0	0.00148045	1.36429e+07	1.1971	0.954234	0.951168	1.03689	0.411065	0.508873	0.604987	0.511095	8	29	26	29	27	19	9	5	7	-7.46	0	0	-0.974247	0
MSYG_1910-mRNA1	MSYG_1910-mRNA1 Similar to S.cerevisiae protein SLM5 (Mitochondrial asparaginyl-tRNA synthetase)	YCR024C	0.0846457	2	2	6	9.5724e-09	0	0.00148045	3.78321e+06	1.15353	0.94915	0.930233	0.996824	1.01943	0.447519	0.610326	0.799	8	3	3	3	3	3	3	2	1	-2.07	0.08571	0.1541	-0.4758	0
MSYG_1911-mRNA1	MSYG_1911-mRNA1 Similar to S.cerevisiae protein CDC123 (Protein involved in nutritional control of the cell cycle)	YLR215C	0.0752089	2	2	4	9.9016e-15	0	0.00148045	2.55129e+06	0.908448	0.947924	1.10535	0.998379	2.42621	0.855499	1.22305	0.931719	8	2	2	2	2	2	2	2	2	0.9495	0.5143	0.6207	0.442673	0
MSYG_1912-mRNA1	MSYG_1912-mRNA1 Similar to S.cerevisiae protein CBC2 (Small subunit of the heterodimeric cap binding complex with Sto1p)	YPL178W	0.326446	7	7	13	1.95128e-29	0	0.00148045	6313210	1.25027	1.00212	0.832151	1.05652	0.908428	1.55404	1.0277	0.909829	8	10	10	10	10	6	4	4	4	0.297	0.8	0.8657	0.137502	0
MSYG_1913-mRNA1	MSYG_1913-mRNA1 Similar to S.cerevisiae protein EGD1 (Subunit beta1 of the nascent polypeptide-associated complex (NAC))	YPL037C	0.652695	12	12	72	1.74454e-83	0	0.00148045	22994213	1.03203	0.915656	0.993089	1.0412	1.24073	1.01871	0.395356	0.65456	8	41	40	41	40	18	9	3	7	-1.07	0.3429	0.459	-0.27345	0
MSYG_1914-mRNA1	MSYG_1914-mRNA1 Similar to S.cerevisiae protein TIM11 (Subunit e of mitochondrial F1F0-ATPase)	YDR322C-A	0.489362	8	8	23	2.91801e-24	0	0.00148045	8.6465e+06	0.904063	1.03777	1.0748	1.00265	0.384614	0.171661	0.199187	0.25411	8	17	17	17	16	4	4	1	2	-7.93	0	0	-1.98626	0
MSYG_1915-mRNA1	MSYG_1915-mRNA1 Acetyl-coA synthetase isoform	YLR153C	0.189681	9	9	39	4.08782e-42	0	0.00148045	8014512	0.869472	1.17155	1.06483	0.91029	2.25155	1.42375	1.5834	1.88613	8	20	20	20	20	15	14	10	11	4.65	0.02857	0.06134	0.836899	0
MSYG_1917-mRNA1	MSYG_1917-mRNA1 Uncharacterized protein		0.283019	1	1	4	6.28677e-06	0	0.00148045	15356883	2.39872	0.988208	1.29292	NA	NA	2.90854	NA	NA	4	2	1	2	0	0	1	0	0					0
MSYG_1918-mRNA1	MSYG_1918-mRNA1 Similar to S.cerevisiae protein SHE9 (Protein required for normal mitochondrial morphology)	YDR393W	0.223188	7	7	14	2.71198e-16	0	0.00148045	4.5443e+06	0.84228	1.14908	1.13289	0.875617	0.337117	0.457518	0.387226	0.338788	8	9	8	8	8	7	6	4	4	-8.82	0	0	-1.39531	0
MSYG_1919-mRNA1	MSYG_1919-mRNA1 Similar to S.cerevisiae protein YEF3 (Translation elongation factor 3)	YLR249W	0.702347	76	76	383	0	0	0.00148045	76028024	1.00585	0.984244	1.00349	0.998641	0.822212	0.830726	0.914878	0.72517	8	207	206	207	205	121	59	51	55	-4.09	0	0	-0.280603	0
MSYG_1920-mRNA1	MSYG_1920-mRNA1 5' to 3' DNA helicase	YER171W	0.0420272	1	2	5	6.51975e-05	0	0.00148045	4259742	NA	2.08347	1.66884	NA	NA	NA	NA	NA	2	0	1	1	0	0	0	0	0					0
MSYG_1923-mRNA1	MSYG_1923-mRNA1 Similar to S.cerevisiae protein SEC2 (Guanyl-nucleotide exchange factor for the small G-protein Sec4p)	YNL272C	0.151207	6	6	13	3.88528e-27	0	0.00148045	9.74193e+06	1.22919	0.884405	0.814421	1.07756	0.837675	0.766779	0.795438	1.11631	8	8	8	8	8	6	3	3	2	-1.02	0.2571	0.3672	-0.185983	0
MSYG_1924-mRNA1	MSYG_1924-mRNA1 Similar to S.cerevisiae protein YLR419W (Putative helicase with limited sequence similarity to human Rb protein)	YLR419W	0.143845	7	7	14	1.81925e-34	0	0.00148045	5025761	1.07678	1.05011	0.947869	0.976366	1.17093	1.29915	1.67851	2.04509	8	8	7	8	7	4	2	2	2	3.1	0.02857	0.06134	0.630798	0
MSYG_1926-mRNA1	MSYG_1926-mRNA1 Similar to S.cerevisiae protein MDN1 (Huge dynein-related AAA-type ATPase (midasin))	YLR106C	0.082331	21	21	46	7.57363e-126	0	0.00148045	1.71443e+07	0.927089	1.07579	1.04978	0.950351	1.06032	0.938072	0.569757	0.958217	8	25	25	25	25	17	9	6	7	-1.05	0.4286	0.5396	-0.181816	0
MSYG_1927-mRNA1	MSYG_1927-mRNA1 Similar to S.cerevisiae protein UTP21 (Subunit of U3-containing 90S preribosome and SSU processome complexes)	YLR409C	0.233577	12	12	35	4.9461e-91	0	0.00148045	17168157	1.05351	0.961045	0.988264	1.02592	1.09686	0.600626	1.09938	0.412829	8	19	19	19	19	7	5	3	5	-1.28	0.4	0.5135	-0.317566	0
MSYG_1928-mRNA1	MSYG_1928-mRNA1 ATP-dependent RNA helicase	YMR290C	0.306839	13	13	36	1.2691e-64	0	0.00148045	2.66098e+07	0.935087	0.954844	0.99399	1.02583	0.452753	0.486428	0.456704	0.791801	8	23	23	23	23	16	8	7	4	-4.49	0	0	-0.870594	0
MSYG_1929-mRNA1	MSYG_1929-mRNA1 Similar to S.cerevisiae protein PWP2 (Conserved 90S pre-ribosomal component)	YCR057C	0.18287	9	9	19	2.75011e-53	0	0.00148045	4.1875e+07	0.842046	1.12672	1.06427	0.943373	1.31259	0.428645	0.763559	1.40766	8	10	10	10	10	4	3	2	3	-0.3998	0.7429	0.8202	-0.0319259	0
MSYG_1933-mRNA1	MSYG_1933-mRNA1 Uncharacterized protein		0.642599	13	13	37	6.75153e-52	0	0.00148045	1.49782e+07	1.10673	1.00845	0.849328	1.04422	0.714972	0.607848	0.590744	0.512385	8	22	22	22	22	16	10	9	10	-5.67	0	0	-0.72145	0
MSYG_1934-mRNA1	MSYG_1934-mRNA1 Fructose-1~6-bisphosphatase	YLR377C	0.777126	20	20	134	1.15494e-121	0	0.00148045	4.17492e+07	0.936114	1.02783	1.02605	0.999522	0.581499	0.481379	0.452369	0.551444	8	74	74	74	74	29	22	14	13	-10.63	0	0	-0.952677	0
MSYG_1935-mRNA1	MSYG_1935-mRNA1 Similar to S.cerevisiae protein HEM14 (Protoporphyrinogen oxidase)	YER014W	0.452555	17	17	37	1.81963e-97	0	0.00148045	9572463	0.863701	1.09915	1.04784	0.97616	0.653919	0.55709	0.495123	0.487229	8	19	19	19	19	10	11	7	5	-7	0	0	-0.866857	0
MSYG_1936-mRNA1	MSYG_1936-mRNA1 Similar to S.cerevisiae protein QCR7 (Subunit 7 of ubiquinol cytochrome-c reductase (Complex III))	YDR529C	0.728	12	12	82	1.77281e-50	0	0.00148045	4.28867e+07	0.929626	1.00969	0.99691	1.01977	1.45479	1.0114	0.817326	0.605165	8	39	38	40	38	15	11	6	8	-0.3648	0.6571	0.7483	-0.0407195	0
MSYG_1938-mRNA1	MSYG_1938-mRNA1 Uncharacterized protein		0.123723	4	4	7	7.59293e-25	0	0.00148045	1.67343e+06	0.900095	1.12642	1.05673	0.964473	1.5069	1.52667	2.03246	1.02444	8	3	3	3	3	1	2	1	1	2.57	0.08571	0.1541	0.606556	0
MSYG_1939-mRNA1	MSYG_1939-mRNA1 Hypothetical protein		0.38961	2	2	6	2.5531e-17	0	0.00148045	1285885	0.896364	1.11978	0.96166	1.06382	0.446624	1.42847	2.79407	1.00571	8	3	3	3	3	1	2	1	2	0.362	0.6571	0.7483	0.504591	0
MSYG_1940-mRNA1	MSYG_1940-mRNA1 Uncharacterized protein		0.131474	1	1	1	2.19738e-05	0	0.00148045	3017802	1.18548	0.836268	0.87369	1.16443	2.48687	2.96219	1.76767	NA	7	1	1	1	1	1	1	1	0					0
MSYG_1941-mRNA1	MSYG_1941-mRNA1 Uncharacterized protein		0.183976	3	3	7	7.09649e-16	0	0.00148045	3.46919e+06	1.20285	0.865388	0.833931	1.16042	0.502426	NA	NA	NA	5	4	4	4	4	1	0	0	0					0
MSYG_1942-mRNA1	MSYG_1942-mRNA1 Uncharacterized protein		0.103713	5	5	11	1.19711e-39	0	0.00148045	4.33009e+06	1.16776	0.983256	0.891	1.00708	1.00503	0.725351	2.63545	3.31876	8	6	5	5	5	3	1	2	3	1.22	0.3714	0.4892	0.941968	0
MSYG_1943-mRNA1	MSYG_1943-mRNA1 Uncharacterized protein		0.0842105	2	2	6	9.58856e-14	0	0.00148045	1400648	1.04654	1.05347	1.01899	0.925874	0.237246	NA	NA	NA	5	3	3	3	3	1	0	0	0					0
MSYG_1944-mRNA1	MSYG_1944-mRNA1 Similar to S.cerevisiae protein MCM3 (Protein involved in DNA replication)	YEL032W	0.150432	6	6	15	2.1221e-31	0	0.00148045	31359518	1.03729	1.01505	1.01951	0.976776	1.27904	1.32067	1.54802	2.58128	8	8	8	8	8	6	5	3	3	2.86	0.02857	0.06134	0.750393	0
MSYG_1945-mRNA1	MSYG_1945-mRNA1 Rab family GTPase	YER031C	0.629108	9	13	85	4.25106e-38	0	0.00148045	1.65718e+07	1.02358	0.88257	0.970844	1.07369	1.51873	1.7321	0.837896	0.623725	8	25	25	25	25	13	18	12	12	0.3845	0.7714	0.8418	0.236477	0
MSYG_1948-mRNA1	MSYG_1948-mRNA1 Similar to S.cerevisiae protein MTR10 (Nuclear import receptor)	YOR160W	0.287554	18	18	58	9.4932e-104	0	0.00148045	2.68287e+07	0.974518	1.04613	0.981755	1.02844	0.86723	0.677849	0.777616	0.817454	8	31	31	31	31	22	11	7	9	-4.58	0	0	-0.349167	0
MSYG_1949-mRNA1	MSYG_1949-mRNA1 AAA-ATPase involved in multivesicular body (MVB) protein sorting	YPR173C	0.148402	4	4	7	1.94836e-14	0	0.00148045	3.4552e+06	0.894924	1.04838	0.976544	1.06757	0.845428	0.371832	0.510382	0.391617	8	5	5	5	5	4	3	2	4	-3.57	0	0	-0.916441	0
MSYG_1950-mRNA1	MSYG_1950-mRNA1 Similar to S.cerevisiae protein SPO14 (Phospholipase D)	YKR031C	0.08	6	6	15	1.12824e-32	0	0.00148045	17504746	0.890007	1.07777	1.02361	0.998886	0.338116	0.291343	0.367941	0.598952	8	9	9	9	9	8	3	3	4	-5.91	0	0	-1.32522	0
MSYG_1951-mRNA1	MSYG_1951-mRNA1 Citrate synthase	YNR001C	0.729958	42	42	432	3.37705e-210	0	0.00148045	1.53397e+08	0.835018	1.02032	1.12749	0.960981	0.940521	0.711054	0.583265	0.665151	8	239	239	242	237	124	89	81	79	-2.67	0.02857	0.06134	-0.463951	0
MSYG_1952-mRNA1	MSYG_1952-mRNA1 Uncharacterized protein		0.0790123	2	2	2	5.88122e-06	0.00118916	0.0691914	2566093	0.955904	1.15994	0.946096	0.964879	1.22644	0.40379	NA	NA	6	1	1	1	1	1	1	0	0					0
MSYG_1954-mRNA1	MSYG_1954-mRNA1 Similar to S.cerevisiae protein BET1 (Type II membrane protein required for vesicular transport)	YIL004C	0.101523	1	1	2	1.60748e-05	0	0.00148045	1496579	0.98007	1.03021	1.02821	0.962133	NA	NA	NA	0.648628	5	1	1	1	1	0	0	0	1					0
MSYG_1958-mRNA1	MSYG_1958-mRNA1 Similar to S.cerevisiae protein SOK2 (Nuclear protein that negatively regulates pseudohyphal differentiation)	YMR016C	0.164912	4	4	9	9.41471e-40	0	0.00148045	1.58988e+06	1.00642	1.09008	1.07774	0.907528	NA	NA	NA	NA	4	4	4	4	4	0	0	0	0					0
MSYG_1959-mRNA1	MSYG_1959-mRNA1 Uncharacterized protein		0.108949	3	3	5	1.51857e-13	0	0.00148045	4.29617e+06	0.963296	0.909711	0.959031	1.03243	1.53474	1.44772	0.698416	1.21719	8	3	3	3	3	3	3	3	2	1.07	0.3143	0.4292	0.292209	0
MSYG_1961-mRNA1	MSYG_1961-mRNA1 Catalytic subunit of 1~3-beta-D-glucan synthase	YLR342W	0.277493	33	33	115	6.42268e-163	0	0.00148045	7.84157e+07	0.918288	1.07638	1.02673	0.967427	0.987535	0.866213	0.97018	0.983584	8	63	60	62	60	29	19	17	23	-0.9903	0.3714	0.4892	-0.0711515	0
MSYG_1962-mRNA1	MSYG_1962-mRNA1 Similar to S.cerevisiae protein ERG5 (C-22 sterol desaturase)	YMR015C	0.373849	9	9	15	1.99796e-25	0	0.00148045	39584490	0.907033	1.18081	0.97979	0.943734	1.58561	0.559819	0.70339	0.776704	8	11	11	11	11	8	9	8	9	-0.7689	0.4857	0.5929	-0.141812	0
MSYG_1963-mRNA1	MSYG_1963-mRNA1 Similar to S.cerevisiae protein KSP1 (Serine/threonine protein kinase)	YHR082C	0.044586	1	1	2	3.86973e-12	0	0.00148045	811820	1.08443	0.940585	0.918738	1.09487	4.91009	1.71632	1.40699	NA	7	1	1	1	1	1	1	1	0					0
MSYG_1964-mRNA1	MSYG_1964-mRNA1 Similar to S.cerevisiae protein TFB4 (Subunit of TFIIH complex)	YPR056W	0.0802292	2	2	3	1.25779e-13	0	0.00148045	1105954	0.806315	1.13867	1.08055	0.937351	5.60761	1.90145	1.3594	2.95706	8	2	2	2	2	2	1	1	1	3.03	0.02857	0.06134	1.56383	0
MSYG_1967-mRNA1	MSYG_1967-mRNA1 Histone H2B	YBL002W	0.702128	16	17	477	7.81222e-67	0	0.00148045	1.60742e+08	0.957341	0.97492	0.994358	1.06914	0.967624	0.765169	0.687367	0.665177	8	233	228	232	224	126	88	80	79	-3.05	0.02857	0.06134	-0.374572	0
MSYG_1968-mRNA1	MSYG_1968-mRNA1 Histone H2A	YBL003C	0.566176	8	11	72	1.63234e-27	0	0.00148045	5.43795e+07	1.06161	0.901968	1.07222	1.07492	0.73989	0.622345	0.523256	0.682656	8	33	32	33	33	19	15	13	15	-5.55	0	0	-0.639273	0
MSYG_1970-mRNA1	MSYG_1970-mRNA1 Subunit of mitochondrial NAD(+)-dependent isocitrate dehydrogenase	YNL037C	0.509333	19	19	121	1.02287e-76	0	0.00148045	35744746	0.927832	1.00127	1.02392	1.01876	0.826938	0.645098	0.579259	0.61007	8	67	67	67	67	38	25	17	22	-4.99	0	0	-0.587833	0
MSYG_1971-mRNA1	MSYG_1971-mRNA1 Subunit of mitochondrial NAD(+)-dependent isocitrate dehydrogenase	YOR136W	0.666667	28	28	135	1.86306e-152	0	0.00148045	5.89671e+07	1.11797	0.952042	0.950974	1.02548	0.955687	0.74222	0.57433	0.716425	8	73	70	73	71	28	22	20	15	-2.85	0.05714	0.1117	-0.4205	0
MSYG_1972-mRNA1	MSYG_1972-mRNA1 Similar to S.cerevisiae protein RNA15 (Component of the cleavage and polyadenylation factor I (CF I))	YGL044C	0.442359	19	19	44	3.53708e-70	0	0.00148045	90128752	1.478	0.859378	0.73561	1.08325	0.691222	0.921815	0.706077	0.579499	8	31	31	31	30	19	7	8	7	-1.89	0.1143	0.1851	-0.464638	0
MSYG_1973-mRNA1	MSYG_1973-mRNA1 Ribosomal 60S subunit protein L18A	YOL120C	0.401042	11	11	38	1.1006e-42	0	0.00148045	5.76611e+07	1.24388	0.966835	0.933858	0.985816	0.614824	0.431152	0.800571	0.760803	8	22	20	22	20	10	7	5	5	-3.11	0	0	-0.617416	0
MSYG_1974-mRNA1	MSYG_1974-mRNA1 Uncharacterized protein		0.067619	2	2	6	2.11995e-11	0	0.00148045	6.40881e+06	1.03431	1.02024	0.971541	1.01613	NA	NA	NA	NA	4	3	3	3	3	0	0	0	0					0
MSYG_1975-mRNA1	MSYG_1975-mRNA1 Mu1-like medium subunit of the AP-1 complex	YPL259C	0.421412	9	9	22	3.16897e-40	0	0.00148045	7.77031e+06	1.05734	0.99342	0.966512	1.02235	1.85022	0.715055	0.685754	0.847557	8	12	12	12	12	7	4	4	4	-0.3227	0.8571	0.907	0.0351265	0
MSYG_1976-mRNA1	MSYG_1976-mRNA1 Uncharacterized protein		0.0223267	1	1	2	0.00257671	0.00118916	0.0691914	291730	1.25854	1.07207	0.894014	0.868901	2.3384	0.83698	0.355297	0.418888	8	1	1	1	1	1	1	1	1	-0.7327	0.4	0.5135	-0.0183071	0
MSYG_1977-mRNA1	MSYG_1977-mRNA1 Uncharacterized protein		0.11745	2	2	3	2.81638e-19	0	0.00148045	1108257	0.995431	1.02832	0.919213	1.08544	0.414007	NA	NA	0.674249	6	2	2	2	2	1	0	0	1					0
MSYG_1979-mRNA1	MSYG_1979-mRNA1 Similar to S.cerevisiae protein YDL144C (Protein of unknown function)	YDL144C	0.251852	6	6	20	4.26431e-39	0	0.00148045	4.07821e+07	0.942294	0.95532	1.05843	1.00609	0.266686	1.13374	0.353438	0.301589	8	10	9	10	9	3	3	3	2	-2.54	0.1143	0.1851	-0.96054	0
MSYG_1980-mRNA1	MSYG_1980-mRNA1 Uncharacterized protein		0.2125	2	2	5	1.54948e-09	0	0.00148045	1.63571e+07	1.07152	1.01887	1.04939	0.888943	1.35158	0.322469	0.616652	0.282403	8	3	3	3	3	3	2	2	1	-1.8	0.1143	0.1851	-0.63649	0
MSYG_1982-mRNA1	MSYG_1982-mRNA1 Uncharacterized protein		0.0307263	1	1	2	4.85975e-06	0	0.00148045	1290784	1.12294	1.06075	0.841303	1.05097	NA	0.793654	NA	NA	5	1	1	1	1	0	1	0	0					0
MSYG_1984-mRNA1	MSYG_1984-mRNA1 Similar to S.cerevisiae protein MXR1 (Methionine-S-sulfoxide reductase)	YER042W	0.510526	8	8	36	2.55892e-44	0	0.00148045	1.7065e+07	1.18195	0.893229	0.929578	1.04219	0.597856	1.10704	0.59454	0.585658	8	16	16	15	16	6	9	7	7	-2.21	0.08571	0.1541	-0.471381	0
MSYG_1985-mRNA1	MSYG_1985-mRNA1 Uncharacterized protein		0.491525	5	5	15	2.15538e-24	0	0.00148045	1.63448e+07	1.31414	0.882943	0.758614	1.11399	0.735283	1.24355	1.54806	0.321056	8	8	8	8	8	6	4	2	2	-0.5191	0.6571	0.7483	-0.0559108	0
MSYG_1986-mRNA1	MSYG_1986-mRNA1 Similar to S.cerevisiae protein UBC6 (Ubiquitin-conjugating enzyme involved in ERAD)	YER100W	0.0830565	2	2	3	5.27347e-12	0	0.00148045	974713	1.14734	0.964589	0.887977	1.06122	1.31662	0.469685	0.668591	0.485292	8	2	2	2	2	1	1	1	1	-1.68	0.1429	0.2221	-0.444091	0
MSYG_1989-mRNA1	MSYG_1989-mRNA1 Similar to S.cerevisiae protein ERG25 (C-4 methyl sterol oxidase)	YGR060W	0.103659	2	2	6	9.94983e-10	0	0.00148045	5020234	0.818476	1.21786	1.00593	0.959592	0.614709	0.384805	0.359391	0.383529	8	3	3	3	3	1	1	2	1	-5.69	0	0	-1.1989	0
MSYG_1990-mRNA1	MSYG_1990-mRNA1 Uncharacterized protein		0.0903084	1	1	2	0.000110763	0	0.00148045	4396942	0.688334	1.05037	1.22289	0.935663	0.641871	NA	NA	NA	5	1	1	1	1	1	0	0	0					0
MSYG_1992-mRNA1	MSYG_1992-mRNA1 Similar to S.cerevisiae protein KAP120 (Karyopherin responsible for the nuclear import of Rpf1p)	YPL125W	0.179849	10	10	22	5.49101e-48	0	0.00148045	28559750	0.902731	1.11023	0.986215	1.03996	0.858538	1.69632	1.42738	0.591237	8	13	13	13	12	9	4	3	5	0.1827	0.9143	0.9437	0.19329	0
MSYG_1993-mRNA1	MSYG_1993-mRNA1 Similar to S.cerevisiae protein YBR139W (Putative serine type carboxypeptidase)	YBR139W	0.375691	14	14	60	5.69873e-89	0	0.00148045	61345962	0.973809	0.9558	1.07912	0.98881	1.8816	0.886331	1.21494	1.16087	8	31	31	31	31	15	17	9	9	1.36	0.2286	0.3324	0.362817	0
MSYG_1994-mRNA1	MSYG_1994-mRNA1 Similar to S.cerevisiae protein RAD16 (Nucleotide excision repair (NER) protein)	YBR114W	0.0315032	1	1	2	3.3177e-09	0	0.00148045	1265266	1.22753	0.980046	0.922407	0.941644	1.70191	NA	0.937077	NA	6	1	1	1	1	1	0	1	0					0
MSYG_1995-mRNA1	MSYG_1995-mRNA1 Uncharacterized protein		0.0912863	1	1	2	5.30465e-11	0	0.00148045	456648	1.03185	0.987947	0.955284	1.04884	NA	NA	NA	NA	4	1	1	1	1	0	0	0	0					0
MSYG_1997-mRNA1	MSYG_1997-mRNA1 Uncharacterized protein		0.299679	10	10	33	1.70543e-41	0	0.00148045	13869021	0.822703	1.11563	1.05058	0.932308	2.30769	1.53558	0.991598	1.70223	8	17	17	17	17	8	5	4	3	2.53	0.08571	0.1541	0.708651	0
MSYG_1998-mRNA1	MSYG_1998-mRNA1 Hypothetical protein		0.249084	3	3	5	2.61432e-09	0	0.00148045	1.01194e+07	1.27314	0.808661	1.01317	1.01875	1.55263	1.55455	0.637663	0.559719	8	3	2	3	2	1	1	1	1	-0.1796	0.8571	0.907	0.105867	0
MSYG_1999-mRNA1	MSYG_1999-mRNA1 Uncharacterized protein		0.333333	6	6	16	5.35986e-17	0	0.00148045	8.0904e+06	1.1784	0.895727	0.898857	1.08438	0.908498	0.71716	0.487574	0.62748	8	10	10	10	10	7	5	5	5	-2.79	0.05714	0.1117	-0.54545	0
MSYG_2000-mRNA1	MSYG_2000-mRNA1 Protein component of the small (40S) ribosomal subunit	YPL090C	0.652174	23	23	114	6.59737e-104	0	0.00148045	6.4576e+07	1.10978	0.941059	0.981359	0.949979	0.656468	1.09914	0.528794	0.882889	8	68	67	69	67	41	27	25	20	-1.6	0.1714	0.2613	-0.33675	0
MSYG_2001-mRNA1	MSYG_2001-mRNA1 Protein component of the small (40S) ribosomal subunit	YDR064W	0.688742	10	10	109	1.3814e-42	0	0.00148045	53601416	0.930992	1.05833	1.06338	0.961174	1.13406	0.928349	0.824328	0.761407	8	62	62	62	62	47	26	26	28	-1.13	0.2857	0.3993	-0.132837	0
MSYG_2005-mRNA1	MSYG_2005-mRNA1 Uncharacterized protein		0.209651	6	6	11	1.05893e-24	0	0.00148045	1.41919e+07	0.876348	1.17959	0.930439	0.977814	0.76845	0.975293	0.966339	NA	7	5	5	5	5	3	2	1	0					0
MSYG_2008-mRNA1	MSYG_2008-mRNA1 Similar to S.cerevisiae protein RIB5 (Riboflavin synthase)	YBR256C	0.318008	7	7	21	1.2035e-21	0	0.00148045	1.76641e+07	0.935711	1.08432	1.03657	0.996719	0.0541382	0.500669	0.88734	0.495816	8	11	8	9	8	3	4	4	4	-1.81	0	0	-1.04546	0
MSYG_2009-mRNA1	MSYG_2009-mRNA1 Component of the SF3b subcomplex of the U2 snRNP	YCR063W	0.351351	2	2	6	3.0185e-11	0	0.00148045	5025878	1.03023	0.988329	0.984879	0.998174	NA	NA	NA	NA	4	3	3	3	3	0	0	0	0					0
MSYG_2010-mRNA1	MSYG_2010-mRNA1 Uncharacterized protein		0.135703	3	3	6	1.3921e-11	0	0.00148045	1.83959e+06	0.961374	1.11651	1.03985	1.02029	2.62556	1.94903	0.953352	0.867158	8	4	3	4	3	2	3	2	1	1.2	0.4286	0.5396	0.676966	0
MSYG_2011-mRNA1	MSYG_2011-mRNA1 Similar to S.cerevisiae protein HDA1 (Putative catalytic subunit of a class II histone deacetylase complex)	YNL021W	0.0943396	4	4	7	4.1741e-19	0	0.00148045	5.13163e+06	1.67008	0.747103	0.773839	1.04875	1.21864	0.514912	NA	NA	6	4	4	4	4	2	1	0	0					0
MSYG_2015-mRNA1	MSYG_2015-mRNA1 Metalloprotease subunit of 19S regulatory particle	YFR004W	0.488673	6	7	31	1.12488e-34	0	0.00148045	9613472	0.89435	0.98701	1.0582	0.967259	0.416224	0.819761	0.588155	0.851312	8	13	13	13	13	8	5	2	2	-2.44	0	0	-0.580217	0
MSYG_2016-mRNA1	MSYG_2016-mRNA1 Uncharacterized protein		0.180597	17	17	37	2.25372e-85	0	0.00148045	7.22624e+06	0.933075	1.04708	1.00546	0.988513	0.477226	0.569667	1.01023	0.4991	8	18	19	19	19	10	8	3	4	-2.8	0.08571	0.1541	-0.645986	0
MSYG_2020-mRNA1	MSYG_2020-mRNA1 Similar to S.cerevisiae protein URA4 (Dihydroorotase)	YLR420W	0.623656	12	12	39	1.2837e-62	0	0.00148045	5979572	0.934241	1.02289	1.02082	0.982599	1.67006	1.09367	1.50983	1.02618	8	20	19	19	19	14	12	7	8	2.23	0.02857	0.06134	0.405921	0
MSYG_2021-mRNA1	MSYG_2021-mRNA1 Similar to S.cerevisiae protein HUA1 (Cytoplasmic protein containing a zinc finger domain)	YGR268C	0.0804196	1	1	1	0.000967937	0.000895808	0.0561437	792365	1.13581	1.02961	0.979714	0.899086	NA	NA	NA	NA	4	1	1	1	1	0	0	0	0					0
MSYG_2022-mRNA1	MSYG_2022-mRNA1 Uncharacterized protein		0.0290381	1	1	2	5.20175e-07	0	0.00148045	1616038	1.10079	0.998568	1.03928	0.881699	0.224856	0.494033	NA	NA	6	1	1	1	1	1	1	0	0					0
MSYG_2023-mRNA1	MSYG_2023-mRNA1 Uncharacterized protein		0.307087	2	2	7	4.80503e-10	0	0.00148045	5969369	1.13795	1.02553	0.871958	1.04843	0.595013	2.3288	2.01171	0.370254	8	3	3	3	3	1	2	2	1	-0.01815	0.9714	0.977	0.407564	0
MSYG_2024-mRNA1	MSYG_2024-mRNA1 Uncharacterized protein		0.393617	5	5	24	7.29591e-24	0	0.00148045	8.89213e+06	1.23207	0.908353	0.941049	1.0742	3.98856	1.81625	3.13295	3.42488	8	18	18	18	18	13	10	7	8	5.72	0.02857	0.06134	1.62791	0
MSYG_2025-mRNA1	MSYG_2025-mRNA1 Similar to S.cerevisiae protein DOM34 (Protein that facilitates ribosomal subunit dissociation)	YNL001W	0.351111	15	15	50	8.96602e-69	0	0.00148045	2.90361e+07	0.892797	1.00131	1.03271	1.08493	0.501615	0.415773	0.400922	0.989804	8	25	24	25	23	17	9	12	9	-2.91	0.02857	0.06134	-0.793286	0
MSYG_2026-mRNA1	MSYG_2026-mRNA1 Uncharacterized protein		0.13253	1	1	2	2.61093e-07	0	0.00148045	2648823	1.11139	1.02952	0.961974	0.940234	NA	NA	NA	NA	4	1	1	1	1	0	0	0	0					0
MSYG_2029-mRNA1	MSYG_2029-mRNA1 Similar to S.cerevisiae protein CPS1 (Vacuolar carboxypeptidase S)	YJL172W	0.334855	15	16	75	2.4239e-113	0	0.00148045	2.93024e+07	0.907663	1.07074	1.04709	0.940994	1.33566	1.28256	1.17557	0.967585	8	37	37	37	37	25	21	16	19	2.16	0.08571	0.1541	0.251379	0
MSYG_2030-mRNA1	MSYG_2030-mRNA1 Similar to S.cerevisiae protein CPS1 (Vacuolar carboxypeptidase S)	YJL172W	0.3281	10	11	31	4.72831e-69	0	0.00148045	65382933	0.866256	1.03354	1.09493	0.976885	0.437905	0.591489	1.20376	1.0485	8	16	15	15	15	9	6	3	4	-1.1	0.3714	0.4892	-0.285579	0
MSYG_2033-mRNA1	MSYG_2033-mRNA1 Similar to S.cerevisiae protein RSM18 (Mitochondrial ribosomal protein of the small subunit)	YER050C	0.165094	1	1	1	4.04565e-05	0	0.00148045	845639	1.88331	0.717418	0.701342	0.931627	1.22481	0.378687	0.627033	NA	7	1	1	1	1	1	1	1	0					0
MSYG_2034-mRNA1	MSYG_2034-mRNA1 Similar to S.cerevisiae protein THI6 (Thiamine-phosphate diphosphorylase and hydroxyethylthiazole kinase)	YPL214C	0.352622	9	9	32	2.64904e-65	0	0.00148045	9386820	1.1183	0.929564	0.918895	0.98677	1.44123	0.888186	0.731579	0.520918	8	17	17	17	17	8	5	6	5	-0.7581	0.4571	0.568	-0.15927	0
MSYG_2035-mRNA1	MSYG_2035-mRNA1 Similar to S.cerevisiae protein PSF3 (Subunit of the GINS complex (Sld5p~ Psf1p~ Psf2p~ Psf3p))	YOL146W	0.0748663	1	1	2	8.3174e-09	0	0.00148045	528180	0.918297	1.03846	1.02224	1.01084	6.90346	NA	NA	NA	5	1	1	1	1	1	0	0	0					0
MSYG_2036-mRNA1	MSYG_2036-mRNA1 Similar to S.cerevisiae protein SEC10 (Essential 100kDa subunit of the exocyst complex)	YLR166C	0.0470701	3	3	6	8.10203e-16	0	0.00148045	1.72569e+07	1.16566	0.948157	0.948066	1.01231	0.872541	1.4828	1.09954	0.811561	8	3	3	3	3	3	2	1	1	0.1469	0.9429	0.9622	0.0930357	0
MSYG_2037-mRNA1	MSYG_2037-mRNA1 Uncharacterized protein		0.124079	4	4	9	6.61944e-18	0	0.00148045	5398689	0.975366	1.09585	1.03381	0.900871	1.19134	1.80713	1.5753	2.52674	8	4	4	4	4	3	4	2	1	3.33	0.02857	0.06134	0.827923	0
MSYG_2038-mRNA1	MSYG_2038-mRNA1 Uncharacterized protein		0.158763	4	4	8	5.95483e-27	0	0.00148045	4.27174e+06	1.07152	1.01737	1.01401	1.05153	2.605	1.13024	NA	1.26847	7	5	5	5	5	1	1	0	1					0
MSYG_2040-mRNA1	MSYG_2040-mRNA1 Similar to S.cerevisiae protein RPD3 (Histone deacetylase~ component of both the Rpd3S and Rpd3L complexes)	YNL330C	0.152439	3	3	6	2.27755e-15	0	0.00148045	3.6292e+06	1.14052	0.905115	0.880418	1.12957	0.829436	1.20379	0.556004	0.787249	8	3	3	3	3	1	1	1	1	-1.24	0.2	0.2967	-0.244482	0
MSYG_2042-mRNA1	MSYG_2042-mRNA1 Uncharacterized protein		0.371528	5	5	11	4.70223e-28	0	0.00148045	6742043	0.938503	1.01822	0.961748	1.05519	0.34258	0.712018	0.346272	0.17542	8	7	7	7	7	3	2	2	1	-3.64	0	0	-1.34347	0
MSYG_2043-mRNA1	MSYG_2043-mRNA1 Methyltransferase	YCR047C	0.14726	3	3	7	8.67676e-15	0	0.00148045	2.19094e+07	1.10428	0.936697	0.893823	1.1242	0.816031	0.731087	0.551884	1.0468	8	4	4	4	4	4	2	1	3	-1.91	0.08571	0.1541	-0.346572	0
MSYG_2044-mRNA1	MSYG_2044-mRNA1 Similar to S.cerevisiae protein UFE1 (t-SNARE protein required for retrograde vesicular traffic)	YOR075W	0.131148	2	2	6	2.32528e-15	0	0.00148045	8.41368e+06	1.14636	0.970064	0.825791	1.02403	1.43845	1.30439	NA	NA	6	3	3	3	3	2	1	0	0					0
MSYG_2045-mRNA1	MSYG_2045-mRNA1 Similar to S.cerevisiae protein PKP2 (Mitochondrial protein kinase)	YGL059W	0.287469	9	9	18	7.23594e-34	0	0.00148045	3.81003e+06	0.844066	0.95209	1.10803	1.0103	0.83587	0.499989	0.406799	0.397983	8	9	9	9	9	7	7	8	7	-3.56	0	0	-0.901958	0
MSYG_2046-mRNA1	MSYG_2046-mRNA1 Uncharacterized protein		0.199195	4	4	6	2.26179e-27	0	0.00148045	3680374	1.35406	0.901528	0.843784	1.04058	1.13507	0.551493	0.828832	NA	7	4	4	4	4	4	2	2	0					0
MSYG_2047-mRNA1	MSYG_2047-mRNA1 Similar to S.cerevisiae protein RCK2 (Protein kinase involved in response to oxidative and osmotic stress)	YLR248W	0.19171	7	7	16	3.26937e-27	0	0.00148045	3.28621e+06	1.03586	0.94074	0.964276	1.08637	1.16988	0.707634	0.986024	0.57983	8	9	9	9	9	6	4	4	5	-1.19	0.3429	0.459	-0.21618	0
MSYG_2049-mRNA1	MSYG_2049-mRNA1 Similar to S.cerevisiae protein COA6 (Protein involved in cytochrome c oxidase (Complex IV) assembly)	YMR244C-A	0.301724	3	3	6	3.69721e-11	0	0.00148045	2026511	4.97008	NA	NA	NA	NA	3.19492	2.97557	NA	3	2	0	0	0	0	1	1	0					0
MSYG_2050-mRNA1	MSYG_2050-mRNA1 Uncharacterized protein		0.112108	2	2	5	5.71856e-05	0.000895808	0.0561437	2225064	0.87539	1.15592	1.089	0.856807	5.33467	4.97832	5.27564	5.08493	8	3	3	3	3	1	1	1	1	21.37	0.02857	0.06134	2.36972	1
MSYG_2051-mRNA1	MSYG_2051-mRNA1 Similar to S.cerevisiae protein LYS2 (Alpha aminoadipate reductase)	YBR115C	0.464556	40	40	139	4.2736e-263	0	0.00148045	4.58716e+07	0.994523	1.0581	0.998718	0.970907	0.705242	0.531028	0.655048	0.804488	8	73	73	73	73	30	18	12	11	-4.63	0	0	-0.569284	0
MSYG_2053-mRNA1	MSYG_2053-mRNA1 Similar to S.cerevisiae protein MEX67 (Poly(A)RNA binding protein involved in nuclear mRNA export)	YPL169C	0.116725	3	3	9	7.93395e-20	0	0.00148045	9.02255e+06	1.02681	1.14746	0.866435	1.03945	1.32331	0.425424	NA	0.751414	7	5	5	5	5	2	1	0	1					0
MSYG_2055-mRNA1	MSYG_2055-mRNA1 Uncharacterized protein		0.0516796	2	2	4	1.80213e-21	0	0.00148045	14480679	0.974652	1.22022	0.891781	0.962293	3.07775	1.20404	1.29364	1.54896	8	2	2	2	2	1	1	1	1	2.21	0.05714	0.1117	0.832768	0
MSYG_2057-mRNA1	MSYG_2057-mRNA1 Uncharacterized protein		0.205	2	2	4	3.54227e-14	0	0.00148045	6060829	1.10987	1.07898	0.88298	0.99371	NA	NA	0.889021	NA	5	2	2	2	2	0	0	1	0					0
MSYG_2059-mRNA1	MSYG_2059-mRNA1 Similar to S.cerevisiae protein PIB1 (RING-type ubiquitin ligase of the endosomal and vacuolar membranes)	YDR313C	0.0483271	1	1	2	1.68858e-09	0	0.00148045	271226	1.141	1.00684	0.854883	1.0687	7.95715	4.63424	3.51803	4.17179	8	1	1	1	1	1	1	1	1	8.36	0.02857	0.06134	2.34207	1
MSYG_2060-mRNA1	MSYG_2060-mRNA1 Uncharacterized protein		0.12982	2	2	7	1.81636e-15	0	0.00148045	8399208	1.10421	0.985584	0.913707	1.07597	2.12822	1.28325	4.84879	2.34388	8	3	3	3	3	3	2	2	2	3.04	0.02857	0.06134	1.40656	0
MSYG_2062-mRNA1	MSYG_2062-mRNA1 Similar to S.cerevisiae protein PSD1 (Phosphatidylserine decarboxylase of the mitochondrial inner membrane)	YNL169C	0.307116	11	11	31	3.03111e-52	0	0.00148045	11771289	1.17321	0.978052	0.906514	1.00962	0.758927	1.00152	0.952213	1.15644	8	18	18	18	18	13	7	6	6	-0.5518	0.5714	0.6743	-0.0480029	0
MSYG_2064-mRNA1	MSYG_2064-mRNA1 Similar to S.cerevisiae protein RDL1 (Thiosulfate sulfurtransferase)	YOR285W	0.213115	1	1	1	0.00254012	0.00118916	0.0691914	1068393	1.01336	0.959936	0.957745	1.08571	1.54482	3.05091	0.523386	0.767479	8	1	1	1	1	1	1	1	1	0.4012	0.7143	0.797	0.557432	0
MSYG_2065-mRNA1	MSYG_2065-mRNA1 Similar to S.cerevisiae protein NOP58 (Protein involved in producing mature rRNAs and snoRNAs)	YOR310C	0.489761	18	18	71	1.04818e-95	0	0.00148045	32563306	0.976746	0.968132	1.03438	1.01386	1.63601	1.21869	1.4674	1.64556	8	34	32	34	31	9	7	3	4	5.49	0.02857	0.06134	0.577165	0
MSYG_2066-mRNA1	MSYG_2066-mRNA1 Similar to S.cerevisiae protein POL12 (B subunit of DNA polymerase alpha-primase complex)	YBL035C	0.182657	4	4	10	1.65136e-39	0	0.00148045	1.33774e+07	1.06582	0.98907	0.961544	1.10168	1.14521	NA	NA	NA	5	5	5	5	5	2	0	0	0					0
MSYG_2067-mRNA1	MSYG_2067-mRNA1 Uncharacterized protein		0.0929791	3	3	5	8.06929e-27	0	0.00148045	4.05719e+06	1.02025	0.964012	1.04374	0.974227	1.14638	0.459241	0.764038	0.376927	8	3	3	3	3	1	1	1	1	-1.87	0.1143	0.1851	-0.542359	0
MSYG_2068-mRNA1	MSYG_2068-mRNA1 Similar to S.cerevisiae protein YRB1 (Ran GTPase binding protein)	YDR002W	0.748663	20	20	74	4.3651e-92	0	0.00148045	4.06979e+07	1.43812	0.829868	0.766497	0.997143	0.599332	0.517852	0.372664	1.34232	8	45	45	45	45	19	10	7	3	-1.45	0.1714	0.2613	-0.498095	0
MSYG_2069-mRNA1	MSYG_2069-mRNA1 Similar to S.cerevisiae protein EMP24 (Component of the p24 complex)	YGL200C	0.239796	3	3	4	7.7298e-10	0	0.00148045	3.07539e+06	1.09301	0.995547	0.951569	0.998195	1.88517	1.64812	1.2305	1.02284	8	3	3	3	3	3	3	2	2	2.35	0.05714	0.1117	0.532722	0
MSYG_2071-mRNA1	MSYG_2071-mRNA1 Similar to S.cerevisiae protein DRE2 (Component of the cytosolic Fe-S protein assembly (CIA) machinery)	YKR071C	0.41875	2	2	6	1.0281e-12	0	0.00148045	3846858	0.961415	1.19631	0.977552	0.889104	NA	NA	NA	NA	4	1	1	1	1	0	0	0	0					0
MSYG_2072-mRNA1	MSYG_2072-mRNA1 Similar to S.cerevisiae protein VBA1 (Permease of basic amino acids in the vacuolar membrane)	YMR088C	0.28152	9	9	42	5.76907e-44	0	0.00148045	3.80865e+07	0.945789	1.01763	0.967919	1.05173	0.631775	0.694434	0.472619	0.558202	8	26	27	26	27	13	10	6	9	-6.17	0	0	-0.76303	0
MSYG_2075-mRNA1	MSYG_2075-mRNA1 Similar to S.cerevisiae protein CDS1 (Phosphatidate cytidylyltransferase (CDP-diglyceride synthetase))	YBR029C	0.299492	11	11	39	1.6147e-63	0	0.00148045	40270105	1.06774	1.00718	0.924915	1.07362	0.701618	0.460048	0.344045	0.757122	8	20	18	19	18	10	6	4	3	-3.37	0	0	-0.82187	0
MSYG_2076-mRNA1	MSYG_2076-mRNA1 Similar to S.cerevisiae protein KIC1 (Protein kinase of the PAK/Ste20 family~ required for cell integrity)	YHR102W	0.113615	3	3	5	4.29194e-09	0	0.00148045	1904012	0.971383	0.963598	1.01623	1.03858	0.512828	0.215509	NA	NA	6	3	3	3	3	1	1	0	0					0
MSYG_2077-mRNA1	MSYG_2077-mRNA1 Uncharacterized protein		0.401869	7	7	28	2.76109e-40	0	0.00148045	33989211	1.04366	1.02965	1.0574	0.99498	0.78342	0.99566	0.841365	0.979843	8	13	13	13	13	11	11	7	7	-2.35	0.02857	0.06134	-0.151887	0
MSYG_2078-mRNA1	MSYG_2078-mRNA1 Nuclear SAM-dependent mono- and asymmetric methyltransferase	YBR034C	0.47929	12	12	35	6.5061e-59	0	0.00148045	1.49773e+07	0.988809	1.0003	1.00548	1.00008	0.77665	0.670469	0.76499	0.815734	8	22	22	22	22	14	7	6	7	-6.65	0	0	-0.40171	0
MSYG_2079-mRNA1	MSYG_2079-mRNA1 Similar to S.cerevisiae protein BOS1 (v-SNARE (vesicle specific SNAP receptor))	YLR078C	0.231317	5	5	9	1.68506e-34	0	0.00148045	3.79292e+06	0.900607	1.06058	1.00056	0.965556	1.20461	0.518535	0.814392	0.388773	8	5	5	5	5	3	2	2	3	-1.53	0.2286	0.3324	-0.45092	0
MSYG_2082-mRNA1	MSYG_2082-mRNA1 Similar to S.cerevisiae protein HST2 (Cytoplasmic NAD(+)-dependent protein deacetylase)	YPL015C	0.0594901	2	2	4	9.07159e-08	0	0.00148045	3.39469e+06	1.04354	0.920923	0.931838	1.12886	0.662744	0.362445	0.401603	1.04352	8	3	3	3	3	2	1	1	2	-2.32	0.05714	0.1117	-0.695308	0
MSYG_2083-mRNA1	MSYG_2083-mRNA1 Uncharacterized protein		0.121359	1	1	2	5.89296e-14	0	0.00148045	535249	0.787927	1.18018	0.957496	1.06539	NA	NA	NA	NA	4	1	1	1	1	0	0	0	0					0
MSYG_2084-mRNA1	MSYG_2084-mRNA1 Similar to S.cerevisiae protein ERG3 (C-5 sterol desaturase)	YLR056W	0.232704	2	2	7	2.68776e-06	0	0.00148045	3.49701e+06	0.88289	1.08088	0.992828	1.02553	0.501229	NA	NA	NA	5	4	4	4	4	1	0	0	0					0
MSYG_2085-mRNA1	MSYG_2085-mRNA1 Similar to S.cerevisiae protein SNX3 (Sorting nexin for late-Golgi enzymes)	YOR357C	0.20678	3	3	10	6.68533e-13	0	0.00148045	5.46173e+06	0.867049	1.05428	1.05433	0.994302	8.68436	0.453836	NA	0.3464	7	5	5	5	5	1	2	0	1					0
[truncated: 1,685 more rows]

## Sheet: MalaEx enriched proteins
Table S1B. MalaEx enriched proteins.											iTRAQ ratios to WC									Number of PSMs used to calculate iTRAQ ratios								t-test with correction for multiple testing in Gene-E to define MalaEx enriched proteins
[truncated: 112 more rows]
